# Supplementary material for: Confidently Uncertain: Probabilistic Machine Learning to Predict Soil Biotransformation Half-Lives
Source: Environ Sci Technol. 2026 Apr 2;60(14):11077–86. doi: 10.1021/acs.est.6c03516 (PMC13085514; doi:10.1021/acs.est.6c03516)
Supplement: Supplementary file 1 [file es6c03516_si_001.csv]

SMILES	logDT50_mean_predicted	logDT50_std_predicted	logDT50_mean_experimental	logDT50_std_experimental	p_nP	p_P	p_vP	pathway	minormajor	compound_name
Cc1cccc2ccccc12	1.2	0.72			89	11	7	1-naphthylacetamide		1-methylnaphthalene
Cc1cccc2ccccc12	1.2	0.72			89	11	7	1-naphthylacetic acid (1-naphthalene acetic acid)		1-methylnaphthalene
O=Cc1cccc2ccccc12	0.77	0.72			96	4	2	1-naphthylacetamide		naphthaldehyde
O=Cc1cccc2ccccc12	0.77	0.72			96	4	2	1-naphthylacetic acid (1-naphthalene acetic acid)		naphthaldehyde
OCc1cccc2ccccc12	0.55	0.67			99	1	1	1-naphthylacetamide		1-naphthalenemethanol
OCc1cccc2ccccc12	0.55	0.67			99	1	1	1-naphthylacetic acid (1-naphthalene acetic acid)		1-naphthalenemethanol
COc1ccc(Cl)cc1Cl	1.12	0.7			91	9	5	2,4-D		2,4-Dichloroanisole
COc1ccc(Cl)cc1Cl	1.12	0.7			91	9	5	Dichlorprop-p		2,4-Dichloroanisole
O=C(O)CC(O)COc1ccc(Cl)cc1Cl	0.89	0.61			97	3	1	2,4-DB	Minor	2,4-DB-OH
Oc1ccccc1-c1ccccc1	0.47	0.66			99	1	0	2-Phenylphenol		2-Phenylphenol
O=C(O)CCCCCC1=C(O)C(=O)c2ccccc2C1=O	0.93	0.72			94	6	3	Acequinocyl		AKM-15
O=C(O)CC1=C(O)C(=O)c2ccccc2C1=O	1.14	0.72			91	9	6	Acequinocyl		AKM-13
O=C(O)CCCC1=C(O)C(=O)c2ccccc2C1=O	0.74	0.71			97	3	2	Acequinocyl		AKM-14
O=C(O)C(=O)c1ccccc1C(=O)O	0.85	0.68			96	4	2	Acequinocyl		CBAA
CC(=O)N(C)Cc1ccc(Cl)nc1	1.29	0.61			90	10	6	Acetamiprid	Minor	IM-1-3
CCc1cccc(C)c1NC(=O)CS(C)(=O)=O	1.38	0.59			88	12	7	Acetochlor		s-amide methyl sulfone (10)
CCOCN1C(=O)C(=O)OC(C)c2cccc(C)c21	1.0	0.6			96	4	2	Acetochlor		1-ethoxymethyl-5,9-dimethyl-4,1-benzoxazepine-2,3 (1H,5H)-dione (20)
CCc1cccc(C)c1NC(=O)C(=O)O	0.8	0.65			97	3	1	Acetochlor		s-oxanilic acid (12)
CCOCN(C(=O)CS(C)=O)c1c(C)cccc1CC	1.61	0.62			78	22	15	Acetochlor		t-amide methyl sulfoxide (15)
CCc1cccc(C)c1NC(C)=O	0.55	0.63			99	1	0	Acetochlor		N-(2-ethyl-6-methylphenyl)-acetamide (9)
CCOCN(C(=O)CSCC(=O)O)c1c(C)cccc1CC	0.88	0.66			97	3	2	Acetochlor		Metabolite 4
CCOCN(C(=O)CS)c1c(C)cccc1CC	1.14	0.6			94	6	3	Acetochlor	Minor	Acetochlor-Thiol
CCOCN(C(=O)CO)c1c(C)cccc1CC	1.63	0.43			85	15	7	Acetochlor		t-hydroxy acetochlor (17)
CCOCN(C(=O)C=O)c1c(C)cccc1CC	1.23	0.62			92	8	5	Acetochlor		2-oxo-N-ethoxymethyl-N-(2-ethyl-6-methylphenyl)acetamide (18)
CCOCN(C(=O)CSSCC(N)C(=O)NCC(=O)O)c1c(C)cccc1CC	0.28	0.76			99	1	0	Acetochlor		Acetochlor-cysgly
CCOCN(C(=O)CSSCC(N)C(=O)O)c1c(C)cccc1CC	0.41	0.74			99	1	1	Acetochlor	Minor	Acetochlor-cys
CCOCN(C(=O)CS(C)(=O)=O)c1c(C)cccc1CC	1.26	0.57			92	8	4	Acetochlor		t- amid methyl sulfone (16)
CCOCN(C(=O)CSC)c1c(C)cccc1CC	1.07	0.6			95	5	2	Acetochlor		t-amide methyl sulfide (14)
CCc1cccc(C)c1NC(=O)CO	0.25	0.65			100	0	0	Acetochlor		2-hydroxy-N-(2-ethyl-6-methyl phenyl) acetamide (11)
O=C(O)c1c(O)ccc2nnsc12	1.56	0.6			81	19	12	Acibenzolar-S-Methyl		SYN546642
Nc1c([N+](=O)[O-])ccc(O)c1Cl	1.27	0.65			89	11	7	Aclonifen		RPA 508285
Nc1c([N+](=O)[O-])ccc(Oc2ccc(O)cc2)c1Cl	1.19	0.67			91	9	6	Aclonifen		RPA 407074
Nc1ccc(Oc2ccccc2)c(Cl)c1N	0.92	0.69			95	5	3	Aclonifen		RPA 407291
Nc1ccc(O)c(Cl)c1N	0.88	0.7			95	5	3	Aclonifen		RPA 407288
Oc1ccccc1	-0.1	0.68			100	0	0	Aclonifen		Phenol (CGA 73330)
Oc1ccccc1	-0.1	0.68			100	0	0	Beta-cypermethrin		Phenol (CGA 73330)
Oc1ccccc1	-0.1	0.68			100	0	0	Cyprodinil		Phenol (CGA 73330)
Oc1ccc(O)cc1	0.08	0.71			100	0	0	Aclonifen		[hydroxyphenols]
CC1(C)C(C=CC(=O)O)C1C(=O)OC(C#N)c1cccc(Oc2ccccc2)c1	1.12	0.72			91	9	6	Acrinathrin		DP-A
COc1nc(NC(=O)NS(=O)(=O)N(C)S(C)(=O)=O)nc(OC)c1O	1.63	0.67			75	25	18	Amidosulfuron		Met.E, U4 (AE 1569309)
Nc1nc(O)cc(O)n1	1.12	0.71			91	9	5	Amidosulfuron		AE F094206
O=S(=O)(c1nc[nH]n1)n1c(CO)c(Br)c2ccc(F)cc21	1.74	0.72			68	32	24	Amisulbrom		IT-5
CN(C)S(=O)(=O)n1cnc(S(=O)(=O)n2c(CO)c(Br)c3cc(O)c(F)cc32)n1	1.77	0.78			65	35	27	Amisulbrom		IT-3
CN(C)S(=O)(=O)n1cnc(S(=O)(=O)n2c(CO)c(Br)c3ccc(F)cc32)n1	1.87	0.73			61	39	30	Amisulbrom		IT-2
Cc1c(Br)c2ccc(F)cc2n1S(=O)(=O)c1ncn(C)n1	1.88	0.64			62	38	28	Amisulbrom		IT-14
CN(C)S(=O)(=O)n1cnc(S(=O)(=O)Nc2cc(F)ccc2C(=O)O)n1	1.65	0.74			72	28	21	Amisulbrom		IT-9
CN(C)S(=O)(=O)n1cnc(S(=O)(=O)N2c3cc(F)ccc3C(=O)C2(C)O)n1	1.64	0.74			73	27	20	Amisulbrom		IT-11
Nc1n[nH]c(O)n1	1.3	0.74			86	14	10	Amitrole		5-Hydroxyamitrole
N=C(N)NN.O=C(O)O	1.23	1.12			77	23	18	Amitrole		Aminoguanidine bicarbonate
NC(N)=O	1.04	0.76			91	9	6	Amitrole		Urea
Oc1n[nH]c(O)n1	1.42	0.77			80	20	14	Amitrole		Urazole
Nc1ccc(S(=O)(=O)[O-])cc1	1.36	0.68			85	15	10	Asulam		Sulfanilic acid
O=S(=O)(O)c1ccccc1	0.78	0.64			98	2	1	Asulam		Benzenesulfonic acid
COC(=O)NS(=O)(=O)c1ccc(NC(C)=O)cc1	0.73	0.63			98	2	1	Asulam		Acetyl asulam
CC(=O)Nc1ccc(S(N)(=O)=O)cc1	0.73	0.66			98	2	1	Asulam		Acetylsulfanilamide
NS(=O)(=O)c1ccccc1	1.26	0.59			92	8	5	Asulam		Benzenesulfonamide
COC(=O)NS(=O)(=O)c1ccccc1	1.06	0.62			95	5	3	Asulam		Methylphenylsulfonylcarbamate
CC[C](C)[C]1OC2(C=C[C]1C)C[C]1C[C](CC=C(C)[C](OC3C[C](OC)[C](OC4C[C](OC)[C](O)[C](C)O4)[C](C)O3)[C](C)C=CC=C(C=O)C3(O)[C](CC(C)C(O)C3O)C(=O)O1)O2	1.61	0.65			76	24	16	Avermectin B1a		Aldehyde form of 8a-hydroxy avermectin B1a
CC=C(C)C(=O)OC1CC(O)C2(C(=O)OC)COC3C(O)C(C)(C(C)C)C4C(O)(C(=O)OC)OCC14C32	0.95	0.78			93	7	5	Azadirachtin		3-Deacetyl-azadirachtinA
Cn1nnc(-c2cnn(C)c2S(=O)(=O)NC(=O)NC(=N)N)n1	1.83	0.75			63	37	29	Azimsulfuron		KQ962
COC=C(C(=O)O)c1ccccc1Oc1cc(Oc2ccccc2C(N)=O)ncn1	1.42	0.69			83	17	11	Azoxystrobin		Compound 36 (R403314)
COC=C(C(=O)OO)c1ccccc1Oc1cc(O)ncn1	1.35	0.73			84	16	11	Azoxystrobin		Compound 10
COC=C(C(=O)OC)c1ccccc1Oc1cc(O)ncn1	1.35	0.67			86	14	9	Azoxystrobin		Compound 3 (R219277)
Nc1ccccc1-c1cc(F)c(F)c(F)c1	1.53	0.76			77	23	17	BAS 700 F (Fluxapyroxad)		M700F003
CCCCNc1c([N+](=O)[O-])cc(C(F)(F)F)cc1[N+](=O)[O-]	1.83	0.68			65	35	26	Benfluralin		B34
CCNc1c([N+](=O)[O-])cc(C(F)(F)F)cc1[N+](=O)[O-]	2.1	0.73			49	51	42	Benfluralin		ET-2E
CCNc1c([N+](=O)[O-])cc(C(F)(F)F)cc1[N+](=O)[O-]	2.1	0.73			49	51	42	Ethalfluralin		ET-2E
O=[N+]([O-])c1cc(C(F)(F)F)cc([N+](=O)[O-])c1O	1.85	0.76			62	38	30	Benfluralin		ET-20
O=[N+]([O-])c1cc(C(F)(F)F)cc([N+](=O)[O-])c1O	1.85	0.76			62	38	30	Ethalfluralin		ET-20
O=[N+]([O-])c1cc(C(F)(F)F)cc([N+](=O)[O-])c1O	1.85	0.76			62	38	30	Trifluralin		ET-20
CCCCc1nc2cc(C(F)(F)F)cc([N+](=O)[O-])c2n1CC	1.7	0.67			71	29	20	Benfluralin		U6#1
Nc1c([N+](=O)[O-])cc(C(F)(F)F)cc1[N+](=O)[O-]	2.13	0.76			47	53	44	Benfluralin		B3
CCCCNc1c(N)cc(C(F)(F)F)cc1[N+](=O)[O-]	1.42	0.71			82	18	12	Benfluralin		B38
CCCCN(CC)c1c(N)cc(C(F)(F)F)cc1[N+](=O)[O-]	1.69	0.69			72	28	20	Benfluralin		B36
O=C1NS(=O)(=O)Cc2ccccc21	1.43	0.66			84	16	10	Bensulfuron methyl		IN-B6895
CC(C)N1C(=O)c2cc(O)ccc2NS1(=O)=O	1.14	0.66			92	8	4	Bentazone	Minor	6-OH-bentazone
CC(C)N1C(=O)c2cccc(O)c2NS1(=O)=O	1.35	0.65			87	13	8	Bentazone	Minor	8-OH-bentazone
CC(C)N1C(=O)c2cc(Br)ccc2NS1(=O)=O	1.65	0.61			76	24	16	Bentazone		6-bromo-bentazone
CC(C)N1C(=O)c2cccc(Br)c2NS1(=O)=O	1.74	0.58			72	28	19	Bentazone		8-bromo-bentazone
CC(C)N1C(=O)c2cccc(Cl)c2NS1(=O)=O	1.78	0.56			70	30	20	Bentazone		8-chloro-bentazone
CC(C)N1C(=O)c2cc(Cl)ccc2NS1(=O)=O	1.74	0.59			72	28	19	Bentazone		6-chloro-bentazone
CC(O)c1nc2ccc(F)cc2s1	0.97	0.64			96	4	2	Benthiavalicarb		M-3
CC(=O)NC(C)c1nc2ccc(F)cc2s1	0.79	0.67			97	3	1	Benthiavalicarb		M-8
Cn1cc(C(=O)Nc2cccc3c2C2CC(O)C3C2=C(Cl)Cl)c(C(F)F)n1	2.05	0.64			52	48	38	Benzovindiflupyr		SYN546040
O=Cc1cccc(Oc2ccccc2)c1	0.93	0.66			96	4	2	Beta-cypermethrin		3-phenoxybenzaldehyde
O=Cc1cccc(Oc2ccccc2)c1	0.93	0.66			96	4	2	Tau-fluvalinate		3-phenoxybenzaldehyde
COC(=O)c1cc(Oc2ccc(Cl)cc2Cl)ccc1N	1.26	0.63			90	10	6	Bifenox		RPA 405912
Nc1ccc(Oc2ccc(Cl)cc2Cl)cc1C(=O)O	1.24	0.66			90	10	6	Bifenox		RPA 408354
Cc1c(C=O)cccc1-c1ccccc1	1.15	0.7			91	9	6	Bifenthrin		BP Aldehyde
Cc1c(C(=O)O)cccc1-c1ccccc1	1.12	0.63			94	6	4	Bifenthrin		BP Acid
Cc1c(CO)cccc1-c1ccccc1	0.95	0.67			95	5	3	Bifenthrin		BP Alcohol
COc1cc(O)nc(O)n1	1.18	0.69			90	10	6	Bispyribac		MeBA M04
COc1cc(OC)nc(O)n1	1.27	0.67			89	11	7	Bispyribac		Me2BA M03
CC(C)(C)C(O)C(Oc1ccc(C(=O)O)cc1)n1cncn1	1.5	0.68			80	20	13	Bitertanol		4-[2-hydroxy-3,3-dimethyl-1-(1H-1,2,4-triazol-1-yl)butoxyl)-benzoic acid
NC(Cn1cncn1)C(=O)O	0.95	0.71			95	5	3	Bitertanol		Triazole alanine
NC(Cn1cncn1)C(=O)O	0.95	0.71			95	5	3	Epoxiconazole		Triazole alanine
NC(Cn1cncn1)C(=O)O	0.95	0.71			95	5	3	Fenbuconazole		Triazole alanine
NC(Cn1cncn1)C(=O)O	0.95	0.71			95	5	3	Fluquinconazole		Triazole alanine
NC(Cn1cncn1)C(=O)O	0.95	0.71			95	5	3	Paclobutrazol		Triazole alanine
NC(Cn1cncn1)C(=O)O	0.95	0.71			95	5	3	Tebuconazole		Triazole alanine
OC(CC(CC(O)c1ccc(-c2ccc(Br)cc2)cc1)c1ccccc1)c1ccccc1	1.62	0.68			75	25	18	Bromadiolone		Unk 3 metabolite,M9
O=C(O)c1ccc(O)c(Br)c1	-0.05	0.56			100	0	0	Bromoxynil		3-bromo-4-hydroxybenoic acid
NC(=O)c1ccc(O)c(Br)c1	0.0	0.56			100	0	0	Bromoxynil	Minor	3-bromo-4-hydroxybenzamide
N#Cc1ccc(O)cc1	-0.07	0.67			100	0	0	Bromoxynil		4-hydroxy benzonitrile
N#Cc1ccc(O)c(Br)c1	0.06	0.59			100	0	0	Bromoxynil		3-bromo-4-hydroxybenzonitrile
O=C1COC(Cn2cncn2)(c2ccc(Cl)cc2Cl)C1	1.57	0.64			79	21	14	Bromuconazole		LS861590
OC1COC(Cn2cncn2)(c2ccc(Cl)cc2Cl)C1	1.67	0.6			75	25	17	Bromuconazole		LS 860551
O=C1C=CC(Cn2cncn2)(c2ccc(Cl)cc2Cl)O1	2.07	0.66			50	50	39	Bromuconazole		RPA 401527
OC(Cn1cncn1)c1ccc(Cl)cc1Cl	0.62	0.45			100	0	0	Bromuconazole		MWt 257
O=C(Cn1cncn1)c1ccc(Cl)cc1Cl	1.05	0.65			94	6	3	Bromuconazole		LS802050
O=C1CCC(Cn2cncn2)(c2ccc(Cl)cc2Cl)O1	1.56	0.63			80	20	13	Bromuconazole		LS-870353
COC1COC(Cn2cncn2)(c2ccc(Cl)cc2Cl)C1	2.47	0.58			25	75	65	Bromuconazole		LS860976
CCCCc1c(C)nc(N)nc1O	1.17	0.67			91	9	5	Bupirimate		DE-E (2-ethylamino-6-methylpyrimidin-4-ol
CC(C)NC(=O)Nc1ccccc1	1.18	0.61			93	7	4	Buprofezin		BF12
CC(C)N1C(=O)N(c2ccc(O)cc2)CSC1=NC(C)(C)C	1.3	0.69			87	13	8	Buprofezin		BF2
Nc1ccc(O)cc1	0.07	0.69			100	0	0	Buprofezin		BF22
CC(C)N1C(=O)N(c2ccccc2)CS(=O)C1=NC(C)(C)C	2.02	0.64			54	46	36	Buprofezin		BF10
CC(C)(C)N1C(=O)SCN(c2ccccc2)C1=O	1.33	0.65			88	12	8	Buprofezin		BF9
CC(C)N(C(=O)Nc1ccccc1)C(=O)NC(C)(C)C	1.7	0.7			70	30	21	Buprofezin		BF11
CC(C)(C)NC1=NC(=O)N(c2ccccc2)CS1	1.26	0.67			89	11	7	Buprofezin		BF19
CC(C)(C)c1cc([N+](=O)[O-])c(N)c([N+](=O)[O-])c1	1.64	0.7			73	27	19	Butralin		DNTBA 4-tert-butyl-2,6-dinitroaniline
CCC(C)S(=O)(=O)O	0.62	0.67			99	1	1	Cadusafos	Minor	2-butane sulfonic acid
SC(Cl)(Cl)Cl	1.21	0.83			85	15	10	Captan		Trichloromethanethiol
O=C1NC(=O)C2CC3OC3CC12	0.94	0.72			94	6	3	Captan		THPI epoxid
O=C(O)C1CC=CCC1C(=O)O	0.33	0.62			100	0	0	Captan		THPAI
O=C1NC(=O)C2CC(O)C(O)CC12	0.48	0.73			99	1	1	Captan		THPI Diol
O=C1C=CC(=O)c2ccccc21	0.7	0.7			98	2	1	Carbaryl		NQ
O=C1C=CC(=O)c2ccccc21	0.7	0.7			98	2	1	Dithianon	Minor	NQ
O=C1C=CC(=O)c2ccccc21	0.7	0.7			98	2	1	Napropamide		NQ
O=C1C=CC(=O)c2ccccc21	0.7	0.7			98	2	1	Quinoclamine		NQ
O=C(NCO)Oc1cccc2ccccc12	0.93	0.66			96	4	2	Carbaryl		1-napthyl-(hydroxymethyl)-carbamate MC
Oc1ccc(O)c2ccccc12	0.36	0.68			99	1	0	Carbaryl		1,4-Dihydroxynaphthalene
Oc1ccc(O)c2ccccc12	0.36	0.68			99	1	0	Quinoclamine		1,4-Dihydroxynaphthalene
Oc1cccc2ccccc12	0.26	0.64			100	0	0	Carbaryl		1-Napthol
Oc1cccc2ccccc12	0.26	0.64			100	0	0	Napropamide		1-Napthol
CC1OC(=O)N(c2ccccc2)C1=O	0.48	0.65			99	1	0	Carbetamide		RP 12913
CC(OC(=O)Nc1ccccc1)C(=O)NC(=O)O	0.72	0.69			98	2	1	Carbetamide		RP 10810
CC1OC(=O)N(c2ccc(O)cc2)C1=O	0.11	0.67			100	0	0	Carbetamide		RP 29922
CC(O)C(=O)Nc1ccccc1	0.27	0.66			100	0	0	Carbetamide		RP 39791
CC1(C)Oc2c(O)cccc2C1=O	0.45	0.69			99	1	0	Carbofuran		3-keto-7-phenol
CC1(C)Oc2c(O)cccc2C1O	0.42	0.68			99	1	0	Carbofuran		3-OH-7-phenol
CCCCN(CCCC)S(=O)(=O)N(C)C(=O)Oc1cccc2c1OC(C)(C)C2O	1.0	0.7			94	6	4	Carbosulfan		3-OH-carbosulfan
CCCCN(CCCC)S(=O)(=O)N(C)C(=O)Oc1cccc2c1OC(C)(C)C2=O	0.95	0.66			95	5	3	Carbosulfan		3-keto-carbosulfan
CCCCN(CCCC)S(=O)(=O)N(C)C(=O)Oc1cccc2c1OC(C)(C)C2	1.01	0.66			95	5	3	Carbosulfan		Carbosulfan-sulfone
CC1(O)OCCSC1C(=O)Nc1ccccc1	0.02	0.61			100	0	0	Carboxin		M5/M7, diastereomers
O=C(CS(=O)CCO)Nc1ccccc1	0.74	0.69			97	3	1	Carboxin		M17
O=C(O)C(O)C(=O)Nc1ccccc1	0.87	0.71			96	4	3	Carboxin		M12-P
C=CS(=O)(=O)CC(=O)Nc1ccccc1	1.18	0.69			90	10	6	Carboxin		M1 (P/V-10)
CC1OCCS(=O)C1(O)C(=O)Nc1ccccc1	0.83	0.64			97	3	1	Carboxin		M8 additional
CSC(=O)C(=O)Nc1ccccc1	0.64	0.67			98	2	1	Carboxin		M8
C=CS(=O)CC(=O)Nc1ccccc1	1.21	0.72			89	11	7	Carboxin		PH-3, P/V-05
CC(=O)OCCSC(=O)C(=O)Nc1ccccc1	-0.11	0.66			100	0	0	Carboxin		M6
O=C(O)C(Cl)Cc1cc(-n2nc(CO)n(C(F)F)c2=O)c(F)cc1Cl	1.24	0.68			89	11	7	Carfentrazone-ethyl	Minor	3-hydroxymethyl-F8426-chloropropionic acid
O=C(O)C=Cc1cc(-n2nc(CO)n(C(F)F)c2=O)c(F)cc1Cl	1.69	0.71			71	29	21	Carfentrazone-ethyl		3-hydroxymethyl-F8426-cinnamic acid
O=C(O)CCc1cc(-n2nc(CO)n(C(F)F)c2=O)c(F)cc1Cl	1.31	0.69			87	13	8	Carfentrazone-ethyl	Major	3-hydroxymethyl-F8246-propionic acid
Cc1cc(Cl)cc(C(N)=O)c1NC(=O)c1cc(Br)nn1-c1ncccc1Cl	1.88	0.58			63	37	26	Chlorantraniliprole		IN-F9N04
O=C(O)c1cc(Br)n[nH]1	1.1	0.73			91	9	6	Chlorantraniliprole		IN-EVK64
O=[N+]([O-])C(Cl)Cl	1.04	0.65			94	6	3	Chloropicrin		Dichloronitromethane
C[N+](=O)[O-]	0.79	0.77			95	5	3	Chloropicrin		Nitromethane
O=C([O-])[O-]	0.86	0.69			96	4	2	Chloropicrin		Carbonate
O=[N+]([O-])CCl	0.82	0.69			96	4	2	Chloropicrin		Chloronitromethane
Cc1nc(O)nc(O)n1	1.3	0.64			89	11	7	Chlorsulfuron		IN-F5475
Cc1nc(O)nc(O)n1	1.3	0.64			89	11	7	Prosulfuron		IN-F5475
Cc1nc(O)nc(O)n1	1.3	0.64			89	11	7	Triasulfuron		IN-F5475
Cc1nc(O)nc(NC(=O)NS(=O)(=O)c2ccccc2Cl)n1	1.44	0.63			84	16	10	Chlorsulfuron		IN-M6957
CC(=O)N=C(O)N=C(N)NC(=O)NS(=O)(=O)c1ccccc1Cl	1.34	0.72			85	15	10	Chlorsulfuron		Int.1
CC(=O)NC(=O)NC(N)=O	1.02	0.76			92	8	5	Chlorsulfuron		IN-F5475 hydrated
COC(=O)c1c(Cl)c(Cl)c(C(=O)O)c(Cl)c1Cl	1.38	0.69			84	16	10	Chlorthal-dimethyl		MPA Monomethyltetrachloroterephtalate
Cc1cc(C)cc(C(=O)N(NC(=O)c2ccc3c(c2C)CCC(=O)O3)C(C)(C)C)c1	1.57	0.61			80	20	13	Chromafenozide		M-006
Cc1cc(C(=O)O)cc(C(=O)N(NC(=O)c2ccc3c(c2C)C(O)CCO3)C(C)(C)C)c1	1.54	0.71			78	22	16	Chromafenozide		M-023
Cc1cc(C)cc(C(=O)N(NC(=O)c2ccc3c(c2C)C(O)CCO3)C(C)(C)C)c1	1.75	0.64			69	31	22	Chromafenozide		M1 / M-010
CCC(=N)C1=C(O)CC(CC(C)S(=O)CC)CC1=O	0.83	0.69			96	4	2	Clethodim		Clethodim imine sulfoxide
CCSC(C)CC1CC(=O)c2nc(CC)oc2C1	0.81	0.65			97	3	1	Clethodim		Clethodim oxazole
NC(=O)c1ccccc1Cl	1.58	0.51			84	16	9	Clofentezine		M01 2-chlorobenzamide
NC(=O)c1ccccc1Cl	1.58	0.51			84	16	9	Triflumuron		M01 2-chlorobenzamide
O=C(NNC(=O)c1ccccc1Cl)c1ccccc1Cl	1.39	0.66			85	15	9	Clofentezine		AE C512898
Clc1ccccc1C1=NN=C(c2ccccc2Cl)NN1	1.5	0.74			78	22	15	Clofentezine		AE C522505
CC1(C)CON(Cc2cc(O)ccc2Cl)C1=O	0.75	0.65			98	2	1	Clomazone		(5-Hydroxy-2-chlorobenzene) Clomazone
CC1(C)CONC1=O	1.02	0.71			93	7	4	Clomazone		4,4-Dimethyl-1,2-oxazolidin-3-one
CC1(C)C(=O)ON(Cc2ccccc2Cl)C1=O	1.4	0.52			90	10	5	Clomazone		5-keto Clomazone
CC(CO)C(=O)N(O)Cc1ccccc1Cl	1.05	0.68			94	6	4	Clomazone		Unknown2
O=Cc1ccc(O)cc1Cl	0.53	0.61			99	1	0	Clomazone		4-hydroxy-2-chlorobenzaldehyde
CC1(C)C(=O)N(Cc2ccccc2Cl)OC1O	1.26	0.61			91	9	5	Clomazone		5-Hydroxy Clomazone
CC1(C)C(=O)NOC1O	0.87	0.73			95	5	3	Clomazone		Hydroxy-(4,4-Dimethyl-1,2-oxazolidin-3-one)
O=C(O)c1cc(O)c(O)cc1Cl	0.65	0.67			98	2	1	Clomazone		4,5-hydroxy-2-chlorobenzoic acid
O=Cc1ccccc1Cl	0.43	0.65			99	1	0	Clomazone		2-Chlorobenzaldehyde
CC(C(=O)O)C(=O)O	0.75	0.71			97	3	2	Clomazone		Methylmalonic acid
CC1(C)C(=O)N(Cc2cc(O)ccc2Cl)OC1O	0.78	0.65			98	2	1	Clomazone		(5-hydroxy-2-chlorobenzene)-5-hydroxy Clomazone
CC1(C)C(=O)NOC1=O	1.08	0.71			92	8	5	Clomazone		4,4-Dimethyl-1,2-oxazolidine-3,5-dione
CC(C)(C(=O)O)C(=O)N(O)Cc1ccccc1Cl	1.73	0.68			70	30	22	Clomazone		Clomazone acid
CC(C)C(=O)N=Cc1ccccc1Cl	0.84	0.66			97	3	2	Clomazone		Unknown1
CC1(C)CON(C(O)c2ccccc2Cl)C1=O	1.28	0.59			91	9	5	Clomazone		2-hydroxy Clomazone
CC(C)(C(=O)O)C(=O)O	0.95	0.7			95	5	3	Clomazone		Dimethylmalonic acid
O=C(O)c1ccc(O)cc1Cl	0.55	0.6			99	1	0	Clomazone		4-hydroxy-2-chlorobenzoic acid
N#CN=C(N)N	0.65	0.75			97	3	2	Cyanamide		Dicyandiamide
CNC(=O)c1cc(C#N)cc(C)c1NC(=O)c1cc(Br)nn1-c1ncccc1O	1.72	0.65			71	29	21	Cyantraniliprole		IN-QKV35
Cc1cc(C(N)=O)cc(C(N)=O)c1NC(=O)c1cc(Br)nn1-c1ncccc1Cl	1.29	0.56			92	8	4	Cyantraniliprole		IN-K7H19
NC(=O)c1cc(Br)nn1-c1ncccc1Cl	1.63	0.7			74	26	18	Cyantraniliprole		IN-M2G98
O=C(O)c1cc(Br)nn1-c1ncccc1Cl	1.78	0.7			66	34	25	Cyantraniliprole		IN-DBC80
CNC(=O)c1cc(C#N)cc(C)c1N=c1oc2cccnc2n2nc(Br)cc12	1.96	0.67			57	43	33	Cyantraniliprole		IN-NXX69
Cc1cc(C#N)cc2c(=O)n(C)c(-c3cc(Br)nn3-c3ncccc3O)nc12	1.98	0.68			56	44	34	Cyantraniliprole		IN-NXX70
NC(=O)c1cc(Cl)cc(Br)c1NC(=O)c1cc(Br)nn1-c1ncccc1Cl	2.03	0.7			53	47	37	Cyclaniliprole	Minor	YT-1284
O=C(O)c1cc(Cl)cc(Br)c1NC(=O)c1cc(Br)nn1-c1ncccc1Cl	2.23	0.71			42	58	48	Cyclaniliprole	Minor	NSY-27
CCCC(=N)C1=C(O)CC(C2CCCS(=O)C2)CC1=O	0.98	0.68			95	5	3	Cycloxydim		BH 517-T1SO
CCCC(=N)C1=C(O)CC(C2CCCSC2)CC1=O	0.61	0.7			98	2	1	Cycloxydim		BH 517-T1S
CCCc1nc2c(o1)CC(C1CCCSC1)CC2=O	0.85	0.65			97	3	2	Cycloxydim		BH 517-T2S
CCCC(=N)C1=C(O)CC(C2CCCS(=O)(=O)C2)CC1=O	1.05	0.66			94	6	3	Cycloxydim		BH 517-T1SO2
CCCC(=NOCC)C1=C(O)CC(C2CCCSC2)CC1=O	0.71	0.61			99	1	1	Cycloxydim		Cycloxydim
CC(C)(C)c1ccc(C(C#N)=C(OC(=C(C#N)c2ccc(C(C)(C)C)cc2)c2ccccc2C(F)(F)F)c2ccccc2C(F)(F)F)cc1	1.85	0.93			60	40	33	Cyflumetofen		SHL9
CC(C)(C)c1ccc(C(C#N)=C(O)c2ccccc2C(F)(F)F)cc1	1.35	0.73			84	16	11	Cyflumetofen		SHL10 a/b cis/trans isomers
CCNC(N)=O	0.42	0.71			99	1	0	Cymoxanil		Ethyl urea
O=C(O)C(=O)O	1.21	0.68			90	10	6	Cymoxanil		Oxalic acid
CCN1C(=O)NC(=O)C1=O	1.05	0.64			95	5	3	Cymoxanil		IN-T4226
CCN1C(=O)NC(=O)C1=NOC	0.77	0.62			98	2	1	Cymoxanil		IN-R3273
N#CC(=NO)C(=O)O	0.68	0.75			97	3	2	Cymoxanil		IN-R3274
CCNC(=O)NC(=O)C(=O)O	0.66	0.74			97	3	2	Cymoxanil		IN-KP533
Oc1nc[nH]n1	0.91	0.73			95	5	3	Cyproconazole	Minor	Hydroxy-Triazole
Oc1nc[nH]n1	0.91	0.73			95	5	3	Epoxiconazole		Hydroxy-Triazole
Oc1nc[nH]n1	0.91	0.73			95	5	3	Fenbuconazole		Hydroxy-Triazole
Cc1cc(C2CC2)nc(O)n1	0.81	0.66			97	3	1	Cyprodinil		CGA 321915
N=C(N)Nc1ccccc1	0.75	0.68			97	3	1	Cyprodinil		CGA 263208
Cc1cc(C2CC2)nc(Nc2ccccc2O)n1	0.48	0.58			100	0	0	Cyprodinil		NOA 413167
Cc1cc(C2CC2)nc(Nc2ccc(O)cc2)n1	0.47	0.59			100	0	0	Cyprodinil		CGA 304075
OCc1cc(C2CC2)nc(Nc2ccccc2)n1	0.36	0.63			100	0	0	Cyprodinil		CGA 232449
Nc1ccccc1	0.18	0.67			100	0	0	Cyprodinil	Minor	Aniline
Cc1nc(Nc2ccccc2)nc(C2CC2)c1O	0.44	0.59			100	0	0	Cyprodinil		CGA 304076
Cc1cc(C2CC2)nc(N)n1	1.06	0.68			93	7	4	Cyprodinil		CGA 249287
Oc1ccccc1O	0.14	0.69			100	0	0	Cyprodinil	Minor	Hydroxyphenols
CC(Nc1nc(N)nc(N)n1)C(=O)O	1.21	0.76			87	13	8	Cyromazine		NOA 435343
CN	0.56	0.77			98	2	1	Dazomet		Methylamine
CN1CN(C)S(=O)C1=S	0.46	0.75			99	1	1	Dazomet		TDL-SO
Cc1cc(O)nc(C(C)(C)O)n1	1.34	0.64			88	12	8	Diazinon		G 31144 (2-(1-hydroxy-1-methyl)-ethyl-4-methyl-6-hydroxy-pyrimidine)
O=C(O)c1c(O)c(Cl)cc(O)c1Cl	1.01	0.63			96	4	2	Dicamba		2,5-DIOH
COc1c(Cl)cc(O)c(Cl)c1C(=O)O	0.92	0.64			96	4	2	Dicamba		5-OH-Dicamba
O=C(O)c1c(Cl)cccc1Cl	0.84	0.48			99	1	0	Dichlobenil		2,6-dichlorobenzoic acid
OCC(Cl)Cl	0.62	0.72			98	2	1	Dichlorvos		2,2-dichloroethanol
O=CC(Cl)Cl	0.6	0.71			98	2	1	Dichlorvos		Dichloroacetaldehyd
O=C(O)C(Cl)Cl	0.88	0.71			96	4	3	Dichlorvos		dicloroacetic acid
CC(Oc1ccc(Oc2cc(O)c(Cl)cc2Cl)cc1)C(=O)O	0.89	0.56			98	2	1	Diclofop-methyl		Hydroxy-diclofop-acid
Nc1c(Cl)cc(O)cc1Cl	0.85	0.65			97	3	1	Dicloran		DCHA
CC(=O)Nc1cc(Cl)c(N)c(Cl)c1	0.62	0.68			98	2	1	Dicloran		DCAA
Nc1cc(Cl)c(N)c(Cl)c1	1.3	0.65			89	11	7	Dicloran		DCPD
CCOc1cc(N)c([N+](=O)[O-])cc1OCC	1.18	0.66			91	9	5	Diethofencarb		3,4-(Oet)2-6-NO2-A
CCOc1cc(NC(=O)OC(C)C)ccc1O	0.47	0.61			100	0	0	Diethofencarb		4-OH-DFC
CCOc1ccc(NC(=O)OC(C)C(=O)O)cc1OCC	0.5	0.66			99	1	0	Diethofencarb		DFC-COOH
CCOc1ccc(N2C(=O)OC(C)C2=O)cc1OCC	0.45	0.62			100	0	0	Diethofencarb		DPO
O=C(Cn1cncn1)c1ccc(Oc2ccc(Cl)cc2)cc1Cl	1.09	0.65			94	6	4	Difenoconazole		CGA 205374
O=C(O)c1cc(Oc2ccc(Cl)cc2)ccc1Cl	1.05	0.59			96	4	2	Difenoconazole		CGA 189138
Nc1ccc(Cl)cc1	0.54	0.59			100	0	0	Diflubenzuron		PCA 4-chloraniline
OCc1cccnc1Oc1cccc(C(F)(F)F)c1	1.43	0.65			84	16	10	Diflufenican		Metabolite 4 3-hydroxymethyl-2-(3-trifluoromethylphenoxy))pyridine
Cc1cccc(C)c1N(CC(=O)O)C(=O)C(=O)O	1.37	0.69			85	15	10	Dimethachlor		CGA 102935
Cc1cccc(C)c1NC(=O)CO	0.33	0.66			100	0	0	Dimethachlor	Minor	[CGA37734]
Cc1cccc(C)c1NC(=O)CO	0.33	0.66			100	0	0	Metalaxyl-M		[CGA37734]
COCCN(C(=O)CO)c1c(C)cccc1C	1.33	0.56			91	9	5	Dimethachlor		CGA 39981
Cc1cccc(C)c1N(CCO)C(=O)CCl	1.05	0.67			94	6	4	Dimethachlor		CGA 39026
Cc1cccc(C)c1N(CC(=O)O)C(=O)CO	1.19	0.66			91	9	5	Dimethachlor		CGA 103699
COCCN(C(=O)CO)c1c(C)cccc1C(=O)O	1.14	0.61			94	6	3	Dimethachlor		SYN 530561
COCCN(C(C)=O)c1c(C)cccc1C	1.26	0.49			95	5	2	Dimethachlor		CGA 42443
Cc1cccc(C)c1N(CCSCC(O)C(=O)O)C(=O)CO	0.6	0.74			98	2	1	Dimethachlor		SYN 528702
Cc1cccc(C)c1NC(=O)CCl	0.75	0.62			98	2	1	Dimethachlor		CGA 16942
COCC(C)N(C(=O)CSCC(O)C(=O)O)c1c(C)csc1C	0.84	0.77			95	5	3	Dimethenamid		M26
COCC(C)N(C(=O)CS(=O)CC(=O)O)c1c(C)csc1C	1.62	0.73			74	26	19	Dimethenamid		M31
COCC(C)N(C(=O)CSCC(=O)O)c1c(C)csc1C	0.93	0.73			94	6	4	Dimethenamid		M32
COCC(C)N(C(=O)CS(=O)CC(O)C(=O)O)c1c(C)csc1C	1.41	0.78			80	20	14	Dimethenamid		M30
O=S1(=O)CCS(=O)(=O)CC1	1.76	0.71			68	32	24	Dimethipin	Minor	1,4-dithiane-1,1,4,4-tetraoxide H9
C=C1C(C)S(=O)(=O)CCS1(=O)=O	1.59	0.65			77	23	15	Dimethipin	Minor	2-methyl-3-methylene-1,4-dithiane-1,1,4,4-tetraoxide H4
CNC(=O)CSP(=O)(OC)OC	0.4	0.68			99	1	0	Dimethoate		Omethoate, structurally similar to dimethoate
CNC(=O)CSP(O)(=S)OC	-0.02	0.68			100	0	0	Dimethoate		O-Desmethyl dimethoate
COP(O)(=S)OC	0.53	0.78			98	2	1	Dimethoate		O,O-Dimethyl thiophosphoric acid
O=C1CC=CC2c3cccc[n+]3CCN12	1.52	0.73			78	22	16	Diquat	Minor	SYN-546442
O=P([O-])([O-])[O-]	1.27	0.83			83	17	12	Disodium phosphonate		Phosphate
O=P([O-])([O-])[O-]	1.27	0.83			83	17	12	Zinc phosphide		Phosphate
N#Cc1[nH]c2c(c1C#N)C(=O)c1ccccc1C2=O	1.64	0.72			73	27	20	Dithianon		ROI 8(2)
NC(=O)CC(SC1=CC(=O)c2ccccc2C1=O)C(N)=O	0.84	0.78			94	6	3	Dithianon		ROI 10
N#Cc1sc2c(=O)c3ccccc3c(=O)c=2sc1C(N)=O	1.29	0.73			86	14	9	Dithianon	Minor	D15 (CL902200)
N#CC1=C(C#N)SC(C(=O)c2ccccc2O)=C(C(=O)O)S1	1.01	0.78			92	8	5	Dithianon		ROI 8
N#Cc1sc2c(c1C#N)C(=O)c1ccccc1C2=O	1.21	0.75			88	12	8	Dithianon		D8 (CL902198)
N#Cc1sc2c(c1C(N)=O)C(=O)c1ccccc1C2=O	1.38	0.78			82	18	13	Dithianon		ROI 4(2)
N#Cc1snc2sc3c(=O)c4ccccc4c(=O)c=3sc12	1.25	0.81			85	15	11	Dithianon		D3 (CL902195)
O=c1c2ccccc2c(=O)c2sc3c(=O)c4ccccc4c(=O)c3sc12	1.77	0.83			64	36	28	Dithianon		D4 (CL 66629)
O=Cc1ccccc1C=O.OCc1ccccc1CO	1.23	1.12			77	23	18	Dithianon	Minor	Phthalaldehyde or Phenylenedimethan
O=c1[nH]c(=O)c2sc3c(=O)c4ccccc4c(=O)c3sc12	1.6	0.78			73	27	20	Dithianon		D5 (4,11-dithia-2-aza-cyclopenta[b]anthracene-1,3,5,10-tetraone)
NC(=O)Nc1ccc(Cl)c(Cl)c1	1.23	0.55			94	6	3	Diuron		DCPU
NC(=O)Nc1ccc(Cl)c(Cl)c1	1.23	0.55			94	6	3	Linuron	Minor	DCPU
N=C(N)N	1.08	0.77			90	10	6	Dodine		Guanidine
CCCCCCCCCCO	0.35	0.71			99	1	0	Dodine		Decanol
CCCCCCCCCCCC	0.68	0.72			97	3	1	Dodine		Dodecane
CCC(C)C1OC2(C=CC1C)CC1CC(CC=C(C)C(O)C(C)C=CC=C3COC4C(O)C(C)=CC(C(=O)O1)C34O)O2	1.19	0.78			87	13	9	Emamectin		Aglycone
CCC(C)C1OC2(C=CC1C)CC1CC(CC=C(C)C(OC3CC(OC)C(OC4CC(OC)C(NC=O)C(C)O4)C(C)O3)C(C)C=CC=C3COC4C(O)C(C)=CC(C(=O)O1)C34O)O2	1.54	0.61			81	19	12	Emamectin		FAB 1a
CCC(C)C1OC2(C=CC1C)CC(O)CC(CC(=O)O)O2	0.91	0.71			95	5	3	Emamectin	Minor	Carboxylic acid
CCC(C)C1OC2(C=CC1C)CC1CC(CC=C(C)C(OC3CC(OC)C(OC4CC(OC)C(N)C(C)O4)C(C)O3)C(C)C=CC=C3COC4C(O)C(C)=CC(C(=O)O1)C34O)O2	1.55	0.55			83	17	10	Emamectin		AB 1a
CCC(C)C1OC2(C=CC1C)CC1CC(CC=C(C)C(OC3CC(OC)C(O)C(C)O3)C(C)C=CC=C3COC4C(O)C(C)=CC(C(=O)O1)C34O)O2	1.46	0.68			82	18	12	Emamectin		MSB 1a
CCC(C)C1OC2(C=CC1C)CC1CC(CC=C(C)C(OC3CC(OC)C(OC4CC(OC)C(NC)C(C)O4)C(C)O3)C(C)C=CC=C3C(=O)OC4C(O)C(C)=CC(C(=O)O1)C34O)O2	1.54	0.52			85	15	9	Emamectin		8a-oxo MAB 1a
OC(c1ccccc1Cl)C(Cn1cncn1)c1ccc(F)cc1	2.22	0.62			41	59	47	Epoxiconazole		BF 480 alcohol
OC(c1ccccc1Cl)C(O)(Cn1cncn1)c1ccc(F)cc1	2.28	0.63			37	63	52	Epoxiconazole		BF 480-11
Fc1ccc(C(=Cc2ccccc2Cl)Cn2cncn2)cc1	1.93	0.71			59	41	32	Epoxiconazole		BF 480 entriazol
CC(C)C(c1ccc(Cl)cc1)C(C#N)c1cccc(Oc2ccccc2)c1	1.57	0.69			77	23	16	Esfenvalerate		Dec-fen
CC(C)C(C(=O)O)c1ccc(Cl)cc1	0.85	0.68			96	4	2	Esfenvalerate		CPIA
CCNc1c([NH+]=[NH+]c2cc(C(F)(F)F)cc([N+](=O)[O-])c2NCC)cc(C(F)(F)F)cc1[N+](=O)[O-]	2.17	0.79			46	54	46	Ethalfluralin		ET-28E
C=C(C)CN(CC)c1c(N)cc(C(F)(F)F)cc1[N+](=O)[O-]	1.5	0.69			80	20	14	Ethalfluralin		ET-4
C=C1CNc2cc(C(F)(F)F)cc([N+](=O)[O-])c2N(CC)C1	1.67	0.71			71	29	21	Ethalfluralin		M1
Cc1nc2cc(C(F)(F)F)cc([N+](=O)[O-])c2[nH]1	2.1	0.74			49	51	42	Ethalfluralin		ET-15M
C=C(C)CNc1c([N+](=O)[O-])cc(C(F)(F)F)cc1[N+](=O)[O-]	1.61	0.71			75	25	18	Ethalfluralin		ET-2M
CCn1cnc2cc(C(F)(F)F)cc([N+](=O)[O-])c21	1.92	0.7			59	41	32	Ethalfluralin		ET-17E
O=P(O)(O)CCO	1.36	0.66			86	14	9	Ethephon		2-hydroxyethanephosphonic acid
CCCSP(=O)(O)OCC	0.52	0.69			99	1	1	Ethoprophos		AE 0592496 (O-ethyl-S-propylphosphorothioic acid)
CCOc1ccc(C(C)(C)CO)cc1	0.8	0.65			98	2	1	Etofenprox		PENA
CCOc1ccc(C(C)(C)C(=O)OCc2cccc(Oc3ccccc3)c2)cc1	1.4	0.39			96	4	1	Etofenprox	Minor	gamma-CO
CCOc1ccc(C(C)(C)C(=O)O)cc1	0.7	0.63			99	1	1	Etofenprox		EPMP
OCc1cccc(Oc2ccccc2)c1	0.51	0.61			99	1	0	Etofenprox	Minor	mPB-alcohol
O=C(O)c1nsc(O)n1	0.99	0.77			92	8	5	Etridiazole		3-carboxy-5-hydroxy-1,2,4-thiadiazole
CC1(c2ccc(Oc3ccc(O)cc3)cc2)OC(=O)N(Nc2ccccc2)C1=O	0.7	0.67			98	2	1	Famoxadone		IN-KZ007
CC(O)(C(=O)O)c1ccc(Oc2ccccc2)cc1	1.1	0.62			94	6	3	Famoxadone		IN-JS940
CC1(c2ccc(Oc3ccccc3)cc2)OC(=O)N(Nc2ccccc2)C1=O	0.8	0.62			98	2	1	Famoxadone		Famoxadone
COc1ccc(S(C)(=O)=O)c(C)c1	0.84	0.53			99	1	0	Fenamiphos		Fenamiphos-sulfone anisole
CC(C)(C(=O)O)c1ccc(CCOc2nc(=O)[nH]c3ccccc23)cc1	1.51	0.64			81	19	12	Fenazaquin		Unnamed 7
CC(C)(C(=O)O)c1ccc(CCOc2ncnc3ccccc23)cc1	1.85	0.64			64	36	26	Fenazaquin		M2 4-(2-(4-(1,1-Dimethyl ethanoic acid)phenyl)ethoxy)quinazoline
CC(C)(C(=O)O)c1ccc(CO)cc1	0.42	0.68			99	1	0	Fenazaquin		Unnamed 2
CC(C)(C(=O)O)c1ccc(CC(=O)O)cc1	0.63	0.67			99	1	1	Fenazaquin		M3 Phenyl-1-ethanoic acid-4-(1,1-dimethyl ethanoic acid)
COC(=O)c1ccc(C(C)(C)C(=O)OC)cc1	0.72	0.61			99	1	1	Fenazaquin		Unnamed 4
CC(C)(C)c1ccc(CC(=O)O)cc1	0.66	0.68			98	2	1	Fenazaquin		Unnamed 6
CC(C)(C)c1ccc(C(=O)COc2ncnc3ccccc23)cc1	1.21	0.66			91	9	6	Fenazaquin		Unnamed 1
Oc1nc(O)c2ccccc2n1	1.35	0.67			86	14	9	Fenazaquin		Unnamed 5
COC(=O)c1ccc(C(C)(C)C(=O)O)cc1	0.42	0.64			100	0	0	Fenazaquin		Unnamed 3
CC(C)(C)c1ccc(CCOC(=O)c2ccccc2NC=O)cc1	1.61	0.64			77	23	16	Fenazaquin		M4 2-(Formylamino)-2-(4-(1,1-dimethylethyl)phenyl) ethyl benzoate
N=C1OC(c2ccc(Cl)cc2)CC1(Cn1cncn1)c1ccccc1	2.25	0.63			40	60	49	Fenbuconazole	Minor	RH-6468 "iminolactone"
N#CC(CC(=O)c1ccc(Cl)cc1)(Cn1cncn1)c1ccccc1	1.39	0.67			85	15	10	Fenbuconazole		RH-6467 4-(4-chlorophenyl)-2-(methyl-1H-1,2,4-triazole)-4-oxo-2-phenyl butane nitrile
O=C1OC(c2ccc(Cl)cc2)CC1(Cn1cncn1)c1ccccc1	1.84	0.66			64	36	26	Fenbuconazole		RH-9129 cis-5-(4-chlorophenyl) dihydro-3-phenyl-3-(1H-1,2,3-triazol-1-yl)methyl-2(3H)-furanone
O=c1nc[nH][nH]1	0.86	0.7			96	4	2	Fenbuconazole		1,2 dihydro-triazolone
O=c1nc[nH][nH]1	0.86	0.7			96	4	2	Fluquinconazole		1,2 dihydro-triazolone
N#CC(CC(O)c1ccc(Cl)cc1)(Cn1cncn1)c1ccccc1	1.79	0.63			67	33	23	Fenbuconazole	Minor	Hydroxy Fenbuconazole
CC1(C(=O)Nc2ccc(Oc3cc(NC(=O)C4(C)CCCCC4)c(Cl)c(Cl)c3Oc3cc(NC(=O)C4(C)CCCCC4)c(Cl)c(Cl)c3O)c(Cl)c2Cl)CCCCC1	1.36	0.92			79	21	16	Fenhexamid		M22, trimer
CC1(C(=O)Nc2cc(Oc3c(NC(=O)C4(C)CCCCC4)ccc(O)c3Cl)c(O)c(Cl)c2Cl)CCCCC1	0.77	0.73			96	4	2	Fenhexamid		M21, [C-O-C] dimer
CC1(c2nc(C(=O)O)c(C(=O)O)o2)CCCCC1	1.63	0.72			73	27	19	Fenhexamid		M25
CC1(C(=O)Nc2ccc(Oc3cc(NC(=O)C4(C)CCCCC4)c(Cl)c(Cl)c3O)c(Cl)c2Cl)CCCCC1	0.88	0.73			95	5	3	Fenhexamid		M20, [C-O-C] dimer
CC1(C(=O)Nc2cc(Oc3c(Oc4ccc(NC(=O)C5(C)CCCCC5)c(Cl)c4Cl)cc(NC(=O)C4(C)CCCCC4)c(Cl)c3Cl)c(O)cc2Cl)CCCCC1	1.31	0.89			80	20	15	Fenhexamid		M23, trimer
COP(=S)(OC)Oc1ccc(N)c(C)c1	0.56	0.7			99	1	1	Fenitrothion		AM-FNT
COP(O)(=S)Oc1ccc([N+](=O)[O-])c(C)c1	0.25	0.66			100	0	0	Fenitrothion		DM-FNT
COP(=O)(O)Oc1ccc(N=O)c(C)c1	0.42	0.71			99	1	1	Fenitrothion		DM-FNO
COc1ccc([N+](=O)[O-])c(C)c1	0.94	0.7			95	5	3	Fenitrothion		NMA
COP(=S)(OC)Oc1ccc(NC=O)c(C)c1	0.4	0.7			99	1	0	Fenitrothion		FA-FNT
COP(=O)(OC)Oc1ccc([N+](=O)[O-])c(C)c1	0.68	0.62			99	1	1	Fenitrothion		FNO
Oc1ccc(Oc2nc3ccc(Cl)cc3o2)cc1	0.89	0.67			96	4	2	Fenoxaprop-P-ethyl		AE F040356
CC(Oc1ccc(O)cc1)C(=O)O	0.37	0.66			100	0	0	Fenoxaprop-P-ethyl		AE F096918
CC(Oc1ccc(O)cc1)C(=O)O	0.37	0.66			100	0	0	Fluazifop-P-butyl		Compound 3 (R118106)
CC(Oc1ccc(O)cc1)C(=O)O	0.37	0.66			100	0	0	Propaquizafop		Compound 3 (R118106)
CC(Oc1ccc(O)cc1)C(=O)O	0.37	0.66			100	0	0	Quizalofop-P-ethyl		Compound 3 (R118106)
NCCOc1ccc(Oc2ccccc2)cc1	0.69	0.66			98	2	1	Fenoxycarb		CGA-197810
Oc1ccc(Oc2ccccc2)cc1	0.39	0.62			100	0	0	Fenoxycarb		CGA-26021
CCOC(=O)NCCOc1ccc(O)cc1	0.2	0.65			100	0	0	Fenoxycarb		CGA 294847
CCOC(=O)NCCOc1ccc(Oc2ccc(O)cc2)cc1	0.34	0.62			100	0	0	Fenoxycarb		CGA-294850 / Ro 16-8797
O=C(O)COc1ccc(Oc2ccc(O)cc2)cc1	0.68	0.63			99	1	1	Fenoxycarb		CGA-294848
NCCOc1ccc(Oc2ccc(O)cc2)cc1	0.36	0.66			100	0	0	Fenoxycarb		CGA-344889
OCCOc1ccc(Oc2ccccc2)cc1	0.51	0.64			99	1	0	Fenoxycarb		CGA-197811
Oc1ccc(Oc2ccc(O)cc2)cc1	0.43	0.66			99	1	0	Fenoxycarb		CGA-195935
O=C(NCCOc1ccc(Oc2ccc(O)cc2)cc1)OCCO	0.24	0.69			100	0	0	Fenoxycarb		CGA -294851 / Ro 17-3192
CC(C)(C)c1ccc(CC(CN2CCCCC2)C(=O)O)cc1	1.3	0.61			90	10	6	Fenpropidin		NOA 406116
CC(Cc1ccc(C(C)(C)C)cc1)C(=O)O	0.77	0.66			98	2	1	Fenpropidin		CGA 289274
CC(Cc1ccc(C(C)(C)C)cc1)CN1CCC(O)CC1	1.58	0.63			79	21	14	Fenpropidin		CGA 289269
CC(Cc1ccc(C(C)(C)CO)cc1)CN1CCCCC1	1.51	0.62			82	18	12	Fenpropidin		CGA 289268
CC(C=O)Cc1ccc(C(C)(C)C)cc1	0.83	0.7			96	4	2	Fenpropidin	Minor	CGA 289273
CC(Cc1ccc(C(C)(C)C)cc1)C[N+]1([O-])CCCCC1	2.09	0.72			49	51	41	Fenpropidin		CGA 289253
CC(C)(C)c1ccc(CC(CO)CN2CCCCC2)cc1	1.6	0.62			78	22	15	Fenpropidin		NOA 406117
CC(O)CNCC(C)Cc1ccc(C(C)(C)C)cc1	0.89	0.68			96	4	2	Fenpropimorph		BF421-7
CC(Cc1ccc(C(C)(C)C(=O)O)cc1)CN1CC(C)OC(C)C1	1.66	0.62			75	25	17	Fenpropimorph		BF 421-2
CC(CNCCO)Cc1ccc(C(C)(C)C)cc1	0.78	0.68			97	3	2	Fenpropimorph		BF 421-8
Cc1ccccc1C1(O)C(=O)N(C(C)C)N=C1N	1.31	0.69			87	13	8	Fenpyrazamine		S-2188-OH
Cc1ccccc1-c1c(N)[nH]n(C(C)C)c1=O	1.58	0.66			77	23	15	Fenpyrazamine		S-2188-DC
Cc1nn(C)c(Oc2ccccc2)c1C=O	1.38	0.66			86	14	9	Fenpyroximate		M-6
O=C(O)c1ccc(CO)cc1	0.22	0.68			100	0	0	Fenpyroximate		M-16
Cc1nn(C)c(Oc2ccccc2)c1C=NOCc1ccc(C(=O)O)cc1	1.71	0.68			70	30	21	Fenpyroximate		M-3
Cc1nn(C)c(Oc2ccccc2)c1C(=O)O	1.79	0.63			68	32	23	Fenpyroximate		M-8
Cc1nn(C)c(Oc2ccccc2)c1C=NO	1.28	0.7			87	13	8	Fenpyroximate		M-13
CC(C)(C)OC(=O)Cc1ccc(CO)cc1	0.74	0.66			98	2	1	Fenpyroximate		M-15
Cc1nn(C)c(Oc2ccc(O)cc2)c1C=NOCc1ccc(C(=O)OC(C)(C)C)cc1	1.51	0.67			80	20	13	Fenpyroximate		M-2
Cc1n[nH]c(Oc2ccccc2)c1C=NOCc1ccc(C(=O)OC(C)(C)C)cc1	1.64	0.67			74	26	18	Fenpyroximate		M-12
Cc1n[nH]c(Oc2ccccc2)c1C=O	1.45	0.68			82	18	12	Fenpyroximate		M-9
Cn1nc(C(=O)O)c(C=NOCc2ccc(C(=O)OC(C)(C)C)cc2)c1Oc1ccccc1	1.69	0.69			72	28	21	Fenpyroximate		M-19
Cn1nc(CO)c(C=NOCc2ccc(C(=O)OC(C)(C)C)cc2)c1Oc1ccccc1	1.51	0.66			81	19	13	Fenpyroximate		M-20
Cc1nn(C)c(Oc2ccccc2)c1C#N	1.33	0.67			87	13	8	Fenpyroximate		M-11
NC(=O)c1nn(-c2c(Cl)cc(C(F)(F)F)cc2Cl)c(N)c1SC(F)(F)F	1.72	0.81			67	33	25	Fipronil		MB 46126
Nc1c(SC(F)(F)F)c(C(=O)O)nn1-c1c(Cl)cc(C(F)(F)F)cc1Cl	1.6	0.81			72	28	21	Fipronil		MB 46233
NC(=O)c1nn(-c2c(Cl)cc(C(F)(F)F)cc2Cl)c(N)c1S(=O)C(F)(F)F	1.97	0.78			56	44	36	Fipronil		RPA 200766
Nc1c(S(=O)(=O)C(F)(F)F)c(C(=O)O)nn1-c1c(Cl)cc(C(F)(F)F)cc1Cl	1.78	0.82			64	36	28	Fipronil		RPA 106681
N#Cc1nn(-c2c(Cl)cc(C(F)(F)F)cc2Cl)c(N)c1SC(F)(F)F	1.99	0.79			55	45	37	Fipronil		MB 45950
N#Cc1nn(-c2c(Cl)cc(C(F)(F)F)cc2Cl)c(N)c1S(=O)(=O)C(F)(F)F	2.04	0.71			52	48	38	Fipronil		MB 46136
Nc1c(S(=O)C(F)(F)F)c(C(=O)O)nn1-c1c(Cl)cc(C(F)(F)F)cc1Cl	1.86	0.79			61	39	31	Fipronil		RPA 200761
NC(=O)c1nn(-c2c(Cl)cc(C(F)(F)F)cc2Cl)c(N)c1S(=O)(=O)C(F)(F)F	1.87	0.82			60	40	32	Fipronil		RPA 105320
O=S(=O)(Nc1c(F)cccc1F)c1ncn[nH]1	1.23	0.72			88	12	8	Florasulam		DFP-TSA
Oc1ccc(Oc2ccc(C(F)(F)F)cn2)cc1	1.38	0.54			90	10	5	Fluazifop-P-butyl		Compound 4 (R150397)
O=c1ccc(C(F)(F)F)c[nH]1	1.58	0.74			75	25	18	Fluazifop-P-butyl		Compound 10 (R154719, 5-trifluoromethyl-pyrid- 2-one)
O=C1C=CC(=O)C=C1	0.35	0.74			99	1	0	Fluazifop-P-butyl		Compound 7
CC(Oc1ccc(Oc2ccc(C(F)(F)F)cn2)cc1)C(=O)O	0.99	0.5			99	1	1	Fluazifop-P-butyl		Compound 2 (R156172, Fluazifop acid)
Nc1c(Cl)c(C(F)(F)F)cc([N+](=O)[O-])c1Nc1ncc(C(F)(F)F)cc1Cl	2.04	0.75			52	48	39	Fluazinam		MAPA compound VII
Nc1cc(C(F)(F)F)c(Cl)c(N)c1Nc1ncc(C(F)(F)F)cc1Cl	1.86	0.8			61	39	31	Fluazinam		DAPA compound VIII
N#CC1=C(c2cccc3c2OC(F)(F)O3)C(=O)NC1=O	1.49	0.75			78	22	15	Fludioxonil		CGA 265378
Nc1ccc(Oc2ccc(C(F)(F)F)cc2Cl)cc1F	1.9	0.68			61	39	30	Flufenoxuron		241208
CCN(Cc1c(F)cccc1Cl)c1c(N)cc(C(F)(F)F)cc1N	2.11	0.76			49	51	42	Flumetralin		CGA276432
O=[N+]([O-])c1cc(C(F)(F)F)cc([N+](=O)[O-])c1NCc1c(F)cccc1Cl	2.44	0.69			30	70	61	Flumetralin		CGA146467
CCN(Cc1c(F)cccc1Cl)c1c(N)cc(C(F)(F)F)cc1[N+](=O)[O-]	2.26	0.72			40	60	50	Flumetralin		CGA275536
O=C(O)C1=C(C(=O)O)CCCC1	0.29	0.67			100	0	0	Flumioxazin		THPA
C#CCN1C(=O)COc2cc(F)c(NC(=O)C3=C(C(=O)O)CCCC3)cc21	0.73	0.75			96	4	2	Flumioxazin		482-HA
C#CCN1C(=O)COc2cc(F)c(N)cc21	0.51	0.76			98	2	1	Flumioxazin		APF
O=C(O)CCN1C(=O)COc2cc(F)c(N3C(=O)C4=C(CCCC4)C3=O)cc21	1.21	0.77			87	13	9	Flumioxazin		482-CA
O=C1COc2cc(F)c(N3C(=O)C4=C(CCCC4)C3=O)cc2N1	1.06	0.72			92	8	5	Flumioxazin		IMOXA
O=C1OC(=O)C2=C1CCCC2	0.51	0.72			98	2	1	Flumioxazin		delta-TPA
Nc1cccc(C(F)(F)F)c1	1.03	0.66			94	6	3	Fluometuron		CGA 72903
NC(=O)Nc1cccc(C(F)(F)F)c1	1.44	0.66			83	17	11	Fluometuron		CGA 41685
O=C(O)c1ncc(C(F)(F)F)cc1S	1.14	0.68			92	8	5	Fluopicolide		3-sulfo-5-trifluoromethyl pyridine-2-carboxylic acid
O=C(NC(O)c1ncc(C(F)(F)F)cc1Cl)c1c(Cl)cccc1Cl	1.98	0.66			56	44	34	Fluopicolide		AE 06080000
O=C(O)c1ncc(C(F)(F)F)cc1S(=O)(=O)O	1.62	0.65			76	24	16	Fluopicolide		AE 1344123
O=C(O)c1nc(O)c(C(F)(F)F)cc1S(=O)(=O)O	1.72	0.73			69	31	23	Fluopicolide	Minor	M-11/12
CS(=O)(=O)c1cc(C(F)(F)F)cnc1O	1.82	0.71			64	36	27	Fluopicolide		AE 1388273
O=C(NCC(O)c1ncc(C(F)(F)F)cc1Cl)c1ccccc1C(F)(F)F	1.7	0.69			71	29	21	Fluopyram		7-hydroxy
CON=C(C1=NOCCO1)c1ccccc1Oc1ncnc(Oc2cc(O)ccc2Cl)c1F	1.47	0.72			80	20	14	Fluoxastrobin		Metabolite 5
CON=C(C1=NOCCO1)c1ccccc1Oc1ncnc(Oc2ccc(O)cc2Cl)c1F	1.38	0.71			84	16	11	Fluoxastrobin		Metabolite 4 (HEC5725-E-4-hydroxyphenyl)
CON=C(C1=NOCCO1)c1ccccc1Oc1ncnc(Oc2cccc(O)c2Cl)c1F	1.48	0.72			80	20	14	Fluoxastrobin	Minor	Metabolite 2 (HEC 5725-E-4-hydroxyphenyl)
CON=C(C(N)=O)c1ccccc1Oc1ncnc(Oc2ccccc2Cl)c1F	1.17	0.72			90	10	7	Fluoxastrobin		M38 (HEC 5725-amide)
O=C(O)C(F)F	1.2	0.82			86	14	10	Flupyradifurone		DFA
O=C1C=C(NCc2ccc(Cl)nc2)CO1	1.03	0.7			93	7	4	Flupyradifurone		BYI 02960-desdifluoroethyl
O=C1OCC(N(Cc2ccc(Cl)nc2)CC(F)F)=C1Cl	1.21	0.61			92	8	4	Flupyradifurone		BYI 02960-chloro
O=C1NC(=O)C(c2nc(O)cc(O)n2)c2cnc(C(F)(F)F)cc21	1.58	0.72			76	24	17	Flupyrsulfuron-methyl	Minor	IN-KF311
COC(=O)c1ccc(C(F)(F)F)nc1S(N)(=O)=O	1.64	0.67			75	25	18	Flupyrsulfuron-methyl	Minor	IN-JE127
Cn1c(=O)n(-c2ccc(Cl)cc2Cl)c(=O)c2cc(F)ccc21	2.06	0.66			51	49	38	Fluquinconazole		SN 617406
O=C1C(O)C(CCl)CN1c1cccc(C(F)(F)F)c1	0.86	0.67			97	3	2	Flurochloridone		R406639
Nc1c(Cl)c(F)nc(OCC(=O)O)c1Cl	1.16	0.76			89	11	8	Fluroxypyr		Fluroxypyr acid
CCCCCCC(C)O	0.29	0.71			99	1	0	Fluroxypyr		Octan-2-ol
CNC(=O)C(O)c1cccc(C(F)(F)F)c1	0.57	0.7			98	2	1	Flurtamone	Minor	Flurtamone-trifluoromethyl-N-methyl-mendelamide (M02)
NC1=C(c2cccc(C(F)(F)F)c2)C(=O)C(c2ccccc2)O1	1.18	0.69			90	10	6	Flurtamone		Flurtamone-desmethyl (M01)
O=C(O)C(O)c1cccc(C(F)(F)F)c1	0.8	0.72			96	4	2	Flurtamone		Flurtamone-trifluoromethyl-mandelic acid (M03)
COc1ccccc1N1C(=C(C#N)Sc2cc(C(F)(F)F)ccc2F)SCC1O	1.88	0.68			61	39	29	Flutianil		OC 53279
CC(C)Oc1cc(NC(=O)c2ccccc2C(F)(F)F)ccc1O	1.33	0.66			87	13	8	Flutolanil		M-2 HFT
COc1cc(NC(=O)c2ccccc2C(F)(F)F)ccc1O	1.25	0.67			89	11	7	Flutolanil		M-7 HMD
O=C(Nc1cccc(O)c1)c1ccccc1C(F)(F)F	1.15	0.69			91	9	6	Flutolanil		M-4/DIP
CC(Oc1cccc(NC(=O)c2ccccc2C(F)(F)F)c1)C(=O)O	0.92	0.68			96	4	3	Flutolanil		M-11
CC(CO)Oc1cccc(NC(=O)c2ccccc2C(F)(F)F)c1	1.22	0.66			91	9	6	Flutolanil		M-3 HIP
COc1cccc(NC(=O)c2ccccc2C(F)(F)F)c1	1.86	0.56			65	35	24	Flutolanil		M-6/MDP
O=C(Nc1ccc(O)c(O)c1)c1ccccc1C(F)(F)F	1.08	0.73			92	8	5	Flutolanil		M-5 HDP
CN(C)C(=O)c1ccc(N)cc1S(N)(=O)=O	1.16	0.63			93	7	4	Foramsulfuron	Minor	AE F148003
Nc1cccc(O)c1	0.2	0.68			100	0	0	Formetanate		3-AP (3-Aminophenol)
Nc1cccc(O)c1	0.2	0.68			100	0	0	Phenmedipham		3-AP (3-Aminophenol)
CCO	0.14	0.72			100	0	0	Fosetyl-AL		Ethanol
CC(=O)c1nc2ccccc2[nH]1	0.68	0.66			98	2	1	Fuberidazole		M11 2-Acetylbenzimidazole
C=C1CC23CC1(O)CCC2c1cccc(C)c1C3C(=O)O	0.91	0.7			95	5	3	Gibberellic acid		9-epiallogibberic acid
C=C1CC23CC1(O)CCC2C1C=CC(O)C(C)(C(=O)O)C1C3C(=O)O	0.98	0.73			93	7	4	Gibberellic acid		Gibberellenic acid
C=C1CC23CC1(O)CCC2C1=CC2OC(=O)C(C)(C2O)C1C3C(=O)O	0.8	0.63			98	2	1	Gibberellic acid		Isogibberellic acid
CP(=O)(O)C=CC(=O)O	0.58	0.68			99	1	1	Glufosinate ammonium	Minor	AE 0015081 (P-X)
C[PH](=O)O	0.59	0.72			98	2	1	Glufosinate ammonium	Minor	Methylphosphinic acid
CP(=O)(O)CCC(=O)C(=O)O	0.75	0.65			98	2	1	Glufosinate ammonium	Minor	AE F065594
CP(=O)(O)C(=O)O	1.61	0.68			76	24	17	Glufosinate ammonium		methylphosphinico-formic acid (P-Y, MPF)
CP(=O)(O)O	1.4	0.74			82	18	12	Glufosinate ammonium		methylphosphonic acid
CP(=O)(O)CCC(N)C(=O)O	0.77	0.61			98	2	1	Glufosinate ammonium		L-glufosinate
CC(=O)[O-].CC(=O)[O-].CC(=O)[O-].N=C(N)NCCCCCCCCN(CCCCCCCCN)C(=N)N	1.23	1.12			77	23	18	Guazatine		GGN
CC(=O)[O-].CC(=O)[O-].CC(=O)[O-].N=C(N)N(CCCCCCCCN)CCCCCCCCN	1.23	1.12			77	23	18	Guazatine		NGN
NCCCCCCCCN	0.67	0.72			98	2	1	Guazatine		NN
CC(=O)[O-].CC(=O)[O-].CC(=O)[O-].N=C(N)NCCCCCCCCNCCCCCCCCNC(=N)N	1.23	1.12			77	23	18	Guazatine		GNG
CC(=O)[O-].CC(=O)[O-].CC(=O)[O-].NCCCCCCCCNCCCCCCCCN	1.23	1.12			77	23	18	Guazatine		NNN
CC(=O)[O-].CC(=O)[O-].CC(=O)[O-].N=C(N)NCCCCCCCCNCCCCCCCCN	1.23	1.12			77	23	18	Guazatine		GNN
COc1cc(OC)nc(NC(=O)NS(=O)(=O)C2C(C(=O)O)=C(Cl)NN2C)n1	1.27	0.68			88	12	7	Halosulfuron-methyl		Halosulfuron (HS)
COC(=O)C1=C(Cl)NN(C)C1S(=O)(=O)NC(=O)Nc1nc(O)cc(OC)n1	1.05	0.68			93	7	4	Halosulfuron-methyl		O-demethyl halosulfuron-methyl (ODHSM)
Cn1nc(Cl)c(C(=O)O)c1S(N)(=O)=O	1.81	0.7			65	35	26	Halosulfuron-methyl		Chlorosulfonamide acid (CSA)
COc1cc(OC)nc(Nc2c(C(=O)O)c(Cl)nn2C)n1	1.79	0.66			67	33	24	Halosulfuron-methyl		Halosulfuron rearrangment (HSR)
COC(=O)C(C)Oc1ccc(Oc2ncc(C(F)(F)F)cc2Cl)cc1	0.07	0.61			100	0	0	Haloxyfop-P (DE-535)		Haloxyfop-P
CC1C(c2ccc(Cl)cc2)SC(=O)N1C(=O)NC1CCC(O)CC1	0.93	0.67			96	4	2	Hexythiazox		PT-1-8
CC1C(c2ccc(Cl)cc2)SC(=O)N1C(=O)NC1CCCC(O)C1	0.93	0.66			96	4	2	Hexythiazox	Minor	PT-1-4
CC1C(c2ccc(Cl)cc2)SC(=O)N1C(=O)NC1CCCC(=O)C1	1.51	0.51			87	13	7	Hexythiazox		PT-1-5
CC1C(c2ccc(Cl)cc2)SC(=O)N1C(=O)NC1CCCCC1	1.51	0.59			84	16	10	Hexythiazox		Hexythiazox
CC(=O)CC(N)=O	0.67	0.71			98	2	1	Hymexazol	Minor	Acetoacetamide
CC(=O)CN	0.22	0.71			100	0	0	Hymexazol	Minor	2-keto-propylamine
Cc1c[nH]c(=O)o1	0.88	0.66			96	4	2	Hymexazol	Minor	5-methyl-2(3H)-oxazolone
CC(=O)CC(=O)O	0.53	0.68			99	1	1	Hymexazol	Minor	Acetoacetic acid
CC(C)=O	0.4	0.73			99	1	1	Hymexazol	Minor	Acetone
O=C(O)c1cc2ccccc2nc1C(=O)O	1.47	0.67			82	18	12	Imazaquin		CL 263875 (quinoline-2,3-di-carboxylic acid)
O=C(O)c1cnc2ccccc2c1	1.12	0.62			94	6	3	Imazaquin		CL 75947 (quinoline-3-carboxylic acid)
O=S(=O)(O)c1c(Cl)nc2ccccn12	2.01	0.66			54	46	36	Imazosulfuron	Minor	IPSA
O=C1NCCN1Cc1ccc(Cl)nc1	1.71	0.65			71	29	20	Imidacloprid		NTN33893-urea
O=C1CN(Cc2ccc(Cl)nc2)C(=O)N1	1.51	0.67			80	20	13	Imidacloprid		NTN33893-4-keto-urea
N=c1[nH]ccn1Cc1ccc(Cl)nc1	1.72	0.68			70	30	21	Imidacloprid	Minor	NTN33893 - desnitro olefine
N=C1NCCN1Cc1ccc(Cl)nc1	1.71	0.67			71	29	21	Imidacloprid		NTN33893-desnitro
O=NN=C1NCCN1Cc1ccc(Cl)nc1	1.62	0.66			76	24	17	Imidacloprid		NTN33893-nitrosimine
NC(=N[N+](=O)[O-])NCc1ccc(Cl)nc1	1.69	0.71			71	29	21	Imidacloprid		NTN33893-ring-open-nitroguanidine
O=[N+]([O-])N=C1NCC(O)N1Cc1ccnc(Cl)c1	1.74	0.66			70	30	22	Imidacloprid		NTN33893-5-hydroxy
O=C1CNC(=O)N1Cc1ccc(Cl)nc1	1.41	0.67			84	16	10	Imidacloprid		NTN33893-5-keto-urea
O=[N+]([O-])N=c1[nH]ccn1Cc1ccc(Cl)nc1	2.14	0.71			47	53	43	Imidacloprid		NTN33893-olefine
CC(C)C1CCC(C(=O)c2ccc(Cl)cc2)C1(O)Cn1cncn1	1.42	0.63			85	15	9	Ipconazole		KNF-317-M-11
CC(C)(O)C1CCC(Cc2ccc(Cl)cc2)C1(O)Cn1cncn1	2.17	0.53			43	57	43	Ipconazole		KNF-317-M-1
CC(C)NC(=O)CNC(=O)Nc1cc(Cl)cc(Cl)c1	0.87	0.66			97	3	2	Iprodione		RP 36233
CC(C)NC(=O)NCC(=O)Nc1cc(Cl)cc(Cl)c1	0.83	0.66			97	3	1	Iprodione		RP 37176
O=C(O)c1ccc(C(=O)O)cc1	0.57	0.72			98	2	1	Iprovalicarb		terephthalic acid
CC(C)OC(=O)NC(C(=O)NC(C)c1ccc(C(=O)O)cc1)C(C)C	0.34	0.66			100	0	0	Iprovalicarb		SZX 0722-carboxylic acid
Cc1ccc(C(C)N)cc1	0.77	0.7			97	3	2	Iprovalicarb		PMPA
Cc1ccsc1C(=O)O	0.38	0.74			99	1	1	Isofetamid	Minor	3-MTCA
Cc1cc(OC(C)C(=O)O)ccc1C(=O)C(C)(C)NC(=O)c1sccc1C	0.99	0.71			94	6	4	Isofetamid	Minor	PPA
Cc1ccsc1C(N)=O	0.48	0.74			98	2	1	Isofetamid	Minor	3-MTCAM
CC(C)c1ccc(N)cc1	0.72	0.7			97	3	1	Isoproturon		RPA 710989
CC(C)(O)c1ccc(NC(N)=O)cc1	0.54	0.65			99	1	0	Isoproturon		RPA 410365
CNC(=O)Nc1ccc(C(C)(C)O)cc1	0.54	0.56			100	0	0	Isoproturon		RPA 415044
CC(C(=O)O)c1ccc(NC(N)=O)cc1	0.38	0.67			99	1	0	Isoproturon		RPA 409657
CCC(C)(C(C)=O)c1cc(NC(=O)c2c(OC)cccc2OC)on1	1.77	0.59			70	30	21	Isoxaben		Oxypropyl isoxaben
COc1cccc(OC)c1C(=O)Nc1cc(C(C)O)no1	1.62	0.56			79	21	13	Isoxaben		Hydroxyethyl isoxaben
CCC(C)(CC)c1cc(NC(=O)c2c(O)cccc2OC)on1	1.88	0.58			63	37	26	Isoxaben		Desmethyl isoxaben
CS(=O)(=O)c1cc(C(F)(F)F)ccc1C(=O)C(=CN)C(=O)C1CC1	1.4	0.74			82	18	12	Isoxaflutole	Minor	RPA 205834
CON=C(C(=O)O)c1ccccc1COc1ccccc1C(=O)O	1.71	0.6			73	27	18	Kresoxim-methyl		490M4
CC1(CO)C(C=C(Cl)C(F)(F)F)C1C(=O)O	0.81	0.66			97	3	1	Lambda-Cythalothrin		R173948
NC(=O)NC(=O)C1=C(OS(=O)(=O)O)CCC1	1.08	0.78			90	10	7	Lenacil		Unknown Polar 3
O=c1[nH]c2c(c(=O)n1C1CCCCC1)C(O)CC2	1.14	0.64			93	7	4	Lenacil	Minor	Hydroxy-Lenacil
NC1=C(C(=O)O)C(O)CC1	0.66	0.71			98	2	1	Lenacil	Minor	Proposed polar metabolite 3
O=c1[nH]c2c(c(=O)n1C1CCCCC1)C(OS(=O)(=O)O)CC2	1.39	0.75			82	18	12	Lenacil	Minor	Sulfuric acid-Lenacil
O=C(O)CCCC(=O)O	0.35	0.72			99	1	0	Lenacil	Minor	[Pentanedioic acid]
O=C(O)CCCC(=O)O	0.35	0.72			99	1	0	Sulcotrione		[Pentanedioic acid]
NC(=O)NC1=C(C(=O)O)C(O)CC1	0.7	0.74			97	3	2	Lenacil	Minor	Proposed polar metabolite 2
O=c1[nH]c2c(c(=O)n1C1CCC(O)CC1)CCC2	1.04	0.67			94	6	3	Lenacil		IN-KD304
O=C1CCc2c1[nH]c(=O)n(C1CCCCC1)c2=O	1.57	0.61			80	20	13	Lenacil		IN-KD302
NC(=O)NC1CCCCC1	0.54	0.7			99	1	1	Lenacil	Minor	N-Cyclohexylurea
O=c1[nH]c2c(c(=O)[nH]1)C(O)CC2	0.97	0.72			94	6	4	Lenacil	Minor	descyclohexene-hydroxy-Lenacil
O=C(O)C1C(=O)NC(=O)N(C2CCCCC2)C1=O	1.21	0.75			88	12	8	Lenacil	Minor	Proposed polar metabolite 1
O=C1CCC(n2c(=O)[nH]c3c(c2=O)CCC3)CC1	1.51	0.6			83	17	11	Lenacil		IN-KE 121
CONC(=O)Nc1ccc(Cl)c(Cl)c1	1.32	0.58			91	9	5	Linuron	Minor	Desmethyl-linuron
CC(O)C(=O)O	0.64	0.69			98	2	1	Malathion		lactic acid
O=C(O)CC(O)C(=O)O	0.79	0.74			96	4	2	Malathion		malic acid
CCOC(=O)CC(SP(=O)(OC)OC)C(=O)OCC	-0.06	0.66			100	0	0	Malathion		Malaoxon
O=C(O)CCC(=O)O	0.29	0.68			100	0	0	Maleic hydrazide		[butanedioic acid]
O=C(O)CCC(=O)O	0.29	0.68			100	0	0	Sulcotrione		[butanedioic acid]
O=C1C=CC(=O)N1	0.67	0.71			98	2	1	Maleic hydrazide	Minor	Maleimide
CNC(=O)C(O)c1ccccc1COc1cc(C)ccc1C	1.09	0.56			96	4	2	Mandestrobin		MCBX
CNC(=O)C(OC)c1ccccc1C(=O)O	0.59	0.63			99	1	0	Mandestrobin		DX-CA-S-2200
CNC(=O)C(OC)c1ccccc1CO	0.48	0.64			99	1	0	Mandestrobin		De-Xy-S-2200
O=C(O)C(O)c1ccc(Cl)cc1	0.72	0.7			97	3	1	Mandipropamid		NOA 459119
C#CCOC(C(=O)NCCc1ccc(O)c(OC)c1)c1ccc(Cl)cc1	0.53	0.57			100	0	0	Mandipropamid		NOA 458422
COc1cc(CCNC(=O)C(O)c2ccc(Cl)cc2)ccc1O	0.42	0.63			100	0	0	Mandipropamid		CGA 380775
C#CCOC(C(=O)NCCc1ccc(O)c(O)c1)c1ccc(Cl)cc1	-0.01	0.6			100	0	0	Mandipropamid		SYN 505503
C#CCOC(C(=O)NCCc1ccc(OCCCO)c(OC)c1)c1ccc(Cl)cc1	0.72	0.6			99	1	1	Mandipropamid		U7
C#CCOC(C(=O)NCCc1ccc(OCC=CO)c(OC)c1)c1ccc(Cl)cc1	0.79	0.63			98	2	1	Mandipropamid		U8
N#Cc1ccc(C2(O)C(c3cccc(C(F)(F)F)c3)=NNC(=O)N2c2ccc(OC(F)(F)F)cc2)cc1	1.97	0.79			56	44	36	Metaflumizone		M320I23
Nc1ccc(OC(F)(F)F)cc1	1.35	0.75			83	17	11	Metaflumizone		M07 4-trifluoromethoxyaniline
Nc1ccc(OC(F)(F)F)cc1	1.35	0.75			83	17	11	Triflumuron		M07 4-trifluoromethoxyaniline
N#Cc1ccc(CC(=O)c2cccc(C(F)(F)F)c2)cc1	0.52	0.67			99	1	0	Metaflumizone		M320I04
NNC(=O)Nc1ccc(OC(F)(F)F)cc1	0.89	0.7			96	4	3	Metaflumizone		M320I08
N#Cc1ccc(CC(=NN)c2cccc(C(F)(F)F)c2)cc1	1.2	0.74			88	12	8	Metaflumizone		M320I09
N#Cc1ccc(C(O)C(=NNC(=O)Nc2ccc(OC(F)(F)F)cc2)c2cccc(C(F)(F)F)c2)cc1	1.67	0.74			71	29	22	Metaflumizone		M320I07
N#Cc1ccc(C(=O)O)cc1	0.28	0.74			99	1	0	Metaflumizone		M320I06
COCC(=O)N(c1c(C)cccc1C(=O)O)C(C)C(=O)OC	1.3	0.59			91	9	5	Metalaxyl-M		CGA108906
CC(=O)Nc1c(C)cccc1C	0.53	0.64			99	1	0	Metalaxyl-M		CGA42447
Cc1cccc(C)c1N(C(=O)CO)C(C)C(=O)O	1.33	0.65			87	13	8	Metalaxyl-M		[CGA107955] proposed in pathway - delete attached scenario after upload
COC(=O)C(C)N(C(=O)C(=O)O)c1c(C)cccc1C	1.51	0.61			82	18	11	Metalaxyl-M		[CGA79353] proposed in pathway - delete attached scenario after upload
Cc1cccc(C)c1N(C(=O)C(=O)O)C(C)C(=O)O	1.49	0.68			81	19	13	Metalaxyl-M		[CGA78532] proposed in pathway - delete attached scenario after upload
CC=O	0.07	0.74			100	0	0	Metaldehyde		Acetaldehyde
CC1OC(C)OC(C)O1	1.38	0.67			85	15	10	Metaldehyde		Paraldehyde
CN=C(NC)[SH](=O)=O	0.4	0.7			99	1	0	Metam (sodium)		M6
CN=C(CNC(=O)NC)NC	0.51	0.72			99	1	1	Metam (sodium)		M3
CNC(=O)NC	0.52	0.7			99	1	1	Metam (sodium)		M1
CN=C(CNC(=S)NC)NC	0.51	0.72			99	1	1	Metam (sodium)		M4
Cc1cccc(C)c1N(Cn1cccn1)C(=O)CO	1.22	0.63			91	9	5	Metazachlor		BH479-1
Cc1cccc(C)c1N(Cn1cccn1)C(=O)CS(C)(=O)=O	1.54	0.61			81	19	12	Metazachlor		BH479-10
Cc1cccc(C)c1N(Cn1cccn1)C(=O)CSCC(N)C(=O)O	0.93	0.71			95	5	3	Metazachlor		BAS 479 GSH
Cc1cccc(C(=O)O)c1N(Cn1cccn1)C(=O)CO	1.54	0.62			81	19	12	Metazachlor		BH 479-13 deschloro acid
Cc1cccc(CO)c1N(Cn1cccn1)C(=O)CS(=O)(=O)O	1.93	0.63			60	40	30	Metazachlor		OH-BH 479-8
Cc1cccc(C)c1N(Cn1cccn1)C(=O)CS(=O)(=O)CC(=O)O	2.07	0.64			51	49	38	Metazachlor		BH479-7
Cc1cccc(C)c1N(Cn1cccn1)C(=O)CS	1.17	0.62			93	7	4	Metazachlor		BAS 479 SH
Cc1cccc(CO)c1N(Cn1cccn1)C(=O)CCl	1.27	0.63			90	10	6	Metazachlor		BH 479-13
CC(=O)N(Cn1cccn1)c1c(C)cccc1C	1.28	0.56			92	8	4	Metazachlor		BH479-6
CC1(C)CCC(C(=O)c2ccc(Cl)cc2)C1(O)Cn1cncn1	1.41	0.62			86	14	9	Metconazole		CL 382389
CSc1c(C)cc(O)cc1C	0.52	0.72			99	1	1	Methiocarb		M03
CNC(=O)Oc1cc(C)c(S(C)(=O)=O)c(C)c1	0.78	0.61			98	2	1	Methiocarb		M02
CONC(=O)Nc1ccc(Br)cc1	1.21	0.59			93	7	4	Metobromuron		R1 Deymethyl-metobromuron
NC(=O)Nc1ccc(Br)cc1	1.11	0.67			93	7	4	Metobromuron		R3 4-Bromophenylurea
Nc1ccc(Br)cc1	0.41	0.68			99	1	0	Metobromuron		R4 4-bromoaniline
COc1cc(O)nc2nc(S(=O)(=O)Nc3c(Cl)ccc(C)c3Cl)nn12	1.01	0.59			96	4	2	Metosulam		5-OH-metosulam (M3)
COc1cc(C)c(C(=O)c2c(OC)ccc(Br)c2C(=O)O)c(OC)c1OC	1.62	0.68			75	25	17	Metrafenone		CL 197675
COc1cc(C(=O)O)c(C(=O)c2c(OC)ccc(Br)c2C)c(OC)c1OC	1.61	0.68			75	25	17	Metrafenone		CL 197676
COc1cc(C)c(C(=O)c2c(OC)ccc(Br)c2C)c(OC)c1O	1.54	0.65			80	20	14	Metrafenone		CL 377160
O=C(O)CC(Cn1cncn1)(C(=O)O)c1ccc(Cl)cc1	1.52	0.65			80	20	13	Myclobutanil		butyric diacid
CCNC(=O)C(C)Oc1cccc2ccccc12	1.1	0.59			95	5	3	Napropamide		DE-NPAM
COc1cc(O)nc(NC(=O)NS(=O)(=O)c2ncccc2C(=O)N(C)C)n1	1.18	0.56			95	5	3	Nicosulfuron		HMUD
Nc1ccc(OC(F)(F)C(F)OC(F)(F)F)c(Cl)c1	1.79	0.74			65	35	27	Novaluron		275-309-I
CN(C)C(=O)c1ccccc1N	0.89	0.65			97	3	2	Orthosulfamuron		S4 (2-amino-N,N-dimethylbenzamide)
CN(C)C(=O)c1ccccc1NS(=O)(=O)O	1.41	0.67			84	16	10	Orthosulfamuron		S1 (2-sulfamino-N,N-dimethylbenzamide)
COc1cc(O)nc(NC(=O)NS(=O)(=O)Nc2ccccc2C(=O)N(C)C)n1	1.25	0.59			92	8	4	Orthosulfamuron		S9 (1-(4-methoxy-6-hydroxypyrimidin-2-yl)-3-[2-(dimethylcarbamoyl)phenylsulfamoyl]urea
CN(C)C(=O)c1ccccc1NS(N)(=O)=O	1.5	0.64			82	18	12	Orthosulfamuron		S2 (2-sulfamoylamino-N,N-dimethylbenzamide)
CCCn1c(CC)[n+]([O-])c2cc(S(N)(=O)=O)cc([N+](=O)[O-])c21	2.19	0.67			43	57	46	Oryzalin		UN-2
CCCNc1c([N+](=O)[O-])cc(S(N)(=O)=O)cc1[N+](=O)[O-]	1.93	0.65			59	41	31	Oryzalin		OR-2
CCCN(CCC)c1c(N)cc(S(N)(=O)=O)cc1N	1.33	0.75			84	16	11	Oryzalin		OR-7
CCCN(CC(C)O)c1c([N+](=O)[O-])cc(S(N)(=O)=O)cc1[N+](=O)[O-]	1.73	0.68			70	30	22	Oryzalin		OR-41
CCCn1c(CC)nc2cc(S(N)(=O)=O)cc([N+](=O)[O-])c21	2.15	0.67			46	54	44	Oryzalin		OR-13
CCCNc1c(N=Nc2cc(S(N)(=O)=O)cc([N+](=O)[O-])c2NCCC)cc(S(N)(=O)=O)cc1[N+](=O)[O-]	1.87	0.85			60	40	32	Oryzalin		UN-1
CCc1nc2cc(S(N)(=O)=O)cc([N+](=O)[O-])c2[nH]1	2.12	0.69			48	52	42	Oryzalin		OR-15
CCCN(CCC)c1c([N+](=O)[O-])cc(S(=O)(=O)O)cc1[N+](=O)[O-]	2.0	0.66			55	45	35	Oryzalin		OR-21
Nc1cc(S(N)(=O)=O)cc(N)c1N	1.3	0.78			84	16	11	Oryzalin		OR-9
CCCNc1c(N)cc(S(N)(=O)=O)cc1[N+](=O)[O-]	1.42	0.69			83	17	11	Oryzalin		OR-5
CCCn1c(CC)nc2cc(S(N)(=O)=O)cc(N)c21	1.68	0.67			72	28	20	Oryzalin		OR-14
CCCN(CCC)c1c(N)cc(S(N)(=O)=O)cc1[N+](=O)[O-]	1.7	0.66			72	28	20	Oryzalin		OR-4
Nc1c([N+](=O)[O-])cc(S(N)(=O)=O)cc1[N+](=O)[O-]	2.09	0.69			49	51	41	Oryzalin		OR-3
CC(C)Oc1cc(-n2nc(C(C)(C)C(=O)O)oc2=O)c(Cl)cc1Cl	1.66	0.66			74	26	19	Oxadiazon		AE 0616182 (RP 26449)
CC(C)(C)c1nn(-c2cc(O)ccc2Cl)c(=O)o1	1.27	0.66			89	11	7	Oxadiazon		AE 1151405
CCOc1cc(-n2nc(C(C)(C)C)oc2=O)c(Cl)cc1Cl	2.31	0.47			31	69	55	Oxadiazon		AE 0618784 (RP 26471)
CC(C)(C(=O)O)c1nn(-c2cc(O)c(Cl)cc2Cl)c(=O)o1	1.56	0.68			78	22	16	Oxadiazon		AE 0618795 (RP 17272)
CC(C)Oc1cc(NNCOC(C)(C)C)c(Cl)cc1Cl	1.44	0.7			82	18	12	Oxadiazon		AE 0608022
CC(C)(C)c1nn(-c2cc(O)c(Cl)cc2Cl)c(=O)o1	1.39	0.66			85	15	9	Oxadiazon		AE 0608021 (RP 26496)
Cc1cc(C(F)(F)F)nn1CC(=O)N1CCC(C(=O)O)CC1	1.24	0.72			88	12	8	Oxathiapiprolin		IN-RLD51
Cc1cc(C(F)(F)F)nn1CC(=O)N1CCC(c2nc(-c3cc(-c4c(F)cccc4F)on3)cs2)CC1	1.98	0.7			56	44	35	Oxathiapiprolin	Minor	IN-Q7D41
Cc1cc(C(F)(F)F)nn1CC(=O)O	1.05	0.73			92	8	5	Oxathiapiprolin		IN-WR791
CCS(=O)(=O)CCSP(=O)(OC)OC	0.46	0.65			99	1	0	Oxydemeton-methyl		ODM-sulphone (M01)
CCS(=O)CCS(C)=O	0.62	0.79			97	3	2	Oxydemeton-methyl		ESMSE (M03)
CCSCCS(=O)(=O)O	0.26	0.72			99	1	0	Oxydemeton-methyl		ETES (M22)
CCS(=O)(=O)CCS(C)=O	0.63	0.71			98	2	1	Oxydemeton-methyl		ESOMSE
CCS(=O)(=O)CCS(C)(=O)=O	1.06	0.71			93	7	5	Oxydemeton-methyl		ESOMSOE (M05)
Oc1ncn[nH]1	0.95	0.71			94	6	3	Paclobutrazol		NOA 457654
O=C(O)C(O)Cn1cncn1	1.07	0.71			92	8	5	Paclobutrazol		Triazole lactic acid
O=C(O)C(=O)Cn1cncn1	1.18	0.69			90	10	6	Paclobutrazol		triazole pyruvic acid
O=C(NCc1ccc(Cl)cc1)Nc1ccccc1	1.26	0.61			91	9	5	Pencycuron		Pencycuron-descyclopentyl
NC(=O)N(Cc1ccc(Cl)cc1)C1CCCC1	1.35	0.65			87	13	8	Pencycuron		THS 2860 (M03) (Pencyuron-desphenyl), in zone B and F
O=C(Nc1ccccc1)N(C(=O)c1ccc(Cl)cc1)C1CCCC1	1.63	0.57			78	22	14	Pencycuron		Pencycuron-ketone
N=CNS(=O)(=O)c1c(OCC(F)F)cccc1C(F)(F)F	1.39	0.77			82	18	13	Penoxsulam		SFA
O=S(=O)(O)c1c(OCC(F)F)cccc1C(F)(F)F	1.41	0.76			81	19	13	Penoxsulam		BSA
Cn1cc(C(=O)O)c(C(F)(F)F)n1	1.19	0.64			92	8	5	Penthiopyrad		PCA
Cn1cc(C(N)=O)c(C(F)(F)F)n1	1.35	0.65			87	13	8	Penthiopyrad		PAM
CC(C)CC(C)C1(O)OC(=O)C=C1NC(=O)c1cn(C)nc1C(F)(F)F	1.38	0.76			82	18	12	Penthiopyrad		753-F-DO
CC(C)CC(C)C1(O)SC(=O)C=C1NC(=O)c1cn(C)nc1C(F)(F)F	1.47	0.78			78	22	16	Penthiopyrad		753-T-DO
CC(CC(C)(C)O)c1sccc1NC(=O)c1cn(C)nc1C(F)(F)F	1.69	0.67			72	28	20	Penthiopyrad		753-A-OH
CC(C)CC(CO)c1sccc1NC(=O)c1cn(C)nc1C(F)(F)F	1.79	0.67			67	33	24	Penthiopyrad		M12
COC(=O)Nc1cccc(OC(=O)Nc2cccc(O)c2)c1	0.79	0.63			98	2	1	Phenmedipham		3-[(methoxycarbonyl)amino]phenyl(3-hydroxyphenyl)carbamate (M1)
NC1=CC2=Nc3ccc(Cl)cc3OC2CC1=O	1.15	0.75			89	11	7	Phosalone		Phenoxazone (AE 0651017)
Nc1ccc(Cl)cc1O	0.43	0.63			100	0	0	Phosalone		[2-amino-5-chlorophenol] (AE F114970)
COP(=O)(OC)SCN1C(=O)c2ccccc2C1=O	0.65	0.65			99	1	1	Phosmet		Oxoa
COCN1C(=O)c2ccccc2C1=O	0.79	0.64			98	2	1	Phosmet		PIMOM (N-Methoxymethyl phthalimide
COP(=S)(S)OC	0.54	0.8			97	3	2	Phosmet		O,O-Dimethyl hydrogen phosphorodithioate
CSCNC(=O)c1ccccc1C(=O)O	0.26	0.71			100	0	0	Phosmet		PaAMSM (N-Mehylthiomethyl phthalamic acid)
O=C1c2ccccc2C(=O)N1CS(=O)O	0.76	0.7			97	3	2	Phosmet		PIMSO2H
COCNC(=O)c1ccccc1C(=O)O	0.34	0.64			100	0	0	Phosmet	Minor	[PaAMOM]
O=C(O)c1ccccc1C(=O)NCO	0.62	0.67			99	1	1	Phosmet		PaAmOH (N-Hydroxymethyl phthalamic)
O=C1c2ccccc2C(=O)N1CS	0.72	0.69			98	2	1	Phosmet	Minor	PIMSH
O=C(O)c1ccccc1C(=O)NCS(=O)(=O)O	0.7	0.71			97	3	1	Phosmet		PaAMSO3H
O=C1c2ccccc2C(=O)N1CO	0.92	0.67			96	4	2	Phosmet		PIMOH (N-Hydroxymethyl phthalimide acid
O=C(O)c1ccccc1C(=O)NC[SH](=O)=O	0.34	0.7			99	1	0	Phosmet		PaAMSO2H
CS(=O)(=O)CN1C(=O)c2ccccc2C1=O	0.98	0.63			96	4	2	Phosmet		PIMS(O2)M (N-methylsulfonylmethyl phtalimide)
CS(=O)(=O)CNC(=O)c1ccccc1C(=O)O	0.58	0.66			99	1	1	Phosmet		PaAMS(O2)M (N-Methylsufonylmethyl phtalmic acid
CSCN1C(=O)c2ccccc2C1=O	0.66	0.66			98	2	1	Phosmet		PIMSM (N-Methylthiomethyl phthalimide)
CS(=O)CN1C(=O)c2ccccc2C1=O	0.98	0.66			95	5	3	Phosmet		PIMS(O)M (N-methylsulfinylmethyl phtalimide)
CS(=O)CNC(=O)c1ccccc1C(=O)O	0.48	0.7			99	1	1	Phosmet		PaAMS(O)M (N-Methylsulfinylmethyl phthalamic acid)
Nc1ccc(F)cc1	0.5	0.73			98	2	1	Picolinafen		4-fluoroanaline
COc1cccc(C(F)(F)F)n1	1.36	0.71			84	16	10	Picoxystrobin	Minor	IN-QDY64
O=C(O)c1ccccc1COc1cccc(C(F)(F)F)n1	1.54	0.52			85	15	8	Picoxystrobin		IN-QDY63
CCc1cc(C)cc(CC)c1C1([N+](=O)[O-])C(=O)N2CCOCCN2C1=O	1.88	0.67			62	38	29	Pinoxaden		SYN 515832 (SM13), probably artefact from work up
CCc1cc(C)cc2c1C1(OC2(C)O)C(=O)N2CCOCCN2C1=O	1.31	0.63			89	11	7	Pinoxaden		SYN 515622 (SM5)
Cc1nc(N(C)C=O)nc(OC(N)=O)c1C	1.27	0.7			87	13	8	Pirimicarb		R035140
CN(C)C(=N)N	0.82	0.73			96	4	2	Pirimicarb		R016210
CNC(=N)N	0.66	0.74			97	3	2	Pirimicarb		R016192
CCN(CC)c1nc(C)cc(O)n1	1.5	0.66			81	19	13	Pirimiphos-methyl		2-diethylamino-6-methyl pyrimidin-4-ol
CCN(CC)C(=N)N	0.62	0.71			98	2	1	Pirimiphos-methyl		N,N-diethylguanidine
c1c[nH]cn1	0.8	0.55			99	1	0	Prochloraz		Imidazole
Oc1c(Cl)cc(Cl)cc1Cl	0.68	0.55			99	1	0	Prochloraz		BTS 45 186 (2,4,6-trichlorophenol)
O=C1C=C(O)CC(C(=O)O)C1	0.39	0.67			99	1	0	Prohexadione-calcium		despropionyl prohexadione
O=[N+]([O-])c1ccc(Cl)c(Cl)c1	1.02	0.76			92	8	5	Propanil		3,4-Dichloronitrobenzene (DCNB)
Clc1ccc(N=Nc2ccc(Cl)c(Cl)c2)cc1Cl	1.52	0.76			77	23	17	Propanil		3,3,4,4-Tetrachlorobenzene (TCAB)
Oc1ccc(Oc2nc3ccc(Cl)cc3nc2O)cc1	1.03	0.66			94	6	3	Propaquizafop		Dihydroxy ether (CGA 294971)
Oc1ccc(Oc2cnc3cc(Cl)ccc3n2)cc1	1.05	0.63			95	5	3	Propaquizafop		Hydroxy ether (CGA 129674)
Oc1ccc(Oc2cnc3cc(Cl)ccc3n2)cc1	1.05	0.63			95	5	3	Quizalofop-P-ethyl		Hydroxy ether (CGA 129674)
Oc1ccc(Oc2cnc3cc(Cl)ccc3n2)cc1	1.05	0.63			95	5	3	Quizalofop-P-tefuryl		Hydroxy ether (CGA 129674)
CC(C)(C)c1ccc(O)cc1	0.73	0.7			97	3	2	Propargite		PTBP
CC(C)(C)c1ccc(OC2CCCCC2OS(=O)OC2CCCCC2Oc2ccc(C(C)(C)C)cc2)cc1	1.48	0.77			78	22	16	Propargite		BGES
CCc1cccc(C)c1N(COC(C)C)C(=O)CS(C)(=O)=O	1.3	0.59			91	9	5	Propisochlor		M6 N-(2-ethyl-6-methylphenyl)-N-(isopropoxy-methyl)-2-(methylsulfonyl)acetamide
CCc1cccc(C)c1N(COC(C)C)C(=O)CSCC(NC(=O)CCC(N)C(=O)O)C(=O)NCC(=O)O	0.66	0.86			95	5	3	Propisochlor		Propisochlor S-glutathione
CCCOc1nn(C(=O)NS(=O)(=O)c2ccccc2C(=O)O)c(=O)n1C	1.61	0.69			75	25	17	Propoxycarbazone-sodium	Minor	M04 (MKH 6561 Carboxylic acid)
O=C(O)c1cc(Cl)cc(Cl)c1	0.58	0.55			100	0	0	Propyzamide		RH-20839
CCCN(CCC)C(=O)S(=O)Cc1ccccc1	1.52	0.66			80	20	13	Prosulfocarb		Prosulfocarb sulfoxide
COc1nc(C)nc(NC(=O)NS(=O)(=O)c2cc(O)ccc2CCC(F)(F)F)n1	1.03	0.64			95	5	3	Prosulfuron		CGA 300408
Oc1ccc(Cl)c(CC(O)(Cn2cncn2)C2(Cl)CC2)c1	1.18	0.61			93	7	4	Prothioconazole		M16 prothioconazole-5-hydroxy-desthio
Oc1cccc(CC(O)(Cn2cncn2)C2(Cl)CC2)c1Cl	1.21	0.59			93	7	4	Prothioconazole		M14 prothioconazole-3-hydroxy-desthio
O=S(=O)(O)c1ncnn1CC(O)(Cc1ccccc1Cl)C1(Cl)CC1	1.69	0.71			71	29	21	Prothioconazole		M02 prothioconazole-sulfonic acid
Oc1ccc(CC(O)(Cn2cncn2)C2(Cl)CC2)c(Cl)c1	1.12	0.63			94	6	4	Prothioconazole		M15 prothioconazole-4-hydroxy-desthio
Oc1cccc(Cl)c1CC(O)(Cn1cncn1)C1(Cl)CC1	1.23	0.58			93	7	4	Prothioconazole		M17 prothioconazole-6-hydroxy-desthio
O=c1[nH]cnn1CC(O)(Cc1ccccc1Cl)C1(Cl)CC1	0.97	0.67			95	5	3	Prothioconazole		M03 prothioconazole-trizolinone
Cc1n[nH]c(=O)[nH]c1=O	1.44	0.58			86	14	8	Pymetrozine		GS23199
Cc1n[nH]c(=O)n(N=Cc2cccnc2)c1=O	1.88	0.69			61	39	29	Pymetrozine		M12 CGA323584, 6-methyl-4-[(pyridinylmethylene0-amino]-2H-(1,2,4-trizine-3,5(2H)-dione
O=C(O)COc1cc(-c2n[nH]c(OC(F)F)c2Cl)c(F)cc1Cl	1.39	0.75			82	18	12	Pyraflufen-ethyl		E-9
CC(C)=CC1C(C(=O)O)C1(C)C	0.33	0.72			99	1	0	Pyrethrin		Chrysanthemic acid
O=c1[nH]ncc(S(=O)(=O)O)c1Cl	1.48	0.74			79	21	14	Pyridaben		P-16
CC(C)(C)n1ncc(S(=O)(=O)O)c(Cl)c1=O	1.5	0.75			78	22	16	Pyridaben		P-14
CC(C)(C)c1ccc(CS(=O)c2cnn(C(C)(C)C)c(=O)c2Cl)cc1	2.09	0.67			49	51	40	Pyridaben		PB-4
CC(C)(C)c1ccc(Cc2c(S(=O)(=O)O)cnn(C(C)(C)C)c2=O)cc1	1.69	0.59			74	26	17	Pyridaben		PB-14
CC(C)(CO)c1ccc(CSc2cnn(C(C)(C)C)c(=O)c2Cl)cc1	1.43	0.59			86	14	8	Pyridaben		PB-9
CCCCCCCCO	0.24	0.72			99	1	0	Pyridate		1-octanol
CCCCCCCC	0.53	0.71			99	1	1	Pyridate		Octane
CCCCCCCCS	0.33	0.74			99	1	0	Pyridate		1-octanethiol
CCCCCCCC(=O)O	0.16	0.7			100	0	0	Pyridate		Caprylic acid
CCCCCCCCSC(=O)O	0.15	0.73			100	0	0	Pyridate		S-octylthiocarbonate
Cc1cc(C)nc(Nc2ccccc2[N+](=O)[O-])n1	2.05	0.65			52	48	37	Pyrimethanil		AZ196920
Cc1cc(C)[n+]([O-])c(Nc2ccccc2)n1	1.82	0.66			65	35	25	Pyrimethanil		SN 603193
Cc1cc(C)nc(N)n1	1.11	0.67			93	7	4	Pyrimethanil		2-Amino-4,6-di-methylpyrimidine (SN512723)
Cc1cc(C)nc(O)n1	0.99	0.66			95	5	3	Pyrimethanil		2-hydroxy-4,6-dimethylpyrimidine
Cc1cc(C)nc(Nc2ccc([N+](=O)[O-])cc2)n1	1.84	0.67			64	36	27	Pyrimethanil		SN 617916
COc1cc(C)c(C(=O)c2c(OC)ncc(Cl)c2C)c(OC)c1O	1.53	0.65			80	20	13	Pyriofenone		D-1 (3HDPM)
COc1ncc(Cl)c(C)c1C(=O)c1c(C)cc(O)c(OC)c1OC	1.6	0.65			77	23	16	Pyriofenone		D-2 (4HDPM)
COc1ncc(Cl)c(C)c1C(=O)c1c(C)cc(O)c(O)c1OC	1.32	0.68			87	13	9	Pyriofenone		D (2MDPM)
CC(COc1ccc(O)cc1)Oc1ccccn1	0.97	0.6			97	3	2	Pyriproxyfen		DPH-pyriproxyfen
Oc1ccccn1	0.39	0.66			99	1	0	Pyriproxyfen		2-OH-PY
CC(CO)Oc1ccccn1	0.89	0.67			96	4	2	Pyriproxyfen		PYPA
COc1nccc(C(F)(F)F)c1S(=O)(=O)NC#N	1.31	0.71			86	14	9	Pyroxsulam		CSF
O=C(O)c1c(Cl)ccc2cc(CO)cnc12	1.5	0.58			84	16	10	Quinmerac		BH 518-4
O=C1C(O)=C(Cl)C(=O)c2ccccc21	1.16	0.65			92	8	5	Quinoclamine		AHN
NC1=CC(=O)c2ccccc2C1=O	1.12	0.65			93	7	4	Quinoclamine		AN
O=C1C=C(O)C(=O)c2ccccc21	0.96	0.69			95	5	3	Quinoclamine		HN
O=c1cnc2cc(Cl)ccc2[nH]1	1.5	0.72			79	21	15	Quizalofop-P-ethyl		CQO
CCOC(=O)C(C)Oc1ccc(O)cc1	0.25	0.66			100	0	0	Quizalofop-P-ethyl		EPP
CCCCCCC=CCCCCCCCC(=O)O	0.38	0.69			99	1	0	Rapeseed oil		Rapeseed oil (oleic acid)
CC(C=CC1(O)C2(C)COC1(C)CC(O)C2)=CC(=O)O	0.3	0.72			99	1	0	S-Abscisic Acid		Dihydrophaseic Acid (DPA)
CC(C=CC1(O)C2(C)COC1(C)CC(=O)C2)=CC(=O)O	0.23	0.71			100	0	0	S-Abscisic Acid		Phaseic Acid (PA)
CC(C=CC1(O)C(C)=CC(=O)CC1(C)CO)=CC(=O)O	0.41	0.65			99	1	0	S-Abscisic Acid		8-Hydroxy ABA
Cn1cc(C(=O)Nc2ccccc2C(O)CC(=O)C2CC2)c(C(F)F)n1	1.7	0.67			72	28	20	Sedaxane		CSCD728931
O=C(Nc1ccccc1C1CC1C1CC1)c1c[nH]nc1C(F)F	1.95	0.67			58	42	32	Sedaxane		CSCD667584
O=C1OC2(CCCCC2)C(=O)OC1c1cc(Cl)cc(Cl)c1	0.6	0.67			99	1	1	Spirodiclofen		BAJ 2740-lactide
Cc1cc(C)c(C(=O)C(=O)O)c(C)c1	1.09	0.69			92	8	5	Spiromesifen		[M19]
Cc1cc(C)c(C2=C(O)C3(CCC(O)C3)OC2=O)c(C)c1	0.95	0.61			97	3	2	Spiromesifen		M15
Cc1cc(C)c(C2=C(O)C3(CCC(=O)C3)OC2=O)c(C)c1	0.88	0.63			97	3	1	Spiromesifen		M08
Cc1cc(C)c(C(=O)C(=O)OC2(C(=O)O)CCCC2)c(C)c1	1.21	0.67			90	10	6	Spiromesifen		[M18]
Cc1ccc(C)c(C2=C(O)C3(CCC(=O)CC3)NC2=O)c1	0.55	0.63			99	1	0	Spirotetramat		Spirotetramat-oxo-enol
COC1CCC2(CC1)NC(=O)C(O)(c1cc(C)ccc1C(=O)O)C2=O	0.63	0.65			99	1	1	Spirotetramat		Spirotetramat Ketohydroxy-carboxy
Cc1ccc(C)c(C2=C(O)C3(CCC(O)CC3)NC2=O)c1	0.47	0.63			99	1	0	Spirotetramat		Spirodetramat-desmethyl-enol
COC1CCC2(CC1)NC(=O)C(c1cc(C)ccc1C)=C2OC1=C(c2cc(C)ccc2C)C(=O)NC12CCC(OC)CC2	1.06	0.79			90	10	7	Spirotetramat		Spirotetramat Enol-dimer 1
Cc1ccc(C)c(C2(O)C(=O)NC3(CCC(O)CC3)C2O)c1	0.62	0.66			99	1	1	Spirotetramat		[Spirodetramat-desmethyl-ketoxyhydroxy]
COC1CCC2(CC1)NC(=O)C(O)(c1cc(C)ccc1C)C2O	0.43	0.52			100	0	0	Spirotetramat		Spirotetramat-di-hydroxy
Cc1ccc(C)c(C2(O)C(=O)NC3(CCC(=O)CC3)C2=O)c1	0.68	0.63			99	1	1	Spirotetramat		Spirotetramat-oxo-ketohydroxy
COC1CCC(NC(=O)C(=O)c2cc(C)ccc2C)(C(=O)O)CC1	0.71	0.59			99	1	0	Spirotetramat		Spirotetramat-glyoxylic amide
CCCNCC1COC2(CCC(C(C)(C)C)CC2)O1	1.36	0.66			86	14	9	Spiroxamine		Spiroxamine-desethyl
CCNCC1COC2(CCC(C(C)(C)C)CC2)O1	1.47	0.67			82	18	12	Spiroxamine		Spiroxamine-despropyl
CCC[N+]([O-])(CC)CC1COC2(CCC(C(C)(C)C)CC2)O1	1.83	0.71			64	36	28	Spiroxamine		Spiroxamine-N-oxide
CCNCC1COC2(CCC(C(C)(C)C(=O)O)CC2)O1	0.75	0.7			97	3	2	Spiroxamine		Spiroxamine-despropyl-acid
CCCN(CC)CC(O)CO	0.67	0.73			97	3	1	Spiroxamine		[Spiroxamine - aminodiol] not experimentally observed
CCCNCC1COC2(CCC(C(C)(C)C(=O)O)CC2)O1	0.67	0.7			98	2	1	Spiroxamine		Spiroxamine-desethyl-acid
CCCN(CC)CC1COC2(CCC(C(C)(C)CO)CC2)O1	1.31	0.67			87	13	8	Spiroxamine		Spiroxamine-Hydroxy
CC(C)(C)C1CCC(=O)CC1	0.62	0.73			98	2	1	Spiroxamine		Spiroxamine-ketone
CCCN(CC)CC1COC2(CCC(C(C)(C)C(=O)O)CC2)O1	1.15	0.71			91	9	6	Spiroxamine		Spiroxamine-acid
CC(C)(C(=O)O)C1CCC(=O)CC1	0.65	0.86			95	5	3	Spiroxamine		[Spiroxamine-ketone acid]
CS(=O)(=O)c1ccc(C(=O)C2C(=O)CCC(O)C2=O)c(Cl)c1	1.11	0.69			92	8	5	Sulcotrione		ICIA0051-4-OH
CS(=O)(=O)c1ccc(C(=O)C2C(=O)CC(O)CC2=O)c(Cl)c1	1.29	0.69			87	13	8	Sulcotrione		ICIA0051-5-OH
CCS(=O)(=O)c1nc2ccccn2c1S(=O)(=O)O	1.85	0.67			63	37	27	Sulfosulfuron		Sulfonic acid
CCS(=O)(=O)c1nc2ccccn2c1S(=O)(=O)NC(=O)NC(=N)N	1.92	0.52			62	38	26	Sulfosulfuron		Guanidine
CC(C)C(Nc1ccc(C(=O)O)cc1Cl)C(=O)O	0.64	0.65			99	1	1	Tau-fluvalinate		Diacid
O=C(CCc1ccc(Cl)cc1)Cn1cncn1	1.08	0.64			94	6	3	Tebuconazole		HWG 1608-ketodesbutyl (M16)
CC(C)(C)C(O)(CC(=O)c1ccc(Cl)cc1)Cn1cncn1	1.41	0.61			86	14	8	Tebuconazole		HWG 1608-5-keto (M09)
CC(C)(C)C(=O)Cn1cncn1	0.84	0.73			96	4	3	Tebuconazole		HWG 1608-triazole-pinacoline (M18)
CC(C)(C)C1(Cn2cncn2)CCC(=O)O1	1.07	0.71			92	8	5	Tebuconazole		HWG 1608-lactone (M17)
OC(CCc1ccc(Cl)cc1)Cn1cncn1	0.9	0.58			98	2	1	Tebuconazole		HWG 1608-desbutyl (M15)
CC(C)(C)C(O)(Cn1cncn1)C(O)Cc1ccc(Cl)cc1	2.08	0.55			50	50	37	Tebuconazole		HWG 1608-4-hydroxy (M05)
CC(C)(C)C(O)(C=C(O)c1ccc(Cl)cc1)Cn1cncn1	2.05	0.59			52	48	37	Tebuconazole		HWG 1608-5-enol (M08)
CC(C)(C)C(O)(CCC(=O)O)Cn1cncn1	1.23	0.71			88	12	7	Tebuconazole		HWG 1608-pentanoic acid
CC(=O)c1nn(C)c(C(=O)NCc2ccc(C(C)(C)C)cc2)c1Cl	1.68	0.59			75	25	16	Tebufenpyrad		CL 810,719
CC(O)c1nn(C)c(C(=O)NCc2ccc(C(C)(C)C(=O)O)cc2)c1Cl	1.48	0.58			85	15	9	Tebufenpyrad		CL810,723
Fc1cccc(F)c1	0.56	0.74			98	2	1	Teflubenzuron		2,6-difluorobenzene
CC1(C)C(C=C(Cl)C(F)(F)F)C1C(=O)OCc1c(F)c(F)c(C(=O)O)c(F)c1F	1.53	0.82			75	25	19	Tefluthrin		Compound V (rac)
O=C(O)c1c(F)c(F)c(C(=O)O)c(F)c1F	1.67	0.82			69	31	24	Tefluthrin		Compound IV (diacid)
Cc1c(F)c(F)c(CO)c(F)c1F	1.37	0.79			82	18	13	Tefluthrin	Minor	Compound II
Cc1c(F)c(F)c(C(=O)O)c(F)c1F	1.54	0.78			75	25	18	Tefluthrin		Compound III (R153946)
COc1ccc(S(C)(=O)=O)c(COCC(F)(F)F)c1Cl	0.87	0.67			96	4	2	Tembotrione		M7 AE1124336
CS(=O)(=O)c1ccc(C(=O)O)c(Cl)c1COCC(F)(F)F	1.01	0.72			93	7	4	Tembotrione		M6 AE0456148
CS(=O)(=O)c1ccc(O)c(Cl)c1COCC(F)(F)F	0.56	0.72			98	2	1	Tembotrione		M1 AE0968400
CCNc1nc(N)nc(Cl)n1	1.7	0.62			73	27	18	Terbuthylazine		MT22, GS28279
Nc1nc(O)nc(O)n1	1.41	0.66			84	16	10	Terbuthylazine		MT24
CCNc1nc(O)nc(NC(C)(C)C(=O)O)n1	1.61	0.73			74	26	19	Terbuthylazine		CSAA04949
Cn1c(O)nc(NC(C)(C)C)nc1=O	1.41	0.7			83	17	11	Terbuthylazine		CSCD648241
CC(C)(Nc1nc(N)nc(O)n1)C(=O)O	1.49	0.74			79	21	15	Terbuthylazine		CSAA036479
Nc1nc(N)nc(O)n1	1.48	0.63			83	17	11	Terbuthylazine		MT21
CC(C)(Nc1ncnc(O)n1)C(=O)O	1.25	0.73			87	13	9	Terbuthylazine		SM9 / LM3
CCNc1nc(Cl)nc(NC(C)(C)C(=O)O)n1	1.62	0.71			74	26	19	Terbuthylazine		GS31398
CCNc1nc(N)nc(O)n1	1.37	0.61			88	12	7	Terbuthylazine		MT19
Oc1nc(O)nc(O)n1	1.46	0.77			79	21	15	Terbuthylazine		MT25
Nc1nc(N)nc(Cl)n1	2.01	0.65			54	46	35	Terbuthylazine		MT20
COc1nc(O)nc(NC(C)(C)C)n1	1.94	0.65			58	42	31	Terbuthylazine		SM6 / LM6
CC1(C)Nc2nc(O)nc(=O)n2C1O	1.51	0.74			78	22	16	Terbuthylazine		CSCD692760
CC(C)(C)Nc1nc(O)nc(O)n1	1.97	0.6			57	43	32	Terbuthylazine		MT23
O=C(O)C(F)(F)OCC(Cn1cncn1)c1ccc(Cl)cc1Cl	1.9	0.72			60	40	31	Tetraconazole		M14360-DFA
O=C(O)C(Cn1cncn1)c1ccc(Cl)cc1O	1.3	0.59			91	9	5	Tetraconazole		hydroxyphenyl-M14360-acid
c1ccc2[nH]cnc2c1	0.82	0.69			97	3	2	Thiabendazole		Benzimidazole
Oc1ccc2nc(-c3cscn3)[nH]c2c1	1.39	0.69			84	16	11	Thiabendazole		5-Hydroxy-thiabendazole
Cc1scc2c1S(=O)(=O)NC2=O	1.5	0.74			78	22	15	Thiencarbazone-methyl		Thieno-saccharine
COC(=O)c1sccc1S(=O)(=O)NC(=O)Nc1nc(C)nc(O)n1	1.19	0.67			91	9	6	Thifensulfuron-methyl		O-demethyl-Thifensulfuron-methyl (IN-L9226)
COc1nc(C)nc(NC(=O)NS(=O)(=O)c2ccsc2C(=O)O)n1	1.46	0.64			83	17	11	Thifensulfuron-methyl		Thifensulfuron acid (IN-L9225)
O=C1NS(=O)(=O)c2ccsc21	1.49	0.75			78	22	15	Thifensulfuron-methyl		Thiophene sulfonimide (IN-W8268)
NS(=O)(=O)c1ccsc1C(=O)O	1.07	0.65			94	6	3	Thifensulfuron-methyl		2-Acid-3-sulfonamide (IN-L9223)
Cc1nc(O)nc(NC(=O)NS(=O)(=O)c2ccsc2C(=O)O)n1	1.53	0.73			78	22	16	Thifensulfuron-methyl		O-Desmethyl thifensulfuron acid (IN-JZ789)
CC(=O)NC(=O)NC(=O)NC(=O)NS(=O)(=O)c1ccsc1C(=O)O	1.36	0.8			82	18	13	Thifensulfuron-methyl		2-Acid-3-triuret
COC(=O)c1sccc1S(N)(=O)=O	0.82	0.6			98	2	1	Thifensulfuron-methyl		2-ester-3-sulfonamide (IN-A5546)
CCN(CC)C(=O)SCc1ccc(Cl)c(O)c1	0.92	0.66			96	4	2	Thiobencarb		3-Hydroxythiobencarb
OCc1ccc(Cl)cc1	0.35	0.65			100	0	0	Thiobencarb		PR01
CCN(CC)C(=O)SCc1ccc(Cl)cc1O	1.03	0.65			95	5	3	Thiobencarb		2-Hydroxythiobencarb
CS(=O)(=O)Cc1ccc(Cl)cc1	1.25	0.69			89	11	7	Thiobencarb		4-Chlorobenzylmethyl sulfone
CCNC(=O)SCc1ccc(Cl)cc1	0.94	0.63			96	4	2	Thiobencarb		Desethylthiobencarb
SCc1ccc(Cl)cc1	0.77	0.75			96	4	2	Thiobencarb		PR02
CS(=O)Cc1ccc(Cl)cc1	1.04	0.73			92	8	5	Thiobencarb		4-Chlorobenzylmethyl sulfoxide
CCN(CC)C(=O)S(=O)Cc1ccc(Cl)cc1	1.86	0.66			63	37	27	Thiobencarb		Thiobencarb sulfoxide
CC#N	0.33	0.77			99	1	1	Thiodicarb		Acetonitrile
COC(=O)NC(=S)Nc1ccccc1NC(N)=S	0.15	0.66			100	0	0	Thiophanate-methyl		AV-1951
COC(=O)NC(=S)Nc1cccc2sc(NC(=O)OC)nc12	0.97	0.65			96	4	2	Thiophanate-methyl		CM-0238 (M1)
COC(=O)NC(=O)Nc1ccccc1NC(=S)NC(=O)OC	0.58	0.65			99	1	1	Thiophanate-methyl	Minor	DX-105
O=c1nc2[nH]c3ccccc3n2c(=O)[nH]1	1.94	0.75			57	43	34	Thiophanate-methyl		M10
COP(=S)(OC)Oc1c(Cl)cc(CO)cc1Cl	0.43	0.66			99	1	0	Tolclofos-methyl		TM-CH2OH
O=C(O)c1cc(Cl)c(O)c(Cl)c1	0.35	0.6			100	0	0	Tolclofos-methyl		ph-COOH
COP(=O)(OC)Oc1c(Cl)cc(C)cc1Cl	0.58	0.66			99	1	1	Tolclofos-methyl		TMO
OCc1cc(Cl)c(O)c(Cl)c1	0.44	0.66			99	1	0	Tolclofos-methyl		ph-CH2OH
COP(=O)(O)Oc1c(Cl)cc(C)cc1Cl	0.58	0.7			98	2	1	Tolclofos-methyl		DM-TMO
COP(=S)(OC)Oc1c(Cl)cc(C(=O)O)cc1Cl	0.48	0.72			99	1	1	Tolclofos-methyl		TM-COOH
Cc1cc(Cl)c(O)c(Cl)c1	0.77	0.65			98	2	1	Tolclofos-methyl		ph-CH3
CNS(=O)(=O)Nc1ccc(C)cc1	1.02	0.56			97	3	1	Tolylfluanid		methylaminosulfotoluidide (IX)
O=C=S	1.05	1.09			83	17	13	Tolylfluanid		Carbonylsulfide
O=S(=O)(O)C(F)(Cl)Cl	1.87	0.79			60	40	31	Tolylfluanid		Dichlorofluoro-methanesulfonic acid
CN(C)S(=O)(=O)Nc1ccc(C(=O)O)cc1	0.65	0.66			99	1	1	Tolylfluanid		4-(dimethylaminosulfonyl-amino)benzoic acid (XI)
FC(=S)Cl	0.96	0.98			87	13	9	Tolylfluanid		thiophosgene II
S=C(Cl)Cl	0.86	0.83			93	7	5	Tolylfluanid		thiophosgene I
OSC(F)(Cl)Cl	0.9	0.85			92	8	5	Tolylfluanid		Dichlorofluoromethane-sulfenic-acid
CNS(=O)(=O)Nc1ccc(C(=O)O)cc1	0.71	0.67			98	2	1	Tolylfluanid		4-(methylaminosulfonyl-amino)benzoic acid (XII)
Cc1c(C(=O)O)ccc(S(C)(=O)=O)c1C1=NOCC1	1.22	0.68			90	10	6	Topramezone (BAS 670 H)		M670H05
CS(=O)(=O)c1cccc(CO)c1C1=NOCC1	0.77	0.68			97	3	1	Topramezone (BAS 670 H)	Minor	M670H09
CCC(=N)C1C(=O)CC(c2c(C)cc(C)cc2C)CC1=O	1.46	0.63			84	16	10	Tralkoxydim		R158378
O=CC(O)C(=O)O	0.62	0.77			97	3	2	Triadimenol		P05
CC(C)(C(=O)O)C(O)C(Oc1ccc(Cl)cc1)n1cncn1	1.78	0.66			67	33	24	Triadimenol		KWG1640 (M02)
O=C(O)C(=O)C(O)n1cncn1	1.4	0.75			82	18	13	Triadimenol		P07
O=C(O)C(O)C(=O)n1cncn1	1.37	0.75			83	17	12	Triadimenol		P02
O=C(O)C(O)C(Oc1ccc(Cl)cc1)n1cncn1	1.29	0.67			88	12	7	Triadimenol		KWG1732(M03)
O=C(O)C(O)C(O)O	1.06	0.8			90	10	7	Triadimenol		P04
O=C(O)C(O)C(O)n1cncn1	1.29	0.77			85	15	11	Triadimenol		Triazolyl-glycerine acid
NC(C(=O)O)n1cncn1	0.99	0.69			94	6	3	Triadimenol		Triazole alanine (M06)
OCn1cncn1	0.61	0.72			98	2	1	Triadimenol		P09
CC(C)(C)C(=O)C(Oc1ccc(Cl)cc1)n1cncn1	1.07	0.63			94	6	3	Triadimenol		Triadimefon (M01)
O=C(O)C(O)n1cncn1	1.08	0.68			93	7	4	Triadimenol		P08
Oc1ccc(Cl)cc1	0.2	0.58			100	0	0	Triadimenol		P-chloro-phenol
O=C(O)C(=O)n1cncn1	1.28	0.68			88	12	7	Triadimenol		P03
O=C(O)C(O)C(=O)O	1.09	0.77			90	10	6	Triadimenol		P06
COc1nc(CO)nc(NC(=O)NS(=O)(=O)c2ccccc2OCCCl)n1	1.49	0.64			82	18	12	Triasulfuron		CGA195662
COc1nc(C)nc(NC(=O)Nc2ccccc2OCCCl)n1	1.68	0.65			73	27	19	Triasulfuron		SYN546705
NS(=O)(=O)c1ccccc1OCCCl	1.12	0.67			92	8	4	Triasulfuron		CGA161149
Nc1nc2ccc(Cl)cc2[n+]([O-])n1	1.99	0.72			55	45	36	Triazoxide		Triazoxide amino
CNc1nc(C)nc(O)n1	1.23	0.6			92	8	4	Tribenuron-methyl		O-demethyl-triazine amine
O=P(O)(O)C(O)C(Cl)(Cl)Cl	1.72	0.75			68	32	24	Trichlorfon		Trichlorohydroxyethyl-phosphonic acid
COP(=O)(O)OC	0.93	0.75			94	6	4	Trichlorfon		Dimethyl Phosphate
COP(=O)(O)OC=C(Cl)Cl	0.46	0.75			98	2	1	Trichlorfon		Desmethyl DDVP
COP(=O)(O)C(O)C(Cl)(Cl)Cl	1.23	0.65			90	10	6	Trichlorfon		Demethyl Trichlorfon
COP(=O)(O)O	1.3	0.74			85	15	10	Trichlorfon		Demethyl hydrogen phosphate
O=P(O)(O)O	1.59	0.85			72	28	22	Trichlorfon		Phosphate
O=P(O)(O)OC=C(Cl)Cl	0.94	0.78			93	7	5	Trichlorfon		Dichlorovinyl phosphate
COc1nc(Cl)c(Cl)cc1Cl	1.56	0.72			76	24	17	Triclopyr		TMP
CCCOCC(=O)Nc1ccc(Cl)cc1C(F)(F)F	0.95	0.69			95	5	3	Triflumizole (NF-114)		FD1-1
CCCOCC(=Nc1ccc(Cl)cc1C(F)(F)F)NC=O	0.71	0.71			97	3	1	Triflumizole (NF-114)		FM5-1
CCCOCC(N)=Nc1ccc(Cl)cc1C(F)(F)F	0.77	0.72			97	3	2	Triflumizole (NF-114)		FM6-1
CCCNc1c([N+](=O)[O-])cc(C(F)(F)F)cc1[N+](=O)[O-]	2.0	0.68			55	45	35	Trifluralin		TR-2
CCc1nc2cc(C(F)(F)F)cc([N+](=O)[O-])c2[nH]1	2.06	0.71			51	49	39	Trifluralin		TR-15
CCCn1c(CC)[n+]([O-])c2cc(C(F)(F)F)cc([N+](=O)[O-])c21	2.06	0.66			51	49	38	Trifluralin		TR-11
CCCNc1c(N=Nc2cc(C(F)(F)F)cc([N+](=O)[O-])c2NCCC)cc(C(F)(F)F)cc1[N+](=O)[O-]	1.98	0.81			55	45	37	Trifluralin		TR-28
CCCNc1c(N)cc(C(F)(F)F)cc1[N+](=O)[O-]	1.56	0.7			77	23	16	Trifluralin		TR-5
CCCn1c(CC)nc2cc(C(F)(F)F)cc([N+](=O)[O-])c21	1.92	0.67			59	41	31	Trifluralin		TR-13
O=C(O)CC(=O)c1ccc(Cl)cc1	1.07	0.68			93	7	4	Valifenalate (IR5885)		Prop.2
NC(CC(=O)O)c1ccc(Cl)cc1	0.87	0.69			96	4	2	Valifenalate (IR5885)		Prop.1
CC1(C)C(C=C(Cl)Cl)C1C(=O)OC(C#N)c1cccc(Oc2ccc(O)cc2)c1	1.04	0.67			94	6	4	Zeta-cypermethrin (WL 43481, WL 42641)		4-OH-Cypermethrin (WL48394 or WL48393)
CC1(C)C(C=C(Cl)Cl)C1C(=O)OC(C#N)c1cccc(Oc2cccc(O)c2)c1	1.17	0.67			91	9	5	Zeta-cypermethrin (WL 43481, WL 42641)		4-OH-Cypermethrin (WL48394, WL48393)
O=C(O)c1cccc(Oc2ccc(O)cc2)c1	0.93	0.59			97	3	1	Zeta-cypermethrin (WL 43481, WL 42641)		WL
CC1(CO)C(C=C(Cl)Cl)C1C(=O)O	0.49	0.63			99	1	0	Zeta-cypermethrin (WL 43481, WL 42641)		hydroxymethyl cyclopropane carboxylic acid (WL 48714)
CC1(C(=O)O)C(C=C(Cl)Cl)C1C(=O)O	0.65	0.7			98	2	1	Zeta-cypermethrin (WL 43481, WL 42641)		dichloroviyl-cyclopropane dicarboxylic acid (Compound A)
CC1(C)C(C=C(Cl)Cl)C1C(=O)OC(C(N)=O)c1cccc(Oc2ccccc2)c1	1.05	0.71			93	7	5	Zeta-cypermethrin (WL 43481, WL 42641)		cypermethrin amide (WL 47133)
