# Supplementary material for: Confidently Uncertain: Probabilistic Machine Learning to Predict Soil Biotransformation Half-Lives
Source: Environ Sci Technol. 2026 Apr 2;60(14):11077–86. doi: 10.1021/acs.est.6c03516 (PMC13085514; doi:10.1021/acs.est.6c03516)
Supplement: Supplementary file 2 [file es6c03516_si_002.csv]

CID	PREFERRED_NAME	IUPAC	INCHIKEY	SMILES	INCHI	standardized SMILES	Kingdom	Superclass	Class	Subclass	TSNE1	TSNE2	Superclass (top 15)	new_SMILES	warnings	logDT50_mean_predicted	logDT50_std_predicted	compound_name	logDT50_mean_experimental	logDT50_std_experimental	non-Persistent	Persistent	very Persistent
170854642	[Diethoxy(morpholin-4-ylmethyl)silyl]oxy-diethoxy-(morpholin-4-ylmethyl)silane	[diethoxy(morpholin-4-ylmethyl)silyl]oxy-diethoxy-(morpholin-4-ylmethyl)silane	GSSBADQYZVUJBK-UHFFFAOYSA-N	CCO[Si](CN1CCOCC1)(OCC)O[Si](CN2CCOCC2)(OCC)OCC	InChI=1S/C18H40N2O7Si2/c1-5-23-28(24-6-2,17-19-9-13-21-14-10-19)27-29(25-7-3,26-8-4)18-20-11-15-22-16-12-20/h5-18H2,1-4H3	CCO[Si](CN1CCOCC1)(OCC)O[Si](CN1CCOCC1)(OCC)OCC					-77.19873587527317	-10.93454694294635	Other	CCO[Si](CN1CCOCC1)(OCC)O[Si](CN1CCOCC1)(OCC)OCC		1.4604283309182189	0.8635102256829426				0.7631757637824781	0.2368242362175219	0.1786609046973841
78357807	Osimertinib Mesylate	N-[2-[2-(dimethylamino)ethyl-methylamino]-4-methoxy-5-[[4-(1-methylindol-3-yl)pyrimidin-2-yl]amino]phenyl]prop-2-enamide;methanesulfonic acid	FUKSNUHSJBTCFJ-UHFFFAOYSA-N	CN1C=C(C2=CC=CC=C21)C3=NC(=NC=C3)NC4=C(C=C(C(=C4)NC(=O)C=C)N(C)CCN(C)C)OC.CS(=O)(=O)O	InChI=1S/C28H33N7O2.CH4O3S/c1-7-27(36)30-22-16-23(26(37-6)17-25(22)34(4)15-14-33(2)3)32-28-29-13-12-21(31-28)20-18-35(5)24-11-9-8-10-19(20)24;1-5(2,3)4/h7-13,16-18H,1,14-15H2,2-6H3,(H,30,36)(H,29,31,32);1H3,(H,2,3,4)	C=CC(=O)Nc1cc(Nc2nccc(-c3cn(C)c4ccccc34)n2)c(OC)cc1N(C)CCN(C)C.CS(=O)(=O)O	Organic compounds	Organoheterocyclic compounds	Indoles and derivatives	N-alkylindoles	89.10960555443967	-134.26591543513192	Organoheterocyclic compounds
86683840	di(2-ethylhexyl) (2Z)-2-methyl-2-butenedioate	bis(2-ethylhexyl) (Z)-2-methylbut-2-enedioate	PPAJKSBNLWWSIM-VKAVYKQESA-N	CCCCC(CC)COC(=O)/C=C(/C)\C(=O)OCC(CC)CCCC	InChI=1S/C21H38O4/c1-6-10-12-18(8-3)15-24-20(22)14-17(5)21(23)25-16-19(9-4)13-11-7-2/h14,18-19H,6-13,15-16H2,1-5H3/b17-14-	CCCCC(CC)COC(=O)C=C(C)C(=O)OCC(CC)CCCC	Organic compounds	Lipids and lipid-like molecules	Fatty Acyls	Fatty acid esters	-49.73462977027751	36.18256856353906	Lipids and lipid-like molecules	CCCCC(CC)COC(=O)/C=C(/C)C(=O)OCC(CC)CCCC		0.4283748905600926	0.7409256717138035				0.987060820629952	0.0129391793700479	0.006837363023624
87394910	5-(3-Phenylprop-2-ynoyl)-1,3-dihydro-2-benzofuran-1,3-dione	5-(3-phenylprop-2-ynoyl)-2-benzofuran-1,3-dione	PIJHMKDKKSQWJW-UHFFFAOYSA-N	C1=CC=C(C=C1)C#CC(=O)C2=CC3=C(C=C2)C(=O)OC3=O	InChI=1S/C17H8O4/c18-15(9-6-11-4-2-1-3-5-11)12-7-8-13-14(10-12)17(20)21-16(13)19/h1-5,7-8,10H	O=C(C#Cc1ccccc1)c1ccc2c(c1)C(=O)OC2=O					-39.57618358955834	12.241785096809275	Other	O=C(C#Cc1ccccc1)c1ccc2c(c1)C(=O)OC2=O		0.9582224803315456	0.7175845057832065				0.9408710674097506	0.0591289325902494	0.0353404373647072
67170102	2-chloro-4-(1H-pyrazol-3-yl)benzonitrile	2-chloro-4-(1H-pyrazol-5-yl)benzonitrile	BCINLNFBTLIGBU-UHFFFAOYSA-N	C1=CC(=C(C=C1C2=CC=NN2)Cl)C#N	InChI=1S/C10H6ClN3/c11-9-5-7(1-2-8(9)6-12)10-3-4-13-14-10/h1-5H,(H,13,14)	N#Cc1ccc(-c2ccn[nH]2)cc1Cl					39.83123356754852	-98.82922455131822	Other	N#Cc1ccc(-c2ccn[nH]2)cc1Cl		1.20572261840137	0.7157923510418595				0.8888183854399307	0.1111816145600692	0.071286414507105
71721449	L-Phenylalanine, N-[(9H-fluoren-9-ylmethoxy)carbonyl]-4-[[[(4S)-hexahydro-2,6-dioxo-4-pyrimidinyl]carbonyl]amino]-	(2S)-3-[4-[[(4S)-2,6-dioxo-1,3-diazinane-4-carbonyl]amino]phenyl]-2-(9H-fluoren-9-ylmethoxycarbonylamino)propanoic acid	TYZSMQUWFLKJFB-ZEQRLZLVSA-N	C1[C@H](NC(=O)NC1=O)C(=O)NC2=CC=C(C=C2)C[C@@H](C(=O)O)NC(=O)OCC3C4=CC=CC=C4C5=CC=CC=C35	InChI=1S/C29H26N4O7/c34-25-14-23(31-28(38)33-25)26(35)30-17-11-9-16(10-12-17)13-24(27(36)37)32-29(39)40-15-22-20-7-3-1-5-18(20)19-6-2-4-8-21(19)22/h1-12,22-24H,13-15H2,(H,30,35)(H,32,39)(H,36,37)(H2,31,33,34,38)/t23-,24-/m0/s1	O=C1CC(C(=O)Nc2ccc(CC(NC(=O)OCC3c4ccccc4-c4ccccc43)C(=O)O)cc2)NC(=O)N1					-54.65119828451146	-10.00927660853435	Other	O=C1C[C@@H](C(=O)Nc2ccc(C[C@H](NC(=O)OCC3c4ccccc4-c4ccccc43)C(=O)O)cc2)NC(=O)N1		1.1754271212097152	0.851779016650868				0.855659474584201	0.144340525415799	0.1024430897821674
46189868	Foretinib phosphate	1-N'-[3-fluoro-4-[6-methoxy-7-(3-morpholin-4-ylpropoxy)quinolin-4-yl]oxyphenyl]-1-N-(4-fluorophenyl)cyclopropane-1,1-dicarboxamide;phosphoric acid	PSMCUKNQAPSTHQ-UHFFFAOYSA-N	COC1=CC2=C(C=CN=C2C=C1OCCCN3CCOCC3)OC4=C(C=C(C=C4)NC(=O)C5(CC5)C(=O)NC6=CC=C(C=C6)F)F.OP(=O)(O)O.OP(=O)(O)O	InChI=1S/C34H34F2N4O6.2H3O4P/c1-43-30-20-25-27(21-31(30)45-16-2-13-40-14-17-44-18-15-40)37-12-9-28(25)46-29-8-7-24(19-26(29)36)39-33(42)34(10-11-34)32(41)38-23-5-3-22(35)4-6-23;2*1-5(2,3)4/h3-9,12,19-21H,2,10-11,13-18H2,1H3,(H,38,41)(H,39,42);2*(H3,1,2,3,4)	COc1cc2c(Oc3ccc(NC(=O)C4(C(=O)Nc5ccc(F)cc5)CC4)cc3F)ccnc2cc1OCCCN1CCOCC1.O=P(O)(O)O.O=P(O)(O)O					-24.89553510669341	-77.43575647990242	Other
12210973	Si-TMT	6-methylsulfanyl-1H-1,3,5-triazine-2,4-dithione	UVRDIFOZBJEFGI-UHFFFAOYSA-N	CSC1=NC(=S)NC(=S)N1	InChI=1S/C4H5N3S3/c1-10-4-6-2(8)5-3(9)7-4/h1H3,(H2,5,6,7,8,9)	CSc1nc(=S)[nH]c(=S)[nH]1					-19.81109033324424	-93.64657717764187	Other	CSc1nc(=S)[nH]c(=S)[nH]1		1.1377929616633513	0.7987538453593914				0.8807155189426021	0.1192844810573978	0.0809021903847247
165366390	3-Amino-4-[2-[4-[[4-[(2-amino-4-methylphenyl)amino]-6-chloro-1,3,5-triazin-2-yl]amino]-2-sulfophenyl]diazenyl]-5-hydroxy-2,7-naphthalenedisulfonic acid	3-amino-4-[[4-[[4-(2-amino-4-methylanilino)-6-chloro-1,3,5-triazin-2-yl]amino]-2-sulfophenyl]diazenyl]-5-hydroxynaphthalene-2,7-disulfonic acid	BXBYOFCQEZTGMY-UHFFFAOYSA-N	CC1=CC(=C(C=C1)NC2=NC(=NC(=N2)NC3=CC(=C(C=C3)N=NC4=C(C(=CC5=CC(=CC(=C54)O)S(=O)(=O)O)S(=O)(=O)O)N)S(=O)(=O)O)Cl)N	InChI=1S/C26H22ClN9O10S3/c1-11-2-4-16(15(28)6-11)31-26-33-24(27)32-25(34-26)30-13-3-5-17(19(9-13)48(41,42)43)35-36-23-21-12(8-20(22(23)29)49(44,45)46)7-14(10-18(21)37)47(38,39)40/h2-10,37H,28-29H2,1H3,(H,38,39,40)(H,41,42,43)(H,44,45,46)(H2,30,31,32,33,34)	Cc1ccc(Nc2nc(Cl)nc(Nc3ccc(N=Nc4c(N)c(S(=O)(=O)O)cc5cc(S(=O)(=O)O)cc(O)c45)c(S(=O)(=O)O)c3)n2)c(N)c1					118.36635033976252	-137.50457945998275	Other	Cc1ccc(Nc2nc(Cl)nc(Nc3ccc(N=Nc4c(N)c(S(=O)(=O)O)cc5cc(S(=O)(=O)O)cc(O)c45)c(S(=O)(=O)O)c3)n2)c(N)c1		1.6739538438797803	1.0220910661671014				0.654120456216942	0.3458795437830579	0.2847614552893912
58332857	Methyl 5-(dimethylamino)-4-methyl-5-oxopentanoate	methyl 5-(dimethylamino)-4-methyl-5-oxopentanoate	PRVNYLHLBZMDAT-UHFFFAOYSA-N	CC(CCC(=O)OC)C(=O)N(C)C	InChI=1S/C9H17NO3/c1-7(9(12)10(2)3)5-6-8(11)13-4/h7H,5-6H2,1-4H3	COC(=O)CCC(C)C(=O)N(C)C					-77.47056871979711	41.58519571086168	Other	COC(=O)CCC(C)C(=O)N(C)C		0.5427291886290614	0.6816193496931854				0.9879057015873842	0.0120942984126157	0.0059945858152634
170854641	Acetic acid;3-(11-methyldodecoxy)propan-1-amine	acetic acid;3-(11-methyldodecoxy)propan-1-amine	OZSOXRQOOAGGHJ-UHFFFAOYSA-N	CC(C)CCCCCCCCCCOCCCN.CC(=O)O	InChI=1S/C16H35NO.C2H4O2/c1-16(2)12-9-7-5-3-4-6-8-10-14-18-15-11-13-17;1-2(3)4/h16H,3-15,17H2,1-2H3;1H3,(H,3,4)	CC(=O)O.CC(C)CCCCCCCCCCOCCCN					4.855552817748036	105.56065305522132	Other
53373854	Clopyralid dimethylamine salt	3,6-dichloropyridine-2-carboxylic acid;N-methylmethanamine	CUASZCRMLPIGPY-UHFFFAOYSA-N	CNC.C1=CC(=NC(=C1Cl)C(=O)O)Cl	InChI=1S/C6H3Cl2NO2.C2H7N/c7-3-1-2-4(8)9-5(3)6(10)11;1-3-2/h1-2H,(H,10,11);3H,1-2H3	CNC.O=C(O)c1nc(Cl)ccc1Cl	Organic compounds	Organoheterocyclic compounds	Pyridines and derivatives	Pyridinecarboxylic acids and derivatives	8.062971691906352	-78.3490449770087	Organoheterocyclic compounds
165357637	N,Na(2)-Dipropylphosphorothioic triamide	N-[amino(propylamino)phosphinothioyl]propan-1-amine	VUWFCGWMOOUEMB-UHFFFAOYSA-N	CCCNP(=S)(N)NCCC	InChI=1S/C6H18N3PS/c1-3-5-8-10(7,11)9-6-4-2/h3-6H2,1-2H3,(H4,7,8,9,11)	CCCNP(N)(=S)NCCC					53.78892719178129	175.20606809418857	Other	CCCNP(N)(=S)NCCC		0.6189944644676151	0.7669954133878202				0.9715302606199074	0.0284697393800925	0.0164475651598641
165356773	N-Butyl-Na(2)-propylphosphorothioic triamide	N-[amino(propylamino)phosphinothioyl]butan-1-amine	CLKRPVDHTSOZIL-UHFFFAOYSA-N	CCCCNP(=S)(N)NCCC	InChI=1S/C7H20N3PS/c1-3-5-7-10-11(8,12)9-6-4-2/h3-7H2,1-2H3,(H4,8,9,10,12)	CCCCNP(N)(=S)NCCC					53.86412396988488	175.15576153471662	Other	CCCCNP(N)(=S)NCCC		0.5804571343820751	0.7669731916023302				0.9746539008699756	0.0253460991300245	0.014493299786692
151376674	N,Na(2)-Dibutylphosphorothioic triamide	N-[amino(butylamino)phosphinothioyl]butan-1-amine	JWBMXIJQHVSLFE-UHFFFAOYSA-N	CCCCNP(=S)(N)NCCCC	InChI=1S/C8H22N3PS/c1-3-5-7-10-12(9,13)11-8-6-4-2/h3-8H2,1-2H3,(H4,9,10,11,13)	CCCCNP(N)(=S)NCCCC					53.87881992418983	175.14874955237204	Other	CCCCNP(N)(=S)NCCCC		0.670591278395732	0.7695688883946193				0.966402117873553	0.0335978821264469	0.0197384765884517
58332859	N,N,N',N',2-pentamethylpentanediamide	N,N,N',N',2-pentamethylpentanediamide	WLBKDJRVSXYFPA-UHFFFAOYSA-N	CC(CCC(=O)N(C)C)C(=O)N(C)C	InChI=1S/C10H20N2O2/c1-8(10(14)12(4)5)6-7-9(13)11(2)3/h8H,6-7H2,1-5H3	CC(CCC(=O)N(C)C)C(=O)N(C)C					-44.47746525009241	110.38153039636846	Other	CC(CCC(=O)N(C)C)C(=O)N(C)C		0.7460039095859494	0.7026829129162586				0.9711036679756274	0.0288963320243725	0.0158622090537382
154734509	2-(dimethylamino)ethyl 2-[(2E)-2-[(5E)-5-[[2-[2-(dimethylamino)ethoxycarbonyl]phenyl]hydrazinylidene]-4,6-dioxocyclohex-2-en-1-ylidene]hydrazinyl]benzoate;methanesulfonic acid	2-(dimethylamino)ethyl 2-[(2E)-2-[(5E)-5-[[2-[2-(dimethylamino)ethoxycarbonyl]phenyl]hydrazinylidene]-4,6-dioxocyclohex-2-en-1-ylidene]hydrazinyl]benzoate;methanesulfonic acid	UPUMTKYODAMUST-MHPPRASUSA-N	CN(C)CCOC(=O)C1=CC=CC=C1N/N=C/2\C=CC(=O)/C(=N\NC3=CC=CC=C3C(=O)OCCN(C)C)/C2=O.CS(=O)(=O)O.CS(=O)(=O)O	InChI=1S/C28H32N6O6.2CH4O3S/c1-33(2)15-17-39-27(37)19-9-5-7-11-21(19)29-31-23-13-14-24(35)25(26(23)36)32-30-22-12-8-6-10-20(22)28(38)40-18-16-34(3)4;2*1-5(2,3)4/h5-14,29-30H,15-18H2,1-4H3;2*1H3,(H,2,3,4)/b31-23+,32-25+;;	CN(C)CCOC(=O)c1ccccc1NN=c1ccc(=O)c(=NNc2ccccc2C(=O)OCCN(C)C)c1=O.CS(=O)(=O)O.CS(=O)(=O)O					-3.72669928974718	15.356314692416056	Other
9857186	octan-3-yl (Z)-2-methoxy-3-phenylprop-2-enoate	octan-3-yl (Z)-2-methoxy-3-phenylprop-2-enoate	VAYRAPDGSVSIJM-VKAVYKQESA-N	CCCCCC(CC)OC(=O)/C(=C/C1=CC=CC=C1)/OC	InChI=1S/C18H26O3/c1-4-6-8-13-16(5-2)21-18(19)17(20-3)14-15-11-9-7-10-12-15/h7,9-12,14,16H,4-6,8,13H2,1-3H3/b17-14-	CCCCCC(CC)OC(=O)C(=Cc1ccccc1)OC					-21.43053177014007	-11.536601395763435	Other	CCCCCC(CC)OC(=O)/C(=C/c1ccccc1)OC		0.891511539774919	0.6571675229795909				0.9646387847007548	0.0353612152992453	0.0189835134511582
16767346	3-acetyl-1H-pyrazole-5-carboxylic acid	3-acetyl-1H-pyrazole-5-carboxylic acid	HFBWRCZRDIVAMQ-UHFFFAOYSA-N	CC(=O)C1=NNC(=C1)C(=O)O	InChI=1S/C6H6N2O3/c1-3(9)4-2-5(6(10)11)8-7-4/h2H,1H3,(H,7,8)(H,10,11)	CC(=O)c1cc(C(=O)O)[nH]n1	Organic compounds	Organoheterocyclic compounds	Azoles	Pyrazoles	-33.36267763882261	-57.19941743342063	Organoheterocyclic compounds	CC(=O)c1cc(C(=O)O)[nH]n1		1.348056725757925	0.7088888629880323				0.8488156053235509	0.151184394676449	0.1003127510416486
16656802	Halauxifen-methyl	methyl 4-amino-3-chloro-6-(4-chloro-2-fluoro-3-methoxyphenyl)pyridine-2-carboxylate	KDHKOPYYWOHESS-UHFFFAOYSA-N	COC1=C(C=CC(=C1F)C2=NC(=C(C(=C2)N)Cl)C(=O)OC)Cl	InChI=1S/C14H11Cl2FN2O3/c1-21-13-7(15)4-3-6(11(13)17)9-5-8(18)10(16)12(19-9)14(20)22-2/h3-5H,1-2H3,(H2,18,19)	COC(=O)c1nc(-c2ccc(Cl)c(OC)c2F)cc(N)c1Cl	Organic compounds	Organoheterocyclic compounds	Pyridines and derivatives	Phenylpyridines	-13.30989262432714	-52.96058416419036	Organoheterocyclic compounds	COC(=O)c1nc(-c2ccc(Cl)c(OC)c2F)cc(N)c1Cl		0.1855944892167993	0.1761897509780924	Halauxifen-methyl	0.1	0.19	1.0	0.0	0.0
57835960	5-[(2,9-dichloro-7,14-dioxo-12H-quinolino[2,3-b]acridin-5-yl)methyl]benzene-1,3-dicarboxylic acid	5-[(2,9-dichloro-7,14-dioxo-12H-quinolino[2,3-b]acridin-5-yl)methyl]benzene-1,3-dicarboxylic acid	BAXICDPWSYMNNZ-UHFFFAOYSA-N	C1=CC2=C(C=C1Cl)C(=O)C3=C(N2)C=C4C(=C3)N(C5=C(C4=O)C=C(C=C5)Cl)CC6=CC(=CC(=C6)C(=O)O)C(=O)O	InChI=1S/C29H16Cl2N2O6/c30-16-1-3-22-18(8-16)26(34)19-11-25-21(10-23(19)32-22)27(35)20-9-17(31)2-4-24(20)33(25)12-13-5-14(28(36)37)7-15(6-13)29(38)39/h1-11H,12H2,(H,32,34)(H,36,37)(H,38,39)	O=C(O)c1cc(Cn2c3ccc(Cl)cc3c(=O)c3cc4[nH]c5ccc(Cl)cc5c(=O)c4cc32)cc(C(=O)O)c1					-22.16615076751773	-108.16003441629503	Other	O=C(O)c1cc(Cn2c3ccc(Cl)cc3c(=O)c3cc4[nH]c5ccc(Cl)cc5c(=O)c4cc32)cc(C(=O)O)c1		2.3075278402054185	0.8929542674457102				0.3990833831694717	0.6009166168305282	0.5233326284623748
170854639	CID 170854639		BRHCLSCRAMZBKM-UHFFFAOYSA-N	C1=CC(=CC=C1N=NC2=CC(=C(C(=C2N)N=NC3=C(C=C(C=C3)N=NC4=CC=C(C=C4)S(=O)(=O)O)S(=O)(=O)O)N)S(=O)(=O)O)S(=O)(=O)CCOS(=O)(=O)O.[Na].[Na].[Na].[Na]	InChI=1S/C26H24N8O15S5.4Na/c27-24-21(33-30-16-1-6-18(7-2-16)50(35,36)12-11-49-54(46,47)48)14-23(53(43,44)45)25(28)26(24)34-32-20-10-5-17(13-22(20)52(40,41)42)31-29-15-3-8-19(9-4-15)51(37,38)39;;;;/h1-10,13-14H,11-12,27-28H2,(H,37,38,39)(H,40,41,42)(H,43,44,45)(H,46,47,48);;;;	Nc1c(N=Nc2ccc(S(=O)(=O)CCOS(=O)(=O)O)cc2)cc(S(=O)(=O)O)c(N)c1N=Nc1ccc(N=Nc2ccc(S(=O)(=O)O)cc2)cc1S(=O)(=O)O.[Na].[Na].[Na].[Na]					129.01465040162736	-139.68079522695962	Other
170854638	2-[[2-[[2-[2,2-Bis[2,2-bis(hydroxymethyl)butoxymethyl]butoxymethyl]-2-(prop-2-enoxymethyl)butoxy]methyl]-2-[2,2-bis(hydroxymethyl)butoxymethyl]butoxy]methyl]-2-ethylpropane-1,3-diol	2-[[2-[[2-[2,2-bis[2,2-bis(hydroxymethyl)butoxymethyl]butoxymethyl]-2-(prop-2-enoxymethyl)butoxy]methyl]-2-[2,2-bis(hydroxymethyl)butoxymethyl]butoxy]methyl]-2-ethylpropane-1,3-diol	LDEPWIVIJRUAJV-UHFFFAOYSA-N	CCC(CO)(CO)COCC(CC)(COCC(CC)(CO)CO)COCC(CC)(COCC=C)COCC(CC)(COCC(CC)(CO)CO)COCC(CC)(CO)CO	InChI=1S/C45H90O15/c1-9-17-54-30-43(14-6,31-59-37-44(15-7,33-55-26-39(10-2,18-46)19-47)34-56-27-40(11-3,20-48)21-49)32-60-38-45(16-8,35-57-28-41(12-4,22-50)23-51)36-58-29-42(13-5,24-52)25-53/h9,46-53H,1,10-38H2,2-8H3	C=CCOCC(CC)(COCC(CC)(COCC(CC)(CO)CO)COCC(CC)(CO)CO)COCC(CC)(COCC(CC)(CO)CO)COCC(CC)(CO)CO					-11.384541825184858	101.4946348648694	Other	C=CCOCC(CC)(COCC(CC)(COCC(CC)(CO)CO)COCC(CC)(CO)CO)COCC(CC)(COCC(CC)(CO)CO)COCC(CC)(CO)CO		1.251750257309438	1.062844134993963				0.7818647400401666	0.2181352599598334	0.1725373772833556
170854637	3-(N-hydroxy-C-phenylcarbonimidoyl)benzonitrile	3-(N-hydroxy-C-phenylcarbonimidoyl)benzonitrile	OCJQZYFDGQXFOV-UHFFFAOYSA-N	C1=CC=C(C=C1)C(=NO)C2=CC=CC(=C2)C#N	InChI=1S/C14H10N2O/c15-10-11-5-4-8-13(9-11)14(16-17)12-6-2-1-3-7-12/h1-9,17H	N#Cc1cccc(C(=NO)c2ccccc2)c1					28.41270273050373	-42.73375490165334	Other	N#Cc1cccc(C(=NO)c2ccccc2)c1		0.6530711030796427	0.7058177233078394				0.9783346237416456	0.0216653762583542	0.0116039991182297
87578918	(4-Methyl-2-propylhexyl) octanoate	(4-methyl-2-propylhexyl) octanoate	XYODOXYHOZXBDA-UHFFFAOYSA-N	CCCCCCCC(=O)OCC(CCC)CC(C)CC	InChI=1S/C18H36O2/c1-5-8-9-10-11-13-18(19)20-15-17(12-6-2)14-16(4)7-3/h16-17H,5-15H2,1-4H3	CCCCCCCC(=O)OCC(CCC)CC(C)CC					-113.837496949739	78.84491213665122	Other	CCCCCCCC(=O)OCC(CCC)CC(C)CC		0.6159882034188674	0.7110182032245834				0.9801993689543684	0.0198006310456315	0.0105680411273035
170854636	2-cyano-N-methyl-2-(3-oxoisoindol-1-ylidene)acetamide	2-cyano-N-methyl-2-(3-oxoisoindol-1-ylidene)acetamide	DBCRNBKBCOOQJC-UHFFFAOYSA-N	CNC(=O)C(=C1C2=CC=CC=C2C(=O)N1)C#N	InChI=1S/C12H9N3O2/c1-14-11(16)9(6-13)10-7-4-2-3-5-8(7)12(17)15-10/h2-5H,1H3,(H,14,16)(H,15,17)	CNC(=O)C(C#N)=C1NC(=O)c2ccccc21					55.55626542492851	-103.98371045529976	Other	CNC(=O)C(C#N)=C1NC(=O)c2ccccc21		1.2667108565092502	0.6998800745556799				0.8771527911864412	0.1228472088135588	0.0789053802244336
73747292	N-[6-[3-[5-(2,4-dichlorophenyl)furan-2-yl]prop-2-enoylcarbamothioylamino]-1,3-benzothiazol-2-yl]butanamide	N-[6-[3-[5-(2,4-dichlorophenyl)furan-2-yl]prop-2-enoylcarbamothioylamino]-1,3-benzothiazol-2-yl]butanamide	SNXYAXCWXXYTHM-UHFFFAOYSA-N	CCCC(=O)NC1=NC2=C(S1)C=C(C=C2)NC(=S)NC(=O)C=CC3=CC=C(O3)C4=C(C=C(C=C4)Cl)Cl	InChI=1S/C25H20Cl2N4O3S2/c1-2-3-22(32)31-25-29-19-9-5-15(13-21(19)36-25)28-24(35)30-23(33)11-7-16-6-10-20(34-16)17-8-4-14(26)12-18(17)27/h4-13H,2-3H2,1H3,(H,29,31,32)(H2,28,30,33,35)	CCCC(=O)Nc1nc2ccc(NC(=S)NC(=O)C=Cc3ccc(-c4ccc(Cl)cc4Cl)o3)cc2s1					-8.69212478411371	-139.58517765103915	Other	CCCC(=O)Nc1nc2ccc(NC(=S)NC(=O)C=Cc3ccc(-c4ccc(Cl)cc4Cl)o3)cc2s1		1.6514019656390515	0.8142427353094903				0.7003372430657083	0.2996627569342917	0.2291543941342064
57070994	Cefmetazole Impurity 58	2-(2-sulfanylacetyl)sulfanylacetic acid	AUEVTYDQCVCGTK-UHFFFAOYSA-N	C(C(=O)SCC(=O)O)S	InChI=1S/C4H6O3S2/c5-3(6)2-9-4(7)1-8/h8H,1-2H2,(H,5,6)	O=C(O)CSC(=O)CS					-4.378785404877535	79.92033744851527	Other	O=C(O)CSC(=O)CS		-0.1315542497291846	0.7758984928908741				0.9978089380636154	0.0021910619363846	0.001048250421731
25271089	Isopyrazam	3-(difluoromethyl)-1-methyl-N-(11-propan-2-yl-3-tricyclo[6.2.1.02,7]undeca-2(7),3,5-trienyl)pyrazole-4-carboxamide	XTDZGXBTXBEZDN-UHFFFAOYSA-N	CC(C)C1C2CCC1C3=C2C=CC=C3NC(=O)C4=CN(N=C4C(F)F)C	InChI=1S/C20H23F2N3O/c1-10(2)16-12-7-8-13(16)17-11(12)5-4-6-15(17)23-20(26)14-9-25(3)24-18(14)19(21)22/h4-6,9-10,12-13,16,19H,7-8H2,1-3H3,(H,23,26)	CC(C)C1C2CCC1c1c(NC(=O)c3cn(C)nc3C(F)F)cccc12	Organic compounds	Benzenoids	Tetralins		63.45015916131697	-74.74252339294645	Benzenoids	CC(C)C1C2CCC1c1c(NC(=O)c3cn(C)nc3C(F)F)cccc12		2.2963846432687207	0.1487879968573318	Isopyrazam	2.29	0.16	0.0721700489674921	0.927829951032508	0.6088463715239292
87390561	CID 87390561		LUAFOFDWHBHCIU-UHFFFAOYSA-N	CCCCCCC(CCCCCCCCCCC(=O)O)O.[Bi]	InChI=1S/C18H36O3.Bi/c1-2-3-4-11-14-17(19)15-12-9-7-5-6-8-10-13-16-18(20)21;/h17,19H,2-16H2,1H3,(H,20,21);	CCCCCCC(O)CCCCCCCCCCC(=O)O.[Bi]					-34.67585950039718	89.73582001544148	Other
53465279	Lesinurad	2-[[5-bromo-4-(4-cyclopropylnaphthalen-1-yl)-1,2,4-triazol-3-yl]sulfanyl]acetic acid	FGQFOYHRJSUHMR-UHFFFAOYSA-N	C1CC1C2=CC=C(C3=CC=CC=C23)N4C(=NN=C4Br)SCC(=O)O	InChI=1S/C17H14BrN3O2S/c18-16-19-20-17(24-9-15(22)23)21(16)14-8-7-11(10-5-6-10)12-3-1-2-4-13(12)14/h1-4,7-8,10H,5-6,9H2,(H,22,23)	O=C(O)CSc1nnc(Br)n1-c1ccc(C2CC2)c2ccccc12	Organic compounds	Organoheterocyclic compounds	Azoles	Triazoles	-43.12085224066709	-46.36309486064769	Organoheterocyclic compounds	O=C(O)CSc1nnc(Br)n1-c1ccc(C2CC2)c2ccccc12		1.6736126279605914	0.7200293457267116				0.7133733855855438	0.2866266144144562	0.2095947976646655
22620634	2-(2-Hydroxyethoxy)ethyl carbonochloridate	2-(2-hydroxyethoxy)ethyl carbonochloridate	LBAHZPDAOMRRHF-UHFFFAOYSA-N	C(COCCOC(=O)Cl)O	InChI=1S/C5H9ClO4/c6-5(8)10-4-3-9-2-1-7/h7H,1-4H2	O=C(Cl)OCCOCCO					-91.1015594030616	62.78144845567918	Other	O=C(Cl)OCCOCCO		0.3490403627356576	0.7618631502155336				0.9884245112760632	0.0115754887239366	0.0061735393479072
11625818	Idelalisib	5-fluoro-3-phenyl-2-[(1S)-1-(7H-purin-6-ylamino)propyl]quinazolin-4-one	IFSDAJWBUCMOAH-HNNXBMFYSA-N	CC[C@@H](C1=NC2=C(C(=CC=C2)F)C(=O)N1C3=CC=CC=C3)NC4=NC=NC5=C4NC=N5	InChI=1S/C22H18FN7O/c1-2-15(28-20-18-19(25-11-24-18)26-12-27-20)21-29-16-10-6-9-14(23)17(16)22(31)30(21)13-7-4-3-5-8-13/h3-12,15H,2H2,1H3,(H2,24,25,26,27,28)/t15-/m0/s1	CCC(Nc1ncnc2nc[nH]c12)c1nc2cccc(F)c2c(=O)n1-c1ccccc1	Organic compounds	Organoheterocyclic compounds	Imidazopyrimidines	Purines and purine derivatives	-26.799798355462105	-84.31887958578787	Organoheterocyclic compounds	CC[C@H](Nc1ncnc2nc[nH]c12)c1nc2cccc(F)c2c(=O)n1-c1ccccc1		1.7107213138807906	0.7898412435357206				0.6795707195935203	0.3204292804064796	0.2452719970382346
170854635	boric acid;N-cyclohexylcyclohexanamine	boric acid;N-cyclohexylcyclohexanamine	UFWCTKIALLYOOL-UHFFFAOYSA-N	B(O)(O)O.C1CCC(CC1)NC2CCCCC2	InChI=1S/C12H23N.BH3O3/c1-3-7-11(8-4-1)13-12-9-5-2-6-10-12;2-1(3)4/h11-13H,1-10H2;2-4H	C1CCC(NC2CCCCC2)CC1.OB(O)O					-126.02643068451924	22.916917923062588	Other
56959087	Naloxegol	(4R,4aS,7S,7aR,12bS)-7-[2-[2-[2-[2-[2-[2-(2-methoxyethoxy)ethoxy]ethoxy]ethoxy]ethoxy]ethoxy]ethoxy]-3-prop-2-enyl-1,2,4,5,6,7,7a,13-octahydro-4,12-methanobenzofuro[3,2-e]isoquinoline-4a,9-diol	XNKCCCKFOQNXKV-ZRSCBOBOSA-N	COCCOCCOCCOCCOCCOCCOCCO[C@H]1CC[C@]2([C@H]3CC4=C5[C@]2([C@H]1OC5=C(C=C4)O)CCN3CC=C)O	InChI=1S/C34H53NO11/c1-3-9-35-10-8-33-30-26-4-5-27(36)31(30)46-32(33)28(6-7-34(33,37)29(35)25-26)45-24-23-44-22-21-43-20-19-42-18-17-41-16-15-40-14-13-39-12-11-38-2/h3-5,28-29,32,36-37H,1,6-25H2,2H3/t28-,29+,32-,33-,34+/m0/s1	C=CCN1CCC23c4c5ccc(O)c4OC2C(OCCOCCOCCOCCOCCOCCOCCOC)CCC3(O)C1C5	Organic compounds	Benzenoids	Phenanthrenes and derivatives		-72.91585297317013	-124.17520211672972	Benzenoids	C=CCN1CC[C@]23c4c5ccc(O)c4O[C@H]2[C@@H](OCCOCCOCCOCCOCCOCCOCCOC)CC[C@@]3(O)[C@H]1C5		1.101967462585465	0.928414097492824				0.8537292044265212	0.1462707955734787	0.1070756189363553
170854634	Disodium;3-[3-carbamoyl-5-[[5-[[4-chloro-6-(4-ethenylsulfonylanilino)-1,3,5-triazin-2-yl]amino]-2-sulfophenyl]diazenyl]-4-methyl-2-oxido-6-oxopyridin-1-yl]propanoate	disodium;3-[3-carbamoyl-5-[[5-[[4-chloro-6-(4-ethenylsulfonylanilino)-1,3,5-triazin-2-yl]amino]-2-sulfophenyl]diazenyl]-4-methyl-2-oxido-6-oxo-1-pyridinyl]propanoate	XJBDQRGIJSKPNI-UHFFFAOYSA-L	CC1=C(C(=O)N(C(=C1C(=O)N)[O-])CCC(=O)[O-])N=NC2=C(C=CC(=C2)NC3=NC(=NC(=N3)NC4=CC=C(C=C4)S(=O)(=O)C=C)Cl)S(=O)(=O)O.[Na+].[Na+]	InChI=1S/C27H24ClN9O10S2.2Na/c1-3-48(43,44)16-7-4-14(5-8-16)30-26-32-25(28)33-27(34-26)31-15-6-9-18(49(45,46)47)17(12-15)35-36-21-13(2)20(22(29)40)23(41)37(24(21)42)11-10-19(38)39;;/h3-9,12,41H,1,10-11H2,2H3,(H2,29,40)(H,38,39)(H,45,46,47)(H2,30,31,32,33,34);;/q;2*+1/p-2	C=CS(=O)(=O)c1ccc(Nc2nc(Cl)nc(Nc3ccc(S(=O)(=O)O)c(N=Nc4c(C)c(C(N)=O)c([O-])n(CCC(=O)[O-])c4=O)c3)n2)cc1.[Na+].[Na+]					101.5425614249568	-144.10326218381462	Other
170854633	CID 170854633		JKJRZZIAVQLFGW-UHFFFAOYSA-N	CC1=C(C(=O)N(C(=C1C(=O)N)O)CCC(=O)O)N=NC2=C(C=CC(=C2)NC3=NC(=NC(=N3)NC4=CC=C(C=C4)S(=O)(=O)C=C)Cl)S(=O)(=O)O.[Na].[Na]	InChI=1S/C27H24ClN9O10S2.2Na/c1-3-48(43,44)16-7-4-14(5-8-16)30-26-32-25(28)33-27(34-26)31-15-6-9-18(49(45,46)47)17(12-15)35-36-21-13(2)20(22(29)40)23(41)37(24(21)42)11-10-19(38)39;;/h3-9,12,41H,1,10-11H2,2H3,(H2,29,40)(H,38,39)(H,45,46,47)(H2,30,31,32,33,34);;	C=CS(=O)(=O)c1ccc(Nc2nc(Cl)nc(Nc3ccc(S(=O)(=O)O)c(N=Nc4c(C)c(C(N)=O)c(O)n(CCC(=O)O)c4=O)c3)n2)cc1.[Na].[Na]					101.49589430850484	-144.10824257666653	Other
22728722	2-{4-[2-(2-Hydroxyethoxy)ethoxy]phenoxy}ethan-1-ol	2-[2-[4-(2-hydroxyethoxy)phenoxy]ethoxy]ethanol	BPNUQIRNZYOASC-UHFFFAOYSA-N	C1=CC(=CC=C1OCCO)OCCOCCO	InChI=1S/C12H18O5/c13-5-7-15-9-10-17-12-3-1-11(2-4-12)16-8-6-14/h1-4,13-14H,5-10H2	OCCOCCOc1ccc(OCCO)cc1					5.2203954628571	-10.839865365928048	Other	OCCOCCOc1ccc(OCCO)cc1		0.4073913341588581	0.7183097250477556				0.9900278537994428	0.009972146200557	0.0050477508393746
25102847	Cabozantinib	1-N-[4-(6,7-dimethoxyquinolin-4-yl)oxyphenyl]-1-N'-(4-fluorophenyl)cyclopropane-1,1-dicarboxamide	ONIQOQHATWINJY-UHFFFAOYSA-N	COC1=CC2=C(C=CN=C2C=C1OC)OC3=CC=C(C=C3)NC(=O)C4(CC4)C(=O)NC5=CC=C(C=C5)F	InChI=1S/C28H24FN3O5/c1-35-24-15-21-22(16-25(24)36-2)30-14-11-23(21)37-20-9-7-19(8-10-20)32-27(34)28(12-13-28)26(33)31-18-5-3-17(29)4-6-18/h3-11,14-16H,12-13H2,1-2H3,(H,31,33)(H,32,34)	COc1cc2nccc(Oc3ccc(NC(=O)C4(C(=O)Nc5ccc(F)cc5)CC4)cc3)c2cc1OC	Organic compounds	Organic oxygen compounds	Organooxygen compounds	Ethers	-24.839514508524644	-77.44991238187137	Organic oxygen compounds	COc1cc2nccc(Oc3ccc(NC(=O)C4(C(=O)Nc5ccc(F)cc5)CC4)cc3)c2cc1OC		1.52499302661517	0.7575071470751282				0.7677920101284057	0.2322079898715943	0.167508869659925
21081530	1-[(4-Fluorophenyl)carbamoyl]cyclopropanecarboxylic Acid	1-[(4-fluorophenyl)carbamoyl]cyclopropane-1-carboxylic acid	PFMAFXYUHZDKPY-UHFFFAOYSA-N	C1CC1(C(=O)NC2=CC=C(C=C2)F)C(=O)O	InChI=1S/C11H10FNO3/c12-7-1-3-8(4-2-7)13-9(14)11(5-6-11)10(15)16/h1-4H,5-6H2,(H,13,14)(H,15,16)	O=C(O)C1(C(=O)Nc2ccc(F)cc2)CC1					75.65059222983164	-50.27396788931924	Other	O=C(O)C1(C(=O)Nc2ccc(F)cc2)CC1		1.1343193555187396	0.730287747100766				0.9021364346197148	0.0978635653802851	0.0623983962210623
58924680	N-[(4-Hydroxy-3-methoxyphenyl)methyl]-7-phenylhept-6-ynamide	N-[(4-hydroxy-3-methoxyphenyl)methyl]-7-phenylhept-6-ynamide	GSIBPCYHSFDLTC-UHFFFAOYSA-N	COC1=C(C=CC(=C1)CNC(=O)CCCCC#CC2=CC=CC=C2)O	InChI=1S/C21H23NO3/c1-25-20-15-18(13-14-19(20)23)16-22-21(24)12-8-3-2-5-9-17-10-6-4-7-11-17/h4,6-7,10-11,13-15,23H,2-3,8,12,16H2,1H3,(H,22,24)	COc1cc(CNC(=O)CCCCC#Cc2ccccc2)ccc1O					-36.036536959958205	-67.4153215866281	Other	COc1cc(CNC(=O)CCCCC#Cc2ccccc2)ccc1O		0.4214432970181583	0.6632308716105815				0.9937813635472718	0.0062186364527282	0.0028461944110506
170854632	1,1-Bis(2-fluorophenyl)-2-(1,2,4-triazol-1-yl)ethanol	1,1-bis(2-fluorophenyl)-2-(1,2,4-triazol-1-yl)ethanol	NRTFETPSCDPTSJ-UHFFFAOYSA-N	C1=CC=C(C(=C1)C(CN2C=NC=N2)(C3=CC=CC=C3F)O)F	InChI=1S/C16H13F2N3O/c17-14-7-3-1-5-12(14)16(22,9-21-11-19-10-20-21)13-6-2-4-8-15(13)18/h1-8,10-11,22H,9H2	OC(Cn1cncn1)(c1ccccc1F)c1ccccc1F					-6.249783696632903	-48.54696235739621	Other	OC(Cn1cncn1)(c1ccccc1F)c1ccccc1F		2.561861306878995	0.5938606553330597				0.208171137798758	0.7918288622012419	0.6971649375158895
165363826	5-((4-Chloro-6-(ethyl(3-((2-(sulfooxy)ethyl)sulfonyl)phenyl)amino)-1,3,5-triazin-2-yl)amino)-3-((4-(ethenylsulfonyl)phenyl)diazenyl)-4-hydroxynaphthalene-2,7-disulfonic acid	5-[[4-chloro-6-[N-ethyl-3-(2-sulfooxyethylsulfonyl)anilino]-1,3,5-triazin-2-yl]amino]-3-[(4-ethenylsulfonylphenyl)diazenyl]-4-hydroxynaphthalene-2,7-disulfonic acid	XLZQFCLEFKKHGO-UHFFFAOYSA-N	CCN(C1=CC(=CC=C1)S(=O)(=O)CCOS(=O)(=O)O)C2=NC(=NC(=N2)NC3=C4C(=CC(=C3)S(=O)(=O)O)C=C(C(=C4O)N=NC5=CC=C(C=C5)S(=O)(=O)C=C)S(=O)(=O)O)Cl	InChI=1S/C31H28ClN7O15S5/c1-3-39(20-6-5-7-22(16-20)56(43,44)13-12-54-59(51,52)53)31-35-29(32)34-30(36-31)33-24-17-23(57(45,46)47)14-18-15-25(58(48,49)50)27(28(40)26(18)24)38-37-19-8-10-21(11-9-19)55(41,42)4-2/h4-11,14-17,40H,2-3,12-13H2,1H3,(H,45,46,47)(H,48,49,50)(H,51,52,53)(H,33,34,35,36)	C=CS(=O)(=O)c1ccc(N=Nc2c(S(=O)(=O)O)cc3cc(S(=O)(=O)O)cc(Nc4nc(Cl)nc(N(CC)c5cccc(S(=O)(=O)CCOS(=O)(=O)O)c5)n4)c3c2O)cc1					118.98132765803769	-139.73903608482703	Other	C=CS(=O)(=O)c1ccc(N=Nc2c(S(=O)(=O)O)cc3cc(S(=O)(=O)O)cc(Nc4nc(Cl)nc(N(CC)c5cccc(S(=O)(=O)CCOS(=O)(=O)O)c5)n4)c3c2O)cc1		1.5911340778603178	1.0541792295132086				0.6783049601903242	0.3216950398096758	0.2643455814326403
165366007	7-((4-((1-Amino-2-(formyloxy)-1-methylethyl)amino)-6-((2-aminopropyl)amino)-1,3,5-triazin-2-yl)amino)-6-(2-(4-(aminosulfonyl)-2-methoxy-6-methylphenyl)diazenyl)-4-hydroxy-2-naphthalenesulfonic acid	7-[[4-[(2-amino-1-formyloxypropan-2-yl)amino]-6-(2-aminopropylamino)-1,3,5-triazin-2-yl]amino]-4-hydroxy-6-[(2-methoxy-6-methyl-4-sulfamoylphenyl)diazenyl]naphthalene-2-sulfonic acid	PHOYJWWEPGWYCB-UHFFFAOYSA-N	CC1=CC(=CC(=C1N=NC2=CC3=C(C=C(C=C3C=C2NC4=NC(=NC(=N4)NCC(C)N)NC(C)(COC=O)N)S(=O)(=O)O)O)OC)S(=O)(=O)N	InChI=1S/C28H35N11O9S2/c1-14-5-17(49(31,42)43)9-23(47-4)24(14)39-38-21-10-19-16(6-18(8-22(19)41)50(44,45)46)7-20(21)33-26-34-25(32-11-15(2)29)35-27(36-26)37-28(3,30)12-48-13-40/h5-10,13,15,41H,11-12,29-30H2,1-4H3,(H2,31,42,43)(H,44,45,46)(H3,32,33,34,35,36,37)	COc1cc(S(N)(=O)=O)cc(C)c1N=Nc1cc2c(O)cc(S(=O)(=O)O)cc2cc1Nc1nc(NCC(C)N)nc(NC(C)(N)COC=O)n1					119.51283806051651	-128.23399517641226	Other	COc1cc(S(N)(=O)=O)cc(C)c1N=Nc1cc2c(O)cc(S(=O)(=O)O)cc2cc1Nc1nc(NCC(C)N)nc(NC(C)(N)COC=O)n1		1.4894207295502004	0.9784440039867508				0.7266636468279701	0.2733363531720298	0.2168945514331774
163538066	(E)-3-[2-[2-hydroxy-3-(propan-2-ylamino)propoxy]phenyl]prop-2-enoic acid	(E)-3-[2-[2-hydroxy-3-(propan-2-ylamino)propoxy]phenyl]prop-2-enoic acid	DYRQGQJIWMZTIF-BQYQJAHWSA-N	CC(C)NCC(COC1=CC=CC=C1/C=C/C(=O)O)O	InChI=1S/C15H21NO4/c1-11(2)16-9-13(17)10-20-14-6-4-3-5-12(14)7-8-15(18)19/h3-8,11,13,16-17H,9-10H2,1-2H3,(H,18,19)/b8-7+	CC(C)NCC(O)COc1ccccc1C=CC(=O)O					-24.345581121386022	4.793775780928655	Other	CC(C)NCC(O)COc1ccccc1/C=C/C(=O)O		0.6168609568238099	0.6704883869590256				0.9854074708508268	0.0145925291491733	0.0072705854062384
170854631	CID 170854631		CEYCPHSERBDJSX-UHFFFAOYSA-N	CCCCC1=[C]CC=C1.CCCCC1=[C]CC=C1.C=C1C=CC=C[CH]1.C=C1C=CC=C[CH]1.[Hf]	InChI=1S/2C9H13.2C7H7.Hf/c2*1-2-3-6-9-7-4-5-8-9;2*1-7-5-3-2-4-6-7;/h2*4,7H,2-3,5-6H2,1H3;2*2-6H,1H2;	C=C1[CH]C=CC=C1.C=C1[CH]C=CC=C1.CCCCC1=[C]CC=C1.CCCCC1=[C]CC=C1.[Hf]					56.90583375851921	-1.2523742955166846	Other
87249990	2-Methylprop-1-ene;oxirane	2-methylprop-1-ene;oxirane	MMFXDDIVRFHPDG-UHFFFAOYSA-N	CC(=C)C.C1CO1	InChI=1S/C4H8.C2H4O/c1-4(2)3;1-2-3-1/h1H2,2-3H3;1-2H2	C1CO1.C=C(C)C					-92.75615409081922	-8.277375792117335	Other
22910792	2-Hydroxy-2-(3-hydroxy-5-methoxyphenyl)acetic acid	2-hydroxy-2-(3-hydroxy-5-methoxyphenyl)acetic acid	TYIRTMJEILJEDU-UHFFFAOYSA-N	COC1=CC(=CC(=C1)O)C(C(=O)O)O	InChI=1S/C9H10O5/c1-14-7-3-5(2-6(10)4-7)8(11)9(12)13/h2-4,8,10-11H,1H3,(H,12,13)	COc1cc(O)cc(C(O)C(=O)O)c1					-9.825646329184304	-55.1061799062046	Other	COc1cc(O)cc(C(O)C(=O)O)c1		0.6728570686959877	0.6863648167974657				0.9797662830842628	0.0202337169157372	0.0105692383100144
11672491	Pimavanserin Tartrate	(2R,3R)-2,3-dihydroxybutanedioic acid;bis(1-[(4-fluorophenyl)methyl]-1-(1-methylpiperidin-4-yl)-3-[[4-(2-methylpropoxy)phenyl]methyl]urea)	RGSULKHNAKTFIZ-CEAXSRTFSA-N	CC(C)COC1=CC=C(C=C1)CNC(=O)N(CC2=CC=C(C=C2)F)C3CCN(CC3)C.CC(C)COC1=CC=C(C=C1)CNC(=O)N(CC2=CC=C(C=C2)F)C3CCN(CC3)C.[C@@H]([C@H](C(=O)O)O)(C(=O)O)O	InChI=1S/2C25H34FN3O2.C4H6O6/c2*1-19(2)18-31-24-10-6-20(7-11-24)16-27-25(30)29(23-12-14-28(3)15-13-23)17-21-4-8-22(26)9-5-21;5-1(3(7)8)2(6)4(9)10/h2*4-11,19,23H,12-18H2,1-3H3,(H,27,30);1-2,5-6H,(H,7,8)(H,9,10)/t;;1-,2-/m..1/s1	CC(C)COc1ccc(CNC(=O)N(Cc2ccc(F)cc2)C2CCN(C)CC2)cc1.CC(C)COc1ccc(CNC(=O)N(Cc2ccc(F)cc2)C2CCN(C)CC2)cc1.O=C(O)C(O)C(O)C(=O)O	Organic compounds	Benzenoids	Phenol ethers		-58.93432052552647	-42.80566697433183	Benzenoids
16767345	1H-Pyrazole-3-carboxylic acid, 5-acetyl-, methyl ester	methyl 3-acetyl-1H-pyrazole-5-carboxylate	NRXWBQBIHNVOFA-UHFFFAOYSA-N	CC(=O)C1=NNC(=C1)C(=O)OC	InChI=1S/C7H8N2O3/c1-4(10)5-3-6(9-8-5)7(11)12-2/h3H,1-2H3,(H,8,9)	COC(=O)c1cc(C(C)=O)n[nH]1					-33.32032917352116	-57.06687306815772	Other	COC(=O)c1cc(C(C)=O)n[nH]1		1.0020979803823264	0.7222174068512371				0.9320659736797472	0.0679340263202527	0.0413547918702402
170854630	CID 170854630		HEVSHXQTRSQOHB-UHFFFAOYSA-M	CC(C)(C)[CH2].[Zn].[Br-]	InChI=1S/C5H11.BrH.Zn/c1-5(2,3)4;;/h1H2,2-4H3;1H;/p-1	[Br-].[CH2]C(C)(C)C.[Zn]					22.713338111298047	138.13258212739072	Other
170854629	2-[2-[2-[Carboxymethyl-[2-(2-hydroxyethylamino)oxy-2-oxoethyl]amino]ethyl-[2-(2-hydroxyethylamino)oxy-2-oxoethyl]amino]ethyl-[2-(2-hydroxyethylamino)oxy-2-oxoethyl]amino]acetic acid	2-[2-[2-[carboxymethyl-[2-(2-hydroxyethylamino)oxy-2-oxoethyl]amino]ethyl-[2-(2-hydroxyethylamino)oxy-2-oxoethyl]amino]ethyl-[2-(2-hydroxyethylamino)oxy-2-oxoethyl]amino]acetic acid	CPSJXWYYKSWRQP-UHFFFAOYSA-N	C(CO)NOC(=O)CN(CCN(CC(=O)O)CC(=O)ONCCO)CCN(CC(=O)O)CC(=O)ONCCO	InChI=1S/C20H38N6O13/c27-8-1-21-37-18(34)13-24(4-6-25(11-16(30)31)14-19(35)38-22-2-9-28)5-7-26(12-17(32)33)15-20(36)39-23-3-10-29/h21-23,27-29H,1-15H2,(H,30,31)(H,32,33)	O=C(O)CN(CCN(CCN(CC(=O)O)CC(=O)ONCCO)CC(=O)ONCCO)CC(=O)ONCCO					70.62067227156335	141.19526743986077	Other	O=C(O)CN(CCN(CCN(CC(=O)O)CC(=O)ONCCO)CC(=O)ONCCO)CC(=O)ONCCO		1.088848810170714	0.9918935376493264				0.8409636182880351	0.1590363817119648	0.1198061211885608
142842060	4-Amino-3-[(4-ethenylsulfonylphenyl)diazenyl]-6-[(4-ethenylsulfonyl-2-sulfophenyl)diazenyl]-5-hydroxynaphthalene-2,7-disulfonic acid	4-amino-3-[(4-ethenylsulfonylphenyl)diazenyl]-6-[(4-ethenylsulfonyl-2-sulfophenyl)diazenyl]-5-hydroxynaphthalene-2,7-disulfonic acid	DAWGPJXFBVXFMT-UHFFFAOYSA-N	C=CS(=O)(=O)C1=CC=C(C=C1)N=NC2=C(C=C3C=C(C(=C(C3=C2N)O)N=NC4=C(C=C(C=C4)S(=O)(=O)C=C)S(=O)(=O)O)S(=O)(=O)O)S(=O)(=O)O	InChI=1S/C26H21N5O14S5/c1-3-46(33,34)16-7-5-15(6-8-16)28-30-24-20(49(40,41)42)11-14-12-21(50(43,44)45)25(26(32)22(14)23(24)27)31-29-18-10-9-17(47(35,36)4-2)13-19(18)48(37,38)39/h3-13,32H,1-2,27H2,(H,37,38,39)(H,40,41,42)(H,43,44,45)	C=CS(=O)(=O)c1ccc(N=Nc2c(S(=O)(=O)O)cc3cc(S(=O)(=O)O)c(N=Nc4ccc(S(=O)(=O)C=C)cc4S(=O)(=O)O)c(O)c3c2N)cc1					110.03533478398144	-124.59209339215724	Other	C=CS(=O)(=O)c1ccc(N=Nc2c(S(=O)(=O)O)cc3cc(S(=O)(=O)O)c(N=Nc4ccc(S(=O)(=O)C=C)cc4S(=O)(=O)O)c(O)c3c2N)cc1		1.652522674283529	1.0524095076558293				0.6574123498250037	0.3425876501749962	0.28341268827363
11597697	Lisdexamfetamine Dimesylate	(2S)-2,6-diamino-N-[(2S)-1-phenylpropan-2-yl]hexanamide;methanesulfonic acid	CETWSOHVEGTIBR-FORAGAHYSA-N	C[C@@H](CC1=CC=CC=C1)NC(=O)[C@H](CCCCN)N.CS(=O)(=O)O.CS(=O)(=O)O	InChI=1S/C15H25N3O.2CH4O3S/c1-12(11-13-7-3-2-4-8-13)18-15(19)14(17)9-5-6-10-16;2*1-5(2,3)4/h2-4,7-8,12,14H,5-6,9-11,16-17H2,1H3,(H,18,19);2*1H3,(H,2,3,4)/t12-,14-;;/m0../s1	CC(Cc1ccccc1)NC(=O)C(N)CCCCN.CS(=O)(=O)O.CS(=O)(=O)O	Organic compounds	Organic acids and derivatives	Carboxylic acids and derivatives	Amino acids, peptides, and analogues	-42.61393993931593	-12.891873930905806	Organic acids and derivatives
170854628	sodium;N-(4,6-dimethoxypyrimidin-2-yl)-N'-[methyl(methylsulfonyl)sulfamoyl]carbamimidate	sodium N-(4,6-dimethoxypyrimidin-2-yl)-N'-[methyl(methylsulfonyl)sulfamoyl]carbamimidate	NKPQZCKCYGHUOZ-UHFFFAOYSA-M	CN(S(=O)(=O)C)S(=O)(=O)N=C(NC1=NC(=CC(=N1)OC)OC)[O-].[Na+]	InChI=1S/C9H15N5O7S2.Na/c1-14(22(4,16)17)23(18,19)13-9(15)12-8-10-6(20-2)5-7(11-8)21-3;/h5H,1-4H3,(H2,10,11,12,13,15);/q;+1/p-1	COc1cc(OC)nc(NC([O-])=NS(=O)(=O)N(C)S(C)(=O)=O)n1.[Na+]					59.3188132471109	-91.017305693217	Other
11434448	Bixafen	N-[2-(3,4-dichlorophenyl)-4-fluorophenyl]-3-(difluoromethyl)-1-methylpyrazole-4-carboxamide	LDLMOOXUCMHBMZ-UHFFFAOYSA-N	CN1C=C(C(=N1)C(F)F)C(=O)NC2=C(C=C(C=C2)F)C3=CC(=C(C=C3)Cl)Cl	InChI=1S/C18H12Cl2F3N3O/c1-26-8-12(16(25-26)17(22)23)18(27)24-15-5-3-10(21)7-11(15)9-2-4-13(19)14(20)6-9/h2-8,17H,1H3,(H,24,27)	Cn1cc(C(=O)Nc2ccc(F)cc2-c2ccc(Cl)c(Cl)c2)c(C(F)F)n1	Organic compounds	Benzenoids	Benzene and substituted derivatives	Anilides	63.476597874048885	-74.8138145358393	Benzenoids	Cn1cc(C(=O)Nc2ccc(F)cc2-c2ccc(Cl)c(Cl)c2)c(C(F)F)n1		2.948533091444633	0.5436052524126302	Bixafen	3.95	1.06	0.0548843411805475	0.9451156588194524	0.8988987240553736
68798853	1-(4-nitro-benzenesulfonyl)-piperazin-2-one HCl salt	1-(4-nitrophenyl)sulfonylpiperazin-2-one;hydrochloride	ICGVQMHJVYIZJV-UHFFFAOYSA-N	C1CN(C(=O)CN1)S(=O)(=O)C2=CC=C(C=C2)[N+](=O)[O-].Cl	InChI=1S/C10H11N3O5S.ClH/c14-10-7-11-5-6-12(10)19(17,18)9-3-1-8(2-4-9)13(15)16;/h1-4,11H,5-7H2;1H	Cl.O=C1CNCCN1S(=O)(=O)c1ccc([N+](=O)[O-])cc1					37.168025336030766	-127.76508321785116	Other
45088051	(4-Ethyl-3-methyloxazolidin-4-yl)methanol	(4-ethyl-3-methyl-1,3-oxazolidin-4-yl)methanol	LRUSPAXANZNJLV-UHFFFAOYSA-N	CCC1(COCN1C)CO	InChI=1S/C7H15NO2/c1-3-7(4-9)5-10-6-8(7)2/h9H,3-6H2,1-2H3	CCC1(CO)COCN1C					-109.38896646239104	-12.139642691631266	Other	CCC1(CO)COCN1C		0.5383366988972809	0.7112059521592496				0.9848644043884428	0.0151355956115573	0.0078866547812523
11486846	3-chloro-2-methyl-N-[5-[2-(3-oxomorpholin-4-yl)ethyl]-1,3-thiazol-2-yl]benzenesulfonamide	3-chloro-2-methyl-N-[5-[2-(3-oxomorpholin-4-yl)ethyl]-1,3-thiazol-2-yl]benzenesulfonamide	MCVFYOOTGSFHIS-UHFFFAOYSA-N	CC1=C(C=CC=C1Cl)S(=O)(=O)NC2=NC=C(S2)CCN3CCOCC3=O	InChI=1S/C16H18ClN3O4S2/c1-11-13(17)3-2-4-14(11)26(22,23)19-16-18-9-12(25-16)5-6-20-7-8-24-10-15(20)21/h2-4,9H,5-8,10H2,1H3,(H,18,19)	Cc1c(Cl)cccc1S(=O)(=O)Nc1ncc(CCN2CCOCC2=O)s1					104.71924065177922	-63.87323768119239	Other	Cc1c(Cl)cccc1S(=O)(=O)Nc1ncc(CCN2CCOCC2=O)s1		1.0972827122340345	0.7028607857084137				0.9187936457431696	0.0812063542568304	0.049723764919819
44629829	1,3-Di-O-benzyl-2-O-lauroylglycerol	1,3-bis(phenylmethoxy)propan-2-yl dodecanoate	HMRAWECRZFFMJY-UHFFFAOYSA-N	CCCCCCCCCCCC(=O)OC(COCC1=CC=CC=C1)COCC2=CC=CC=C2	InChI=1S/C29H42O4/c1-2-3-4-5-6-7-8-9-16-21-29(30)33-28(24-31-22-26-17-12-10-13-18-26)25-32-23-27-19-14-11-15-20-27/h10-15,17-20,28H,2-9,16,21-25H2,1H3	CCCCCCCCCCCC(=O)OC(COCc1ccccc1)COCc1ccccc1					-27.944888836358185	-2.719731462233858	Other	CCCCCCCCCCCC(=O)OC(COCc1ccccc1)COCc1ccccc1		0.5595272334986647	0.7360168092745423				0.9805243095494232	0.0194756904505768	0.0106127502680056
51039126	(3S,6S,7R,8R)-8-Benzyl-3-(3-((isobutyryloxy)methoxy)-4-methoxypicolinamido)-6-methyl-4,9-dioxo-1,5-dioxonan-7-yl isobutyrate	[2-[[(3S,7R,8R,9S)-7-benzyl-9-methyl-8-(2-methylpropanoyloxy)-2,6-dioxo-1,5-dioxonan-3-yl]carbamoyl]-4-methoxy-3-pyridinyl]oxymethyl 2-methylpropanoate	QGTOTYJSCYHYFK-RBODFLQRSA-N	C[C@H]1[C@@H]([C@H](C(=O)OC[C@@H](C(=O)O1)NC(=O)C2=NC=CC(=C2OCOC(=O)C(C)C)OC)CC3=CC=CC=C3)OC(=O)C(C)C	InChI=1S/C31H38N2O11/c1-17(2)28(35)42-16-41-26-23(39-6)12-13-32-24(26)27(34)33-22-15-40-30(37)21(14-20-10-8-7-9-11-20)25(19(5)43-31(22)38)44-29(36)18(3)4/h7-13,17-19,21-22,25H,14-16H2,1-6H3,(H,33,34)/t19-,21+,22-,25-/m0/s1	COc1ccnc(C(=O)NC2COC(=O)C(Cc3ccccc3)C(OC(=O)C(C)C)C(C)OC2=O)c1OCOC(=O)C(C)C	Organic compounds	Organic acids and derivatives	Carboxylic acids and derivatives	Tetracarboxylic acids and derivatives	-38.457650850548696	-6.501702116560206	Organic acids and derivatives	COc1ccnc(C(=O)N[C@H]2COC(=O)[C@H](Cc3ccccc3)[C@@H](OC(=O)C(C)C)[C@H](C)OC2=O)c1OCOC(=O)C(C)C		0.1163007308984411	0.1047931305433647				1.0	0.0	0.0
11710166	Methyl N-[2-[[[1-(4-chlorophenyl)-1H-pyrazol-3-yl]oxy]methyl]phenyl]carbamate	methyl N-[2-[[1-(4-chlorophenyl)pyrazol-3-yl]oxymethyl]phenyl]carbamate	SEUOYURJKYLAPC-UHFFFAOYSA-N	COC(=O)NC1=CC=CC=C1COC2=NN(C=C2)C3=CC=C(C=C3)Cl	InChI=1S/C18H16ClN3O3/c1-24-18(23)20-16-5-3-2-4-13(16)12-25-17-10-11-22(21-17)15-8-6-14(19)7-9-15/h2-11H,12H2,1H3,(H,20,23)	COC(=O)Nc1ccccc1COc1ccn(-c2ccc(Cl)cc2)n1					58.80335870396888	-81.06824238578439	Other	COC(=O)Nc1ccccc1COc1ccn(-c2ccc(Cl)cc2)n1		1.7014420950300193	0.6425340146174852				0.7216968462426392	0.2783031537573608	0.1943582803134476
7019438	(R)-1-(4-tert-butylphenyl)ethanamine	(1R)-1-(4-tert-butylphenyl)ethanamine	HZUDLUBTTHIVTP-SECBINFHSA-N	C[C@H](C1=CC=C(C=C1)C(C)(C)C)N	InChI=1S/C12H19N/c1-9(13)10-5-7-11(8-6-10)12(2,3)4/h5-9H,13H2,1-4H3/t9-/m1/s1	CC(N)c1ccc(C(C)(C)C)cc1					39.72766650149647	-15.087929219005176	Other	C[C@@H](N)c1ccc(C(C)(C)C)cc1		1.1160322861447465	0.7455551533513608				0.90179627316808	0.0982037268319199	0.063250950074545
7026229	(S)-1-(4-tert-butylphenyl)ethanamine	(1S)-1-(4-tert-butylphenyl)ethanamine	HZUDLUBTTHIVTP-VIFPVBQESA-N	C[C@@H](C1=CC=C(C=C1)C(C)(C)C)N	InChI=1S/C12H19N/c1-9(13)10-5-7-11(8-6-10)12(2,3)4/h5-9H,13H2,1-4H3/t9-/m0/s1	CC(N)c1ccc(C(C)(C)C)cc1					39.72552931326043	-15.089889754704217	Other	C[C@H](N)c1ccc(C(C)(C)C)cc1		1.1160322861447465	0.7455551533513608				0.90179627316808	0.0982037268319199	0.063250950074545
170854627	Cyclopenta-1,3-diene;1-(1-cyclopenta-1,3-dien-1-yloctyl)cyclopenta-1,3-diene;iron(2+)	bis(cyclopenta-1,3-diene);1-(1-cyclopenta-1,3-dien-1-yloctyl)cyclopenta-1,3-diene;bis(iron(2+))	WGGJVIWPDXOFQL-UHFFFAOYSA-N	CCCCCCCC(C1=CC=C[CH-]1)C2=CC=C[CH-]2.[CH-]1C=CC=C1.[CH-]1C=CC=C1.[Fe+2].[Fe+2]	InChI=1S/C18H24.2C5H5.2Fe/c1-2-3-4-5-6-15-18(16-11-7-8-12-16)17-13-9-10-14-17;2*1-2-4-5-3-1;;/h7-14,18H,2-6,15H2,1H3;2*1-5H;;/q-2;2*-1;2*+2	CCCCCCCC(c1ccc[cH-]1)c1ccc[cH-]1.[Fe+2].[Fe+2].c1cc[cH-]c1.c1cc[cH-]c1					40.51812279488311	11.461396232224487	Other
21972138	1-[Bis(prop-2-enyl)amino]-3-chloropropan-2-ol;hydrochloride	1-[bis(prop-2-enyl)amino]-3-chloropropan-2-ol;hydrochloride	BBFIVDMFMIRLLS-UHFFFAOYSA-N	C=CCN(CC=C)CC(CCl)O.Cl	InChI=1S/C9H16ClNO.ClH/c1-3-5-11(6-4-2)8-9(12)7-10;/h3-4,9,12H,1-2,5-8H2;1H	C=CCN(CC=C)CC(O)CCl.Cl					-25.02089881908514	137.85548171528205	Other
170854626	Trisodium;3-[(2-azanidyl-5-oxido-7-sulfonaphthalen-1-yl)diazenyl]-2-oxido-5-sulfonatobenzoate;nickel(2+)	trisodium;3-[(2-azanidyl-5-oxido-7-sulfonaphthalen-1-yl)diazenyl]-2-oxido-5-sulfonatobenzoate;nickel(2+)	OLHXVOUKCGWRLY-UHFFFAOYSA-I	C1=CC(=C(C2=C1C(=CC(=C2)S(=O)(=O)O)[O-])N=NC3=CC(=CC(=C3[O-])C(=O)[O-])S(=O)(=O)[O-])[NH-].[Na+].[Na+].[Na+].[Ni+2]	InChI=1S/C17H13N3O10S2.3Na.Ni/c18-12-2-1-9-10(3-8(6-14(9)21)32(28,29)30)15(12)20-19-13-5-7(31(25,26)27)4-11(16(13)22)17(23)24;;;;/h1-6H,(H7,18,19,20,21,22,23,24,25,26,27,28,29,30);;;;/q;3*+1;+2/p-5	[NH-]c1ccc2c([O-])cc(S(=O)(=O)O)cc2c1N=Nc1cc(S(=O)(=O)[O-])cc(C(=O)[O-])c1[O-].[Na+].[Na+].[Na+].[Ni+2]					108.63445568938847	-111.26668141252162	Other
19772348	Decyl Sulfamate	decyl sulfamate	JBKMRMOTMJVNML-UHFFFAOYSA-N	CCCCCCCCCCOS(=O)(=O)N	InChI=1S/C10H23NO3S/c1-2-3-4-5-6-7-8-9-10-14-15(11,12)13/h2-10H2,1H3,(H2,11,12,13)	CCCCCCCCCCOS(N)(=O)=O					32.89652617850426	48.11576383797428	Other	CCCCCCCCCCOS(N)(=O)=O		0.927614510700685	0.7151668483633142				0.9463236737954958	0.0536763262045042	0.0316960661070334
72237406	2-(Dimethylamino)ethyl 2-[2-[5-[[2-[2-(dimethylamino)ethoxycarbonyl]phenyl]hydrazinylidene]-4,6-dioxocyclohex-2-en-1-ylidene]hydrazinyl]benzoate	2-(dimethylamino)ethyl 2-[2-[5-[[2-[2-(dimethylamino)ethoxycarbonyl]phenyl]hydrazinylidene]-4,6-dioxocyclohex-2-en-1-ylidene]hydrazinyl]benzoate	FEJOTRVGLCUVAR-UHFFFAOYSA-N	CN(C)CCOC(=O)C1=CC=CC=C1NN=C2C=CC(=O)C(=NNC3=CC=CC=C3C(=O)OCCN(C)C)C2=O	InChI=1S/C28H32N6O6/c1-33(2)15-17-39-27(37)19-9-5-7-11-21(19)29-31-23-13-14-24(35)25(26(23)36)32-30-22-12-8-6-10-20(22)28(38)40-18-16-34(3)4/h5-14,29-30H,15-18H2,1-4H3	CN(C)CCOC(=O)c1ccccc1NN=c1ccc(=O)c(=NNc2ccccc2C(=O)OCCN(C)C)c1=O					-3.727168057464776	15.356626961326196	Other	CN(C)CCOC(=O)c1ccccc1NN=c1ccc(=O)c(=NNc2ccccc2C(=O)OCCN(C)C)c1=O		1.3181811704856092	0.80883228045781				0.8266123726252614	0.1733876273747385	0.1233151164555494
11431811	Tiotropium Bromide Monohydrate	[(1R,2R,4S,5S)-9,9-dimethyl-3-oxa-9-azoniatricyclo[3.3.1.02,4]nonan-7-yl] 2-hydroxy-2,2-dithiophen-2-ylacetate;bromide;hydrate	MQLXPRBEAHBZTK-KFEMZTBUSA-M	C[N+]1([C@@H]2CC(C[C@H]1[C@H]3[C@@H]2O3)OC(=O)C(C4=CC=CS4)(C5=CC=CS5)O)C.O.[Br-]	InChI=1S/C19H22NO4S2.BrH.H2O/c1-20(2)12-9-11(10-13(20)17-16(12)24-17)23-18(21)19(22,14-5-3-7-25-14)15-6-4-8-26-15;;/h3-8,11-13,16-17,22H,9-10H2,1-2H3;1H;1H2/q+1;;/p-1/t11?,12-,13+,16-,17+;;	C[N+]1(C)C2CC(OC(=O)C(O)(c3cccs3)c3cccs3)CC1C1OC12.O.[Br-]	Organic compounds	Organoheterocyclic compounds	Oxazinanes	Morpholines	-55.41012785078303	-38.70383530545235	Organoheterocyclic compounds
170854625	Barium(2+);10-(octadecylamino)-10-oxodecanoic acid;10-octadecylimino-10-oxidodecanoate	barium(2+);10-(octadecylamino)-10-oxodecanoic acid;10-octadecylimino-10-oxidodecanoate	ZVTUOQDZKZVTPL-UHFFFAOYSA-L	CCCCCCCCCCCCCCCCCCNC(=O)CCCCCCCCC(=O)O.CCCCCCCCCCCCCCCCCCN=C(CCCCCCCCC(=O)[O-])[O-].[Ba+2]	InChI=1S/2C28H55NO3.Ba/c2*1-2-3-4-5-6-7-8-9-10-11-12-13-14-17-20-23-26-29-27(30)24-21-18-15-16-19-22-25-28(31)32;/h2*2-26H2,1H3,(H,29,30)(H,31,32);/q;;+2/p-2	CCCCCCCCCCCCCCCCCCN=C([O-])CCCCCCCCC(=O)[O-].CCCCCCCCCCCCCCCCCCNC(=O)CCCCCCCCC(=O)O.[Ba+2]					-14.77680693529446	56.24089957754284	Other
11735680	Heptan-2-yl 2-chloroacetate	heptan-2-yl 2-chloroacetate	GKOMRSJNZZXVMU-UHFFFAOYSA-N	CCCCCC(C)OC(=O)CCl	InChI=1S/C9H17ClO2/c1-3-4-5-6-8(2)12-9(11)7-10/h8H,3-7H2,1-2H3	CCCCCC(C)OC(=O)CCl					-114.38549380412674	92.14820090818286	Other	CCCCCC(C)OC(=O)CCl		0.5741540090618048	0.678979946476258				0.9866747956960816	0.0133252043039183	0.0066441614505839
11280314	3-Chloro-n-(4-{2-[(2-hydroxyethyl)amino]ethyl}-1,3-thiazol-2-yl)-2-methylbenzenesulfonamide	3-chloro-N-[4-[2-(2-hydroxyethylamino)ethyl]-1,3-thiazol-2-yl]-2-methylbenzenesulfonamide	IBCZFVVJSBMGBI-UHFFFAOYSA-N	CC1=C(C=CC=C1Cl)S(=O)(=O)NC2=NC(=CS2)CCNCCO	InChI=1S/C14H18ClN3O3S2/c1-10-12(15)3-2-4-13(10)23(20,21)18-14-17-11(9-22-14)5-6-16-7-8-19/h2-4,9,16,19H,5-8H2,1H3,(H,17,18)	Cc1c(Cl)cccc1S(=O)(=O)Nc1nc(CCNCCO)cs1					104.71200099392294	-63.86574284885813	Other	Cc1c(Cl)cccc1S(=O)(=O)Nc1nc(CCNCCO)cs1		0.9899317185817088	0.7200088281881779				0.9348383248489388	0.0651616751510612	0.0394251493590235
21017949	N-[5-[bis(2-methoxyethyl)amino]-2-[(2-butyl-4,6-dicyano-1,3-dioxoisoindol-5-yl)diazenyl]phenyl]acetamide	N-[5-[bis(2-methoxyethyl)amino]-2-[(2-butyl-4,6-dicyano-1,3-dioxoisoindol-5-yl)diazenyl]phenyl]acetamide	MIPLLGSCHFBCPV-UHFFFAOYSA-N	CCCCN1C(=O)C2=C(C1=O)C(=C(C(=C2)C#N)N=NC3=C(C=C(C=C3)N(CCOC)CCOC)NC(=O)C)C#N	InChI=1S/C28H31N7O5/c1-5-6-9-35-27(37)21-14-19(16-29)26(22(17-30)25(21)28(35)38)33-32-23-8-7-20(15-24(23)31-18(2)36)34(10-12-39-3)11-13-40-4/h7-8,14-15H,5-6,9-13H2,1-4H3,(H,31,36)	CCCCN1C(=O)c2cc(C#N)c(N=Nc3ccc(N(CCOC)CCOC)cc3NC(C)=O)c(C#N)c2C1=O					153.36704631867178	-29.618024215380174	Other	CCCCN1C(=O)c2cc(C#N)c(N=Nc3ccc(N(CCOC)CCOC)cc3NC(C)=O)c(C#N)c2C1=O		1.282533436631907	0.8018485421583718				0.8397702516315106	0.1602297483684893	0.1125418375527507
11219868	(2-(Methoxycarbonyl-phenyl-amino)-phenyl)-acetic acid	2-[2-(N-methoxycarbonylanilino)phenyl]acetic acid	GOSNMUNJYZVVFQ-UHFFFAOYSA-N	COC(=O)N(C1=CC=CC=C1)C2=CC=CC=C2CC(=O)O	InChI=1S/C16H15NO4/c1-21-16(20)17(13-8-3-2-4-9-13)14-10-6-5-7-12(14)11-15(18)19/h2-10H,11H2,1H3,(H,18,19)	COC(=O)N(c1ccccc1)c1ccccc1CC(=O)O					101.20362739269795	-24.228753636490552	Other	COC(=O)N(c1ccccc1)c1ccccc1CC(=O)O		1.0760119603510658	0.6476471148318921				0.9393024408653452	0.0606975591346546	0.0343157351030234
17876165	2-Chloro-N-(2-ethoxyethyl)acetamide	2-chloro-N-(2-ethoxyethyl)acetamide	YLIRDTAIFTUCQT-UHFFFAOYSA-N	CCOCCNC(=O)CCl	InChI=1S/C6H12ClNO2/c1-2-10-4-3-8-6(9)5-7/h2-5H2,1H3,(H,8,9)	CCOCCNC(=O)CCl					-9.40675448671074	66.44754705935996	Other	CCOCCNC(=O)CCl		0.6661663657058284	0.6885602137431667				0.9799214714652328	0.0200785285347671	0.0105032374208599
87534712	Pal-Glu(OSu)-OH	(2S)-5-(2,5-dioxopyrrolidin-1-yl)oxy-2-(hexadecanoylamino)-5-oxopentanoic acid	KLBZDGJNRTVIAJ-FQEVSTJZSA-N	CCCCCCCCCCCCCCCC(=O)N[C@@H](CCC(=O)ON1C(=O)CCC1=O)C(=O)O	InChI=1S/C25H42N2O7/c1-2-3-4-5-6-7-8-9-10-11-12-13-14-15-21(28)26-20(25(32)33)16-19-24(31)34-27-22(29)17-18-23(27)30/h20H,2-19H2,1H3,(H,26,28)(H,32,33)/t20-/m0/s1	CCCCCCCCCCCCCCCC(=O)NC(CCC(=O)ON1C(=O)CCC1=O)C(=O)O					-11.048699348990596	53.02308932397161	Other	CCCCCCCCCCCCCCCC(=O)N[C@@H](CCC(=O)ON1C(=O)CCC1=O)C(=O)O		0.529352128918273	0.857387502885516				0.9646670156927116	0.0353329843072883	0.0220573556052601
124202635	N,N-Dimethylethanolamine-15N, 98 atom % 15N	2-(dimethylamino)ethanol	UEEJHVSXFDXPFK-HOSYLAQJSA-N	C[15N](C)CCO	InChI=1S/C4H11NO/c1-5(2)3-4-6/h6H,3-4H2,1-2H3/i5+1	C[15N](C)CCO					47.02007335955422	126.83914816450611	Other	C[15N](C)CCO		0.3313532492052379	0.712323383961622				0.9929302586603156	0.0070697413396845	0.0034575329688916
12096654	Benzyl ((3aS,4R,6S,6aR)-6-hydroxy-2,2-dimethyltetrahydro-3aH-cyclopenta[d][1,3]dioxol-4-yl)carbamate	benzyl N-[(3aR,4S,6R,6aS)-4-hydroxy-2,2-dimethyl-4,5,6,6a-tetrahydro-3aH-cyclopenta[d][1,3]dioxol-6-yl]carbamate	VPICQZQITAJOQA-ZOBORPQBSA-N	CC1(O[C@H]2[C@@H](C[C@@H]([C@H]2O1)O)NC(=O)OCC3=CC=CC=C3)C	InChI=1S/C16H21NO5/c1-16(2)21-13-11(8-12(18)14(13)22-16)17-15(19)20-9-10-6-4-3-5-7-10/h3-7,11-14,18H,8-9H2,1-2H3,(H,17,19)/t11-,12+,13+,14-/m1/s1	CC1(C)OC2C(O)CC(NC(=O)OCc3ccccc3)C2O1					-38.98309189987408	-6.733453322959357	Other	CC1(C)O[C@@H]2[C@H](O1)[C@@H](O)C[C@H]2NC(=O)OCc1ccccc1		0.3870349363272949	0.6419719058920484				0.9958037486594132	0.0041962513405868	0.0018062494052089
9871419	Ticagrelor	(1S,2S,3R,5S)-3-[7-[[(1R,2S)-2-(3,4-difluorophenyl)cyclopropyl]amino]-5-propylsulfanyltriazolo[4,5-d]pyrimidin-3-yl]-5-(2-hydroxyethoxy)cyclopentane-1,2-diol	OEKWJQXRCDYSHL-FNOIDJSQSA-N	CCCSC1=NC(=C2C(=N1)N(N=N2)[C@@H]3C[C@@H]([C@H]([C@H]3O)O)OCCO)N[C@@H]4C[C@H]4C5=CC(=C(C=C5)F)F	InChI=1S/C23H28F2N6O4S/c1-2-7-36-23-27-21(26-15-9-12(15)11-3-4-13(24)14(25)8-11)18-22(28-23)31(30-29-18)16-10-17(35-6-5-32)20(34)19(16)33/h3-4,8,12,15-17,19-20,32-34H,2,5-7,9-10H2,1H3,(H,26,27,28)/t12-,15+,16+,17-,19-,20+/m0/s1	CCCSc1nc(NC2CC2c2ccc(F)c(F)c2)c2nnn(C3CC(OCCO)C(O)C3O)c2n1	Organic compounds	Organoheterocyclic compounds	Triazolopyrimidines		-94.02819453656832	-82.72616978624093	Organoheterocyclic compounds	CCCSc1nc(N[C@@H]2C[C@H]2c2ccc(F)c(F)c2)c2nnn([C@@H]3C[C@H](OCCO)[C@@H](O)[C@H]3O)c2n1		1.2757422329680586	0.8179605266078821				0.8370108326002244	0.1629891673997756	0.1155504963870228
69955370	1-Octyl-5-mercaptotetrazolesodiumsalt		ZACRQJFWTYHBSL-UHFFFAOYSA-N	CCCCCCCCN1C(=S)N=NN1.[Na]	InChI=1S/C9H18N4S.Na/c1-2-3-4-5-6-7-8-13-9(14)10-11-12-13;/h2-8H2,1H3,(H,10,12,14);	CCCCCCCCn1[nH]nnc1=S.[Na]					-81.38715562261834	-38.37124340612944	Other
44135833	2,3-Diazatetracyclo[4.3.1.11,4.14,8]dodec-2-en-7-one, 6,8-diphenyl-	6,8-diphenyl-2,3-diazatetracyclo[4.3.1.11,4.14,8]dodec-2-en-7-one	MIJJUNORVUYMEQ-UHFFFAOYSA-N	C1C23CC4(CC1(CC(C2)(C4=O)C5=CC=CC=C5)N=N3)C6=CC=CC=C6	InChI=1S/C22H20N2O/c25-18-21(16-7-3-1-4-8-16)12-19-11-20(13-21,24-23-19)15-22(18,14-19)17-9-5-2-6-10-17/h1-10H,11-15H2	O=C1C2(c3ccccc3)CC34CC(C2)(CC1(c1ccccc1)C3)N=N4					-72.06655643476941	-62.86526245437517	Other	O=C1C2(c3ccccc3)CC34CC(C2)(CC1(c1ccccc1)C3)N=N4		1.3926159971001495	0.762669417073175				0.8159966587439393	0.1840033412560606	0.129006190286788
4456634	Stk063463	1-[4-(4-ethylcyclohexyl)phenyl]ethanone	QEHKEQQMWGSFPB-UHFFFAOYSA-N	CCC1CCC(CC1)C2=CC=C(C=C2)C(=O)C	InChI=1S/C16H22O/c1-3-13-4-6-15(7-5-13)16-10-8-14(9-11-16)12(2)17/h8-11,13,15H,3-7H2,1-2H3	CCC1CCC(c2ccc(C(C)=O)cc2)CC1					-87.96128467266908	-70.93352444919283	Other	CCC1CCC(c2ccc(C(C)=O)cc2)CC1		0.8090185671199857	0.6691283221313441				0.971167421958711	0.028832578041289	0.0153322280627342
136212015	4-Amino-5-hydroxy-3-[[4-(2-sulfooxyethylsulfonyl)phenyl]diazenyl]-6-[[2-sulfo-4-(2-sulfooxyethylsulfonyl)phenyl]diazenyl]naphthalene-2,7-disulfonic acid	4-amino-5-hydroxy-3-[[4-(2-sulfooxyethylsulfonyl)phenyl]diazenyl]-6-[[2-sulfo-4-(2-sulfooxyethylsulfonyl)phenyl]diazenyl]naphthalene-2,7-disulfonic acid	GIXBWHDTTDUNQW-UHFFFAOYSA-N	C1=CC(=CC=C1N=NC2=C(C=C3C=C(C(=C(C3=C2N)O)N=NC4=C(C=C(C=C4)S(=O)(=O)CCOS(=O)(=O)O)S(=O)(=O)O)S(=O)(=O)O)S(=O)(=O)O)S(=O)(=O)CCOS(=O)(=O)O	InChI=1S/C26H25N5O22S7/c27-23-22-14(11-20(57(40,41)42)24(23)30-28-15-1-3-16(4-2-15)54(33,34)9-7-52-59(46,47)48)12-21(58(43,44)45)25(26(22)32)31-29-18-6-5-17(13-19(18)56(37,38)39)55(35,36)10-8-53-60(49,50)51/h1-6,11-13,32H,7-10,27H2,(H,37,38,39)(H,40,41,42)(H,43,44,45)(H,46,47,48)(H,49,50,51)	Nc1c(N=Nc2ccc(S(=O)(=O)CCOS(=O)(=O)O)cc2)c(S(=O)(=O)O)cc2cc(S(=O)(=O)O)c(N=Nc3ccc(S(=O)(=O)CCOS(=O)(=O)O)cc3S(=O)(=O)O)c(O)c12					127.21893874813668	-139.28929512118864	Other	Nc1c(N=Nc2ccc(S(=O)(=O)CCOS(=O)(=O)O)cc2)c(S(=O)(=O)O)cc2cc(S(=O)(=O)O)c(N=Nc3ccc(S(=O)(=O)CCOS(=O)(=O)O)cc3S(=O)(=O)O)c(O)c12		1.490743610206	1.0937903989354263				0.7047046592951236	0.2952953407048764	0.2422847555412461
139595091	[(Oxidonitrilo)tris(methylene)]tris-phosphonic acid pentapotassium salt	pentapotassium;hydroxy-[[oxido-bis(phosphonatomethyl)azaniumyl]methyl]phosphinate	GMFMUIGRUCMBGQ-UHFFFAOYSA-I	C([N+](CP(=O)([O-])[O-])(CP(=O)([O-])[O-])[O-])P(=O)(O)[O-].[K+].[K+].[K+].[K+].[K+]	InChI=1S/C3H12NO10P3.5K/c5-4(1-15(6,7)8,2-16(9,10)11)3-17(12,13)14;;;;;/h1-3H2,(H2,6,7,8)(H2,9,10,11)(H2,12,13,14);;;;;/q;5*+1/p-5	O=P([O-])([O-])C[N+]([O-])(CP(=O)([O-])[O-])CP(=O)([O-])O.[K+].[K+].[K+].[K+].[K+]					91.5647142333193	127.35958376371562	Other
9816147	Ethyl (2S)-2-ethoxy-3-(4-hydroxyphenyl)propanoate	ethyl (2S)-2-ethoxy-3-(4-hydroxyphenyl)propanoate	NEJJCKFYYBEQRQ-LBPRGKRZSA-N	CCO[C@@H](CC1=CC=C(C=C1)O)C(=O)OCC	InChI=1S/C13H18O4/c1-3-16-12(13(15)17-4-2)9-10-5-7-11(14)8-6-10/h5-8,12,14H,3-4,9H2,1-2H3/t12-/m0/s1	CCOC(=O)C(Cc1ccc(O)cc1)OCC					-35.14128586066979	-17.061007355546327	Other	CCOC(=O)[C@H](Cc1ccc(O)cc1)OCC		0.4550737716399636	0.6553323624653402				0.9933994183607128	0.0066005816392872	0.0030071464580397
5483874	Kresoxym-methyl	methyl (2Z)-2-methoxyimino-2-[2-[(2-methylphenoxy)methyl]phenyl]acetate	ZOTBXTZVPHCKPN-ZPHPHTNESA-N	CC1=CC=CC=C1OCC2=CC=CC=C2/C(=N/OC)/C(=O)OC	InChI=1S/C18H19NO4/c1-13-8-4-7-11-16(13)23-12-14-9-5-6-10-15(14)17(19-22-3)18(20)21-2/h4-11H,12H2,1-3H3/b19-17-	CON=C(C(=O)OC)c1ccccc1COc1ccccc1C					-9.892757336957123	-51.77712790582581	Other	CO/N=C(\C(=O)OC)c1ccccc1COc1ccccc1C		1.1897118956326422	0.2646478990413033				0.99961163085479	0.00038836914521	2.832670297081563e-05
165362672	2-Propanol, 1-[1-methyl-2-[[(1R,2R,4R)-1,7,7-trimethylbicyclo[2.2.1]hept-2-yl]oxy]ethoxy]-, rel-	1-[1-[[(1S,2S,4S)-1,7,7-trimethyl-2-bicyclo[2.2.1]heptanyl]oxy]propan-2-yloxy]propan-2-ol	XXONJRZYFPNDGD-PRMSLIBYSA-N	CC(COC(C)CO[C@H]1C[C@@H]2CC[C@]1(C2(C)C)C)O	InChI=1S/C16H30O3/c1-11(17)9-18-12(2)10-19-14-8-13-6-7-16(14,5)15(13,3)4/h11-14,17H,6-10H2,1-5H3/t11?,12?,13-,14-,16+/m0/s1	CC(O)COC(C)COC1CC2CCC1(C)C2(C)C	Organic compounds	Lipids and lipid-like molecules	Prenol lipids	Monoterpenoids	-143.02643458690792	-36.25368312369286	Lipids and lipid-like molecules	CC(O)COC(C)CO[C@H]1C[C@@H]2CC[C@@]1(C)C2(C)C		0.9516976838222012	0.7392728628054356				0.9363860449387816	0.0636139550612182	0.0389232445487872
137005987	2-[[4-Chloro-6-(cyanoamino)-1,3,5-triazin-2-yl]amino]-5-hydroxy-6-[[4-(2-sulfooxyethylsulfonyl)phenyl]diazenyl]naphthalene-1,7-disulfonic acid	2-[[4-chloro-6-(cyanoamino)-1,3,5-triazin-2-yl]amino]-5-hydroxy-6-[[4-(2-sulfooxyethylsulfonyl)phenyl]diazenyl]naphthalene-1,7-disulfonic acid	CMTUBGROFCFFBG-UHFFFAOYSA-N	C1=CC(=CC=C1N=NC2=C(C=C3C(=C2O)C=CC(=C3S(=O)(=O)O)NC4=NC(=NC(=N4)NC#N)Cl)S(=O)(=O)O)S(=O)(=O)CCOS(=O)(=O)O	InChI=1S/C22H17ClN8O13S4/c23-20-27-21(25-10-24)29-22(28-20)26-15-6-5-13-14(19(15)47(38,39)40)9-16(46(35,36)37)17(18(13)32)31-30-11-1-3-12(4-2-11)45(33,34)8-7-44-48(41,42)43/h1-6,9,32H,7-8H2,(H,35,36,37)(H,38,39,40)(H,41,42,43)(H2,25,26,27,28,29)	N#CNc1nc(Cl)nc(Nc2ccc3c(O)c(N=Nc4ccc(S(=O)(=O)CCOS(=O)(=O)O)cc4)c(S(=O)(=O)O)cc3c2S(=O)(=O)O)n1					121.0385284895565	-138.03284179913064	Other	N#CNc1nc(Cl)nc(Nc2ccc3c(O)c(N=Nc4ccc(S(=O)(=O)CCOS(=O)(=O)O)cc4)c(S(=O)(=O)O)cc3c2S(=O)(=O)O)n1		1.639770555978965	1.0125861054730283				0.6678372483409971	0.3321627516590029	0.2716429956199119
136613920	7-[[4-Chloro-6-(cyanoamino)-1,3,5-triazin-2-yl]amino]-4-hydroxy-3-[[4-(2-sulfooxyethylsulfonyl)phenyl]diazenyl]naphthalene-2-sulfonic acid	7-[[4-chloro-6-(cyanoamino)-1,3,5-triazin-2-yl]amino]-4-hydroxy-3-[[4-(2-sulfooxyethylsulfonyl)phenyl]diazenyl]naphthalene-2-sulfonic acid	VJZALKBROHSNND-UHFFFAOYSA-N	C1=CC(=CC=C1N=NC2=C(C=C3C=C(C=CC3=C2O)NC4=NC(=NC(=N4)NC#N)Cl)S(=O)(=O)O)S(=O)(=O)CCOS(=O)(=O)O	InChI=1S/C22H17ClN8O10S3/c23-20-27-21(25-11-24)29-22(28-20)26-14-3-6-16-12(9-14)10-17(43(35,36)37)18(19(16)32)31-30-13-1-4-15(5-2-13)42(33,34)8-7-41-44(38,39)40/h1-6,9-10,32H,7-8H2,(H,35,36,37)(H,38,39,40)(H2,25,26,27,28,29)	N#CNc1nc(Cl)nc(Nc2ccc3c(O)c(N=Nc4ccc(S(=O)(=O)CCOS(=O)(=O)O)cc4)c(S(=O)(=O)O)cc3c2)n1					120.65274934111272	-137.9835439135528	Other	N#CNc1nc(Cl)nc(Nc2ccc3c(O)c(N=Nc4ccc(S(=O)(=O)CCOS(=O)(=O)O)cc4)c(S(=O)(=O)O)cc3c2)n1		1.6812909616476936	0.9412719718532948				0.6637485897910019	0.336251410208998	0.2709992992457812
15410810	(2-{[2-(Ethoxycarbonyl)prop-2-en-1-yl]oxy}ethyl)phosphonic acid	2-(2-ethoxycarbonylprop-2-enoxy)ethylphosphonic acid	XNRWLWYNGROTLU-UHFFFAOYSA-N	CCOC(=O)C(=C)COCCP(=O)(O)O	InChI=1S/C8H15O6P/c1-3-14-8(9)7(2)6-13-4-5-15(10,11)12/h2-6H2,1H3,(H2,10,11,12)	C=C(COCCP(=O)(O)O)C(=O)OCC	Organic compounds	Organic acids and derivatives	Organic phosphonic acids and derivatives	Organic phosphonic acids	-69.64178224872484	53.18445266488394	Organic acids and derivatives	C=C(COCCP(=O)(O)O)C(=O)OCC		0.4558220419347034	0.7611195760135235				0.9835317700427618	0.0164682299572381	0.0090341570627331
170854624	2-Octylsulfanylethoxy-oxido-oxophosphanium	2-octylsulfanylethoxy-oxido-oxophosphanium	LUWWPBRCINVXTG-UHFFFAOYSA-N	CCCCCCCCSCCO[P+](=O)[O-]	InChI=1S/C10H21O3PS/c1-2-3-4-5-6-7-9-15-10-8-13-14(11)12/h2-10H2,1H3	CCCCCCCCSCCO[P+](=O)[O-]					-15.694556081391534	101.07240214319938	Other	CCCCCCCCSCCO[P+](=O)[O-]		0.6394559852513709	0.7182970458933151				0.9774841993924448	0.022515800607555	0.012240027814695
59057724	ethyl 2-[3-acetamido-4-[(6-bromo-2-methyl-1,3-dioxoisoindol-5-yl)diazenyl]-N-ethylanilino]propanoate	ethyl 2-[3-acetamido-4-[(6-bromo-2-methyl-1,3-dioxoisoindol-5-yl)diazenyl]-N-ethylanilino]propanoate	XOAQITQSIVBDIA-UHFFFAOYSA-N	CCN(C1=CC(=C(C=C1)N=NC2=C(C=C3C(=C2)C(=O)N(C3=O)C)Br)NC(=O)C)C(C)C(=O)OCC	InChI=1S/C24H26BrN5O5/c1-6-30(13(3)24(34)35-7-2)15-8-9-19(21(10-15)26-14(4)31)27-28-20-12-17-16(11-18(20)25)22(32)29(5)23(17)33/h8-13H,6-7H2,1-5H3,(H,26,31)	CCOC(=O)C(C)N(CC)c1ccc(N=Nc2cc3c(cc2Br)C(=O)N(C)C3=O)c(NC(C)=O)c1	Organic compounds	Organic acids and derivatives	Carboxylic acids and derivatives	Amino acids, peptides, and analogues	154.2249039337909	-28.787274640220364	Organic acids and derivatives	CCOC(=O)C(C)N(CC)c1ccc(N=Nc2cc3c(cc2Br)C(=O)N(C)C3=O)c(NC(C)=O)c1		1.3235012426259125	0.7600165515706933				0.8399601560762626	0.1600398439237373	0.1101015730276353
71440642	2-Diethylaminoethyl Hexanoate 2-Hydroxypropane-1,2,3-tricarboxylate	2-(diethylamino)ethyl hexanoate;2-hydroxypropane-1,2,3-tricarboxylic acid	WSEXJHALMDNMRG-UHFFFAOYSA-N	CCCCCC(=O)OCCN(CC)CC.C(C(=O)O)C(CC(=O)O)(C(=O)O)O	InChI=1S/C12H25NO2.C6H8O7/c1-4-7-8-9-12(14)15-11-10-13(5-2)6-3;7-3(8)1-6(13,5(11)12)2-4(9)10/h4-11H2,1-3H3;13H,1-2H2,(H,7,8)(H,9,10)(H,11,12)	CCCCCC(=O)OCCN(CC)CC.O=C(O)CC(O)(CC(=O)O)C(=O)O					-111.00899642446048	47.90413350262727	Other
21121303	Esomeprazole magnesium trihydrate	magnesium;bis(5-methoxy-2-[(S)-(4-methoxy-3,5-dimethyl-2-pyridinyl)methylsulfinyl]benzimidazol-1-ide);trihydrate	VEVZQDGATGBLIC-OXLUMUBXSA-N	CC1=CN=C(C(=C1OC)C)C[S@](=O)C2=NC3=C([N-]2)C=CC(=C3)OC.CC1=CN=C(C(=C1OC)C)C[S@](=O)C2=NC3=C([N-]2)C=CC(=C3)OC.O.O.O.[Mg+2]	InChI=1S/2C17H18N3O3S.Mg.3H2O/c2*1-10-8-18-15(11(2)16(10)23-4)9-24(21)17-19-13-6-5-12(22-3)7-14(13)20-17;;;;/h2*5-8H,9H2,1-4H3;;3*1H2/q2*-1;+2;;;/t2*24-;;;;/m00..../s1	COc1ccc2[n-]c(S(=O)Cc3ncc(C)c(OC)c3C)nc2c1.COc1ccc2[n-]c(S(=O)Cc3ncc(C)c(OC)c3C)nc2c1.O.O.O.[Mg+2]	Organic compounds	Organoheterocyclic compounds	Benzimidazoles	Sulfinylbenzimidazoles	-28.778137255994857	-105.65431751033168	Organoheterocyclic compounds
86753380	potassium;(3R,4R,5S,6R)-3-amino-6-(hydroxymethyl)oxane-2,4,5-triol;sulfuric acid;chloride	potassium;(3R,4R,5S,6R)-3-amino-6-(hydroxymethyl)oxane-2,4,5-triol;sulfuric acid;chloride	YCHKFNUDARWTSK-FRWAFGSFSA-M	C([C@@H]1[C@H]([C@@H]([C@H](C(O1)O)N)O)O)O.OS(=O)(=O)O.[Cl-].[K+]	InChI=1S/C6H13NO5.ClH.K.H2O4S/c7-3-5(10)4(9)2(1-8)12-6(3)11;;;1-5(2,3)4/h2-6,8-11H,1,7H2;1H;;(H2,1,2,3,4)/q;;+1;/p-1/t2-,3-,4-,5-,6?;;;/m1.../s1	NC1C(O)OC(CO)C(O)C1O.O=S(=O)(O)O.[Cl-].[K+]					-125.9820869306309	-96.20509517545662	Other
76965765	Glucosamine sulfate potassium chloride	dipotassium;bis((2R,3R,4S,5R)-2-amino-3,4,5,6-tetrahydroxyhexanal);sulfuric acid;dichloride	ZGYRLIPOHALCCV-VQRMJQQYSA-L	C([C@H]([C@H]([C@@H]([C@H](C=O)N)O)O)O)O.C([C@H]([C@H]([C@@H]([C@H](C=O)N)O)O)O)O.OS(=O)(=O)O.[Cl-].[Cl-].[K+].[K+]	InChI=1S/2C6H13NO5.2ClH.2K.H2O4S/c2*7-3(1-8)5(11)6(12)4(10)2-9;;;;;1-5(2,3)4/h2*1,3-6,9-12H,2,7H2;2*1H;;;(H2,1,2,3,4)/q;;;;2*+1;/p-2/t2*3-,4+,5+,6+;;;;;/m00...../s1	NC(C=O)C(O)C(O)C(O)CO.NC(C=O)C(O)C(O)C(O)CO.O=S(=O)(O)O.[Cl-].[Cl-].[K+].[K+]					55.14255831127791	149.60672633077522	Other
54674727	potassium;(2R,3R,4S,5R)-2-amino-3,4,5,6-tetrahydroxyhexanal;sulfuric acid;chloride	potassium;(2R,3R,4S,5R)-2-amino-3,4,5,6-tetrahydroxyhexanal;sulfuric acid;chloride	UOUQWMJTBOYJTE-YZJMRIMCSA-M	C([C@H]([C@H]([C@@H]([C@H](C=O)N)O)O)O)O.OS(=O)(=O)O.[Cl-].[K+]	InChI=1S/C6H13NO5.ClH.K.H2O4S/c7-3(1-8)5(11)6(12)4(10)2-9;;;1-5(2,3)4/h1,3-6,9-12H,2,7H2;1H;;(H2,1,2,3,4)/q;;+1;/p-1/t3-,4+,5+,6+;;;/m0.../s1	NC(C=O)C(O)C(O)C(O)CO.O=S(=O)(O)O.[Cl-].[K+]					55.1425583112779	149.6067263307753	Other
86754059	sodium;(3R,4R,5S,6R)-3-amino-6-(hydroxymethyl)oxane-2,4,5-triol;sulfuric acid;chloride	sodium;(3R,4R,5S,6R)-3-amino-6-(hydroxymethyl)oxane-2,4,5-triol;sulfuric acid;chloride	CXDROOLCWFOLNJ-FRWAFGSFSA-M	C([C@@H]1[C@H]([C@@H]([C@H](C(O1)O)N)O)O)O.OS(=O)(=O)O.[Na+].[Cl-]	InChI=1S/C6H13NO5.ClH.Na.H2O4S/c7-3-5(10)4(9)2(1-8)12-6(3)11;;;1-5(2,3)4/h2-6,8-11H,1,7H2;1H;;(H2,1,2,3,4)/q;;+1;/p-1/t2-,3-,4-,5-,6?;;;/m1.../s1	NC1C(O)OC(CO)C(O)C1O.O=S(=O)(O)O.[Cl-].[Na+]					-125.9841738856963	-96.20057019087946	Other
66923601	(1R,3S)-1-methyl-3-(2-methylpropyl)cyclohexan-1-ol	cis-(1R,3S)-1-methyl-3-(2-methylpropyl)cyclohexan-1-ol	PMKDAPPYGOWKLX-WDEREUQCSA-N	CC(C)C[C@@H]1CCC[C@@](C1)(C)O	InChI=1S/C11H22O/c1-9(2)7-10-5-4-6-11(3,12)8-10/h9-10,12H,4-8H2,1-3H3/t10-,11+/m0/s1	CC(C)CC1CCCC(C)(O)C1					-138.7733014331872	-14.623688624876484	Other	CC(C)C[C@@H]1CCC[C@@](C)(O)C1		0.5739127605583346	0.7204078795246576				0.981667146904994	0.018332853095006	0.009800486847353
720989	3-Chloro-4-ethoxybenzoic acid	3-chloro-4-ethoxybenzoic acid	VGMJYTDQPWANJQ-UHFFFAOYSA-N	CCOC1=C(C=C(C=C1)C(=O)O)Cl	InChI=1S/C9H9ClO3/c1-2-13-8-4-3-6(9(11)12)5-7(8)10/h3-5H,2H2,1H3,(H,11,12)	CCOc1ccc(C(=O)O)cc1Cl					4.152844015543487	-51.07406542122085	Other	CCOc1ccc(C(=O)O)cc1Cl		0.7020913837646188	0.636909332992456				0.9846964710372816	0.0153035289627183	0.0073716902499657
170854623	2-[[1-ethyl-2-hydroxy-4-methyl-6-oxo-5-(sulfomethyl)pyridin-3-yl]diazenyl]-4-[[4-[4-[[2-[3-[[1-ethyl-2-hydroxy-4-methyl-6-oxo-5-(sulfomethyl)pyridin-3-yl]diazenyl]-4-sulfophenyl]imino-6-fluoro-1H-1,3,5-triazin-4-yl]amino]anilino]-6-fluoro-1H-1,3,5-triazin-2-ylidene]amino]benzenesulfonic acid	2-[[1-ethyl-2-hydroxy-4-methyl-6-oxo-5-(sulfomethyl)-3-pyridinyl]diazenyl]-4-[[4-[4-[[2-[3-[[1-ethyl-2-hydroxy-4-methyl-6-oxo-5-(sulfomethyl)-3-pyridinyl]diazenyl]-4-sulfophenyl]imino-6-fluoro-1H-1,3,5-triazin-4-yl]amino]anilino]-6-fluoro-1H-1,3,5-triazin-2-ylidene]amino]benzenesulfonic acid	YDUSKEFFCFLBNU-UHFFFAOYSA-N	CCN1C(=C(C(=C(C1=O)CS(=O)(=O)O)C)N=NC2=C(C=CC(=C2)N=C3NC(=NC(=N3)NC4=CC=C(C=C4)NC5=NC(=NC6=CC(=C(C=C6)S(=O)(=O)O)N=NC7=C(N(C(=O)C(=C7C)CS(=O)(=O)O)CC)O)NC(=N5)F)F)S(=O)(=O)O)O	InChI=1S/C42H40F2N16O16S4/c1-5-59-33(61)25(17-77(65,66)67)19(3)31(35(59)63)57-55-27-15-23(11-13-29(27)79(71,72)73)47-41-51-37(43)49-39(53-41)45-21-7-9-22(10-8-21)46-40-50-38(44)52-42(54-40)48-24-12-14-30(80(74,75)76)28(16-24)56-58-32-20(4)26(18-78(68,69)70)34(62)60(6-2)36(32)64/h7-16,63-64H,5-6,17-18H2,1-4H3,(H,65,66,67)(H,68,69,70)(H,71,72,73)(H,74,75,76)(H2,45,47,49,51,53)(H2,46,48,50,52,54)	CCn1c(O)c(N=Nc2cc(N=c3nc(Nc4ccc(Nc5nc(F)[nH]c(=Nc6ccc(S(=O)(=O)O)c(N=Nc7c(C)c(CS(=O)(=O)O)c(=O)n(CC)c7O)c6)n5)cc4)nc(F)[nH]3)ccc2S(=O)(=O)O)c(C)c(CS(=O)(=O)O)c1=O					103.25503099454428	-145.39401520582027	Other	CCn1c(O)c(N=Nc2cc(N=c3nc(Nc4ccc(Nc5nc(F)[nH]c(=Nc6ccc(S(=O)(=O)O)c(N=Nc7c(C)c(CS(=O)(=O)O)c(=O)n(CC)c7O)c6)n5)cc4)nc(F)[nH]3)ccc2S(=O)(=O)O)c(C)c(CS(=O)(=O)O)c1=O		1.4441557178832014	1.1063689333535025				0.7170068514347065	0.2829931485652934	0.2317383232924263
131673913	CID 131673913		FRKFTXXMKZCLLZ-UHFFFAOYSA-N	[HH].CC1=CC2=C(C=C1CC(=O)C3=C(C=CS3)S(=O)(=O)NC4=C(C(=NO4)C)Cl)OCO2.[Na]	InChI=1S/C18H15ClN2O6S2.Na.H2/c1-9-5-13-14(26-8-25-13)7-11(9)6-12(22)17-15(3-4-28-17)29(23,24)21-18-16(19)10(2)20-27-18;;/h3-5,7,21H,6,8H2,1-2H3;;1H	Cc1cc2c(cc1CC(=O)c1sccc1S(=O)(=O)Nc1onc(C)c1Cl)OCO2.[HH].[Na]					86.13066695822884	-133.43335036947906	Other
10846704	NE7Yum54LG	[(1S,2S)-1-methyl-2-[[(1S,3R,5R)-1,2,2-trimethyl-3-bicyclo[3.1.0]hexanyl]methyl]cyclopropyl]methanol	OAKFACUIGQLOCA-OBORUHMCSA-N	C[C@@]1(C[C@@H]1C[C@H]2C[C@@H]3C[C@@]3(C2(C)C)C)CO	InChI=1S/C15H26O/c1-13(2)10(6-12-8-15(12,13)4)5-11-7-14(11,3)9-16/h10-12,16H,5-9H2,1-4H3/t10-,11-,12+,14+,15-/m0/s1	CC1(CO)CC1CC1CC2CC2(C)C1(C)C					-144.8753171215644	-34.65175029023819	Other	CC1(C)[C@@H](C[C@H]2C[C@]2(C)CO)C[C@@H]2C[C@@]21C		0.781904758458419	0.782962757337068				0.9512282797267588	0.0487717202732412	0.0299325915039806
86201268	3-Chloro-1-(2-ethoxyethyl)-4-phenyl-4-propan-2-ylazetidin-2-one	3-chloro-1-(2-ethoxyethyl)-4-phenyl-4-propan-2-ylazetidin-2-one	LBHKVANITIKKEH-UHFFFAOYSA-N	CCOCCN1C(=O)C(C1(C2=CC=CC=C2)C(C)C)Cl	InChI=1S/C16H22ClNO2/c1-4-20-11-10-18-15(19)14(17)16(18,12(2)3)13-8-6-5-7-9-13/h5-9,12,14H,4,10-11H2,1-3H3	CCOCCN1C(=O)C(Cl)C1(c1ccccc1)C(C)C					-73.21342539071387	-56.96532932717783	Other	CCOCCN1C(=O)C(Cl)C1(c1ccccc1)C(C)C		1.083585388230151	0.6125800967731597				0.947945359397024	0.052054640602976	0.0278926945148731
67279373	CID 67279373		CVBKOPJTACCOHD-UHFFFAOYSA-N	COC1=CC(=NC(=N1)NC(=O)NS(=O)(=O)C2=C(C=CC(=C2)CNS(=O)(=O)C)C(=O)OC)OC.[Na]	InChI=1S/C17H21N5O9S2.Na/c1-29-13-8-14(30-2)20-16(19-13)21-17(24)22-33(27,28)12-7-10(9-18-32(4,25)26)5-6-11(12)15(23)31-3;/h5-8,18H,9H2,1-4H3,(H2,19,20,21,22,24);	COC(=O)c1ccc(CNS(C)(=O)=O)cc1S(=O)(=O)NC(=O)Nc1nc(OC)cc(OC)n1.[Na]					59.44534843461566	-91.8663871522601	Other
7021468	2,4-Dichloro-1-(((2,4-dichlorophenyl)methoxy)methyl)benzene	2,4-dichloro-1-[(2,4-dichlorophenyl)methoxymethyl]benzene	NWYHVMDKERUNLM-UHFFFAOYSA-N	C1=CC(=C(C=C1Cl)Cl)COCC2=C(C=C(C=C2)Cl)Cl	InChI=1S/C14H10Cl4O/c15-11-3-1-9(13(17)5-11)7-19-8-10-2-4-12(16)6-14(10)18/h1-6H,7-8H2	Clc1ccc(COCc2ccc(Cl)cc2Cl)c(Cl)c1					35.076911532189285	-100.41835381584328	Other	Clc1ccc(COCc2ccc(Cl)cc2Cl)c(Cl)c1		1.6973703518329963	0.7028659928128289				0.7065108455805825	0.2934891544194175	0.2136695520614779
16211643	L-Malic acid disodium salt monohydrate	disodium;(2S)-2-hydroxybutanedioate;hydrate	JHLALIGYBAKQQI-SQGDDOFFSA-L	C([C@@H](C(=O)[O-])O)C(=O)[O-].O.[Na+].[Na+]	InChI=1S/C4H6O5.2Na.H2O/c5-2(4(8)9)1-3(6)7;;;/h2,5H,1H2,(H,6,7)(H,8,9);;;1H2/q;2*+1;/p-2/t2-;;;/m0.../s1	O.O=C([O-])CC(O)C(=O)[O-].[Na+].[Na+]					63.70415240596811	128.56146951513637	Other
18528118	L-Alanine, N-[(9H-fluoren-9-ylmethoxy)carbonyl]-, hydrate (1:1)	(2S)-2-(9H-fluoren-9-ylmethoxycarbonylamino)propanoic acid;hydrate	GAPWKFLOMOFHGO-MERQFXBCSA-N	C[C@@H](C(=O)O)NC(=O)OCC1C2=CC=CC=C2C3=CC=CC=C13.O	InChI=1S/C18H17NO4.H2O/c1-11(17(20)21)19-18(22)23-10-16-14-8-4-2-6-12(14)13-7-3-5-9-15(13)16;/h2-9,11,16H,10H2,1H3,(H,19,22)(H,20,21);1H2/t11-;/m0./s1	CC(NC(=O)OCC1c2ccccc2-c2ccccc21)C(=O)O.O					-56.44558822383981	-9.139714903276804	Other
135417359	2-((6-((4-((1-((4-((6-((2,5-Disulfophenyl)diazenyl)-5-hydroxy-7-sulfo-2-naphthyl)amino)-6-fluoro-1,3,5-triazin-2-yl)amino)-2-propanyl)amino)-6-fluoro-1,3,5-triazin-2-yl)amino)-1-hydroxy-3-sulfo-2-naphthyl)diazenyl)-1,5-naphthalenedisulfonic acid	2-[[6-[[4-[1-[[4-[[6-[(2,5-disulfophenyl)diazenyl]-5-hydroxy-7-sulfonaphthalen-2-yl]amino]-6-fluoro-1,3,5-triazin-2-yl]amino]propan-2-ylamino]-6-fluoro-1,3,5-triazin-2-yl]amino]-1-hydroxy-3-sulfonaphthalen-2-yl]diazenyl]naphthalene-1,5-disulfonic acid	SNWJSJKXSLOIRN-UHFFFAOYSA-N	CC(CNC1=NC(=NC(=N1)F)NC2=CC3=CC(=C(C(=C3C=C2)O)N=NC4=C(C=CC(=C4)S(=O)(=O)O)S(=O)(=O)O)S(=O)(=O)O)NC5=NC(=NC(=N5)NC6=CC7=CC(=C(C(=C7C=C6)O)N=NC8=C(C9=C(C=C8)C(=CC=C9)S(=O)(=O)O)S(=O)(=O)O)S(=O)(=O)O)F	InChI=1S/C45H34F2N14O20S6/c1-19(18-48-42-52-40(46)54-44(56-42)50-22-5-8-26-20(13-22)16-34(86(76,77)78)36(38(26)63)61-59-30-17-24(82(64,65)66)7-12-32(30)84(70,71)72)49-43-53-41(47)55-45(57-43)51-23-6-9-25-21(14-23)15-33(85(73,74)75)35(37(25)62)60-58-29-11-10-27-28(39(29)87(79,80)81)3-2-4-31(27)83(67,68)69/h2-17,19,62-63H,18H2,1H3,(H,64,65,66)(H,67,68,69)(H,70,71,72)(H,73,74,75)(H,76,77,78)(H,79,80…	CC(CNc1nc(F)nc(Nc2ccc3c(O)c(N=Nc4cc(S(=O)(=O)O)ccc4S(=O)(=O)O)c(S(=O)(=O)O)cc3c2)n1)Nc1nc(F)nc(Nc2ccc3c(O)c(N=Nc4ccc5c(S(=O)(=O)O)cccc5c4S(=O)(=O)O)c(S(=O)(=O)O)cc3c2)n1					114.35893124192164	-131.05995596274266	Other
16151362	2,2'-(1,2-Propanediylbis(imino(6-fluoro-1,3,5-triazine-4,2-diyl)imino(1-hydroxy-3-sulfo-6,2-naphthalenediyl)-2,1-diazenediyl))di(1,5-naphthalenedisulfonic acid)	2-[[6-[[4-[1-[[4-[[6-[(1,5-disulfonaphthalen-2-yl)diazenyl]-5-hydroxy-7-sulfonaphthalen-2-yl]amino]-6-fluoro-1,3,5-triazin-2-yl]amino]propan-2-ylamino]-6-fluoro-1,3,5-triazin-2-yl]amino]-1-hydroxy-3-sulfonaphthalen-2-yl]diazenyl]naphthalene-1,5-disulfonic acid	BSARTCKMYMPCRO-UHFFFAOYSA-N	CC(CNC1=NC(=NC(=N1)F)NC2=CC3=CC(=C(C(=C3C=C2)O)N=NC4=C(C5=C(C=C4)C(=CC=C5)S(=O)(=O)O)S(=O)(=O)O)S(=O)(=O)O)NC6=NC(=NC(=N6)NC7=CC8=CC(=C(C(=C8C=C7)O)N=NC9=C(C1=C(C=C9)C(=CC=C1)S(=O)(=O)O)S(=O)(=O)O)S(=O)(=O)O)F	InChI=1S/C49H36F2N14O20S6/c1-21(53-47-57-45(51)59-49(61-47)55-25-9-11-27-23(17-25)19-37(89(77,78)79)39(41(27)67)65-63-33-15-13-29-31(43(33)91(83,84)85)5-3-7-35(29)87(71,72)73)20-52-46-56-44(50)58-48(60-46)54-24-8-10-26-22(16-24)18-36(88(74,75)76)38(40(26)66)64-62-32-14-12-28-30(42(32)90(80,81)82)4-2-6-34(28)86(68,69)70/h2-19,21,66-67H,20H2,1H3,(H,68,69,70)(H,71,72,73)(H,74,75,76)(H,77,78,79)(H,80…	CC(CNc1nc(F)nc(Nc2ccc3c(O)c(N=Nc4ccc5c(S(=O)(=O)O)cccc5c4S(=O)(=O)O)c(S(=O)(=O)O)cc3c2)n1)Nc1nc(F)nc(Nc2ccc3c(O)c(N=Nc4ccc5c(S(=O)(=O)O)cccc5c4S(=O)(=O)O)c(S(=O)(=O)O)cc3c2)n1					114.3755095513772	-131.08613105915464	Other
135545268	2,2'-(1,2-Propanediylbis(imino(6-fluoro-1,3,5-triazine-4,2-diyl)imino(1-hydroxy-3-sulfo-6,2-naphthalenediyl)-2,1-diazenediyl))di(1,4-benzenedisulfonic acid)	2-[[6-[[4-[1-[[4-[[6-[(2,5-disulfophenyl)diazenyl]-5-hydroxy-7-sulfonaphthalen-2-yl]amino]-6-fluoro-1,3,5-triazin-2-yl]amino]propan-2-ylamino]-6-fluoro-1,3,5-triazin-2-yl]amino]-1-hydroxy-3-sulfonaphthalen-2-yl]diazenyl]benzene-1,4-disulfonic acid	QNVAEQQPKWWVCM-UHFFFAOYSA-N	CC(CNC1=NC(=NC(=N1)F)NC2=CC3=CC(=C(C(=C3C=C2)O)N=NC4=C(C=CC(=C4)S(=O)(=O)O)S(=O)(=O)O)S(=O)(=O)O)NC5=NC(=NC(=N5)NC6=CC7=CC(=C(C(=C7C=C6)O)N=NC8=C(C=CC(=C8)S(=O)(=O)O)S(=O)(=O)O)S(=O)(=O)O)F	InChI=1S/C41H32F2N14O20S6/c1-17(45-39-49-37(43)51-41(53-39)47-21-3-7-25-19(11-21)13-31(83(75,76)77)33(35(25)59)57-55-27-15-23(79(63,64)65)5-9-29(27)81(69,70)71)16-44-38-48-36(42)50-40(52-38)46-20-2-6-24-18(10-20)12-30(82(72,73)74)32(34(24)58)56-54-26-14-22(78(60,61)62)4-8-28(26)80(66,67)68/h2-15,17,58-59H,16H2,1H3,(H,60,61,62)(H,63,64,65)(H,66,67,68)(H,69,70,71)(H,72,73,74)(H,75,76,77)(H2,44,46,4…	CC(CNc1nc(F)nc(Nc2ccc3c(O)c(N=Nc4cc(S(=O)(=O)O)ccc4S(=O)(=O)O)c(S(=O)(=O)O)cc3c2)n1)Nc1nc(F)nc(Nc2ccc3c(O)c(N=Nc4cc(S(=O)(=O)O)ccc4S(=O)(=O)O)c(S(=O)(=O)O)cc3c2)n1					114.42601082530948	-130.96903967508473	Other
78000	Tamiflu	ethyl (3R,4R,5S)-4-acetamido-5-amino-3-pentan-3-yloxycyclohexene-1-carboxylate;phosphoric acid	PGZUMBJQJWIWGJ-ONAKXNSWSA-N	CCC(CC)O[C@@H]1C=C(C[C@@H]([C@H]1NC(=O)C)N)C(=O)OCC.OP(=O)(O)O	InChI=1S/C16H28N2O4.H3O4P/c1-5-12(6-2)22-14-9-11(16(20)21-7-3)8-13(17)15(14)18-10(4)19;1-5(2,3)4/h9,12-15H,5-8,17H2,1-4H3,(H,18,19);(H3,1,2,3,4)/t13-,14+,15+;/m0./s1	CCOC(=O)C1=CC(OC(CC)CC)C(NC(C)=O)C(N)C1.O=P(O)(O)O	Organic compounds	Organic acids and derivatives	Carboxylic acids and derivatives	Amino acids, peptides, and analogues	-32.45066323387059	-38.04356121283786	Organic acids and derivatives
2724636	Fmoc-L-Glu(OtBu)-OH monohydrate	(2S)-2-(9H-fluoren-9-ylmethoxycarbonylamino)-5-[(2-methylpropan-2-yl)oxy]-5-oxopentanoic acid;hydrate	NMBGBVUJSPZRDD-BDQAORGHSA-N	CC(C)(C)OC(=O)CC[C@@H](C(=O)O)NC(=O)OCC1C2=CC=CC=C2C3=CC=CC=C13.O	InChI=1S/C24H27NO6.H2O/c1-24(2,3)31-21(26)13-12-20(22(27)28)25-23(29)30-14-19-17-10-6-4-8-15(17)16-9-5-7-11-18(16)19;/h4-11,19-20H,12-14H2,1-3H3,(H,25,29)(H,27,28);1H2/t20-;/m0./s1	CC(C)(C)OC(=O)CCC(NC(=O)OCC1c2ccccc2-c2ccccc21)C(=O)O.O					-54.75845786683156	-8.605536573953716	Other
170854622	CID 170854622		YWPZCPCPLMKMRW-UHFFFAOYSA-N	F.Cl.[Ca].Br.[Sr].I.[Cs].[Ba].[Sm].[Eu].[Pb]	InChI=1S/Ba.BrH.Ca.ClH.Cs.Eu.FH.HI.Pb.Sm.Sr/h;1H;;1H;;;2*1H;;;	Br.Cl.F.I.[Ba].[Ca].[Cs].[Eu].[Pb].[Sm].[Sr]					68.39550999091375	47.27701557481573	Other
11343729	[4,6-Ditert-butyl-2-(3,5-ditert-butyl-2-dinaphthalen-1-yloxyphosphanyloxy-6-methylphenyl)-3-methylphenyl] dinaphthalen-1-yl phosphite	[4,6-ditert-butyl-2-(3,5-ditert-butyl-2-dinaphthalen-1-yloxyphosphanyloxy-6-methylphenyl)-3-methylphenyl] dinaphthalen-1-yl phosphite	VMSSNFJFTZZCAY-UHFFFAOYSA-N	CC1=C(C(=C(C=C1C(C)(C)C)C(C)(C)C)OP(OC2=CC=CC3=CC=CC=C32)OC4=CC=CC5=CC=CC=C54)C6=C(C(=CC(=C6OP(OC7=CC=CC8=CC=CC=C87)OC9=CC=CC1=CC=CC=C19)C(C)(C)C)C(C)(C)C)C	InChI=1S/C70H72O6P2/c1-45-55(67(3,4)5)43-57(69(9,10)11)65(75-77(71-59-39-23-31-47-27-15-19-35-51(47)59)72-60-40-24-32-48-28-16-20-36-52(48)60)63(45)64-46(2)56(68(6,7)8)44-58(70(12,13)14)66(64)76-78(73-61-41-25-33-49-29-17-21-37-53(49)61)74-62-42-26-34-50-30-18-22-38-54(50)62/h15-44H,1-14H3	Cc1c(C(C)(C)C)cc(C(C)(C)C)c(OP(Oc2cccc3ccccc23)Oc2cccc3ccccc23)c1-c1c(C)c(C(C)(C)C)cc(C(C)(C)C)c1OP(Oc1cccc2ccccc12)Oc1cccc2ccccc12					1.952141059363886	-113.32893483022814	Other	Cc1c(C(C)(C)C)cc(C(C)(C)C)c(OP(Oc2cccc3ccccc23)Oc2cccc3ccccc23)c1-c1c(C)c(C(C)(C)C)cc(C(C)(C)C)c1OP(Oc1cccc2ccccc12)Oc1cccc2ccccc12	descriptors could not be calculated
13461329	5-Amino-2,4-dichlorophenol hydrochloride	5-amino-2,4-dichlorophenol;hydrochloride	FTMLWEVHTJTOLS-UHFFFAOYSA-N	C1=C(C(=CC(=C1O)Cl)Cl)N.Cl	InChI=1S/C6H5Cl2NO.ClH/c7-3-1-4(8)6(10)2-5(3)9;/h1-2,10H,9H2;1H	Cl.Nc1cc(O)c(Cl)cc1Cl	Organic compounds	Benzenoids	Benzene and substituted derivatives	Halobenzenes	29.59830140499026	-97.72813539392678	Benzenoids
159291837	1,6-Bis[(octahydro-4,7-methano-1H-inden-5-yl)methyl] hexanedioate	bis(8-tricyclo[5.2.1.02,6]decanylmethyl) hexanedioate	LAFMCYQWFGCWJH-UHFFFAOYSA-N	C1CC2C(C1)C3CC2CC3COC(=O)CCCCC(=O)OCC4CC5CC4C6C5CCC6	InChI=1S/C28H42O4/c29-27(31-15-19-11-17-13-25(19)23-7-3-5-21(17)23)9-1-2-10-28(30)32-16-20-12-18-14-26(20)24-8-4-6-22(18)24/h17-26H,1-16H2	O=C(CCCCC(=O)OCC1CC2CC1C1CCCC21)OCC1CC2CC1C1CCCC21					-145.09020032286716	12.644786348356496	Other	O=C(CCCCC(=O)OCC1CC2CC1C1CCCC21)OCC1CC2CC1C1CCCC21		1.0296756490973888	0.863424234261866				0.887915242253652	0.1120847577463479	0.0778823584700931
23432515	N-[2,6-Bis(sulfanylidene)-1,2,3,6-tetrahydropyrimidin-4-yl]-N-methylglycine	2-[[2,4-bis(sulfanylidene)-1H-pyrimidin-6-yl]-methylamino]acetic acid	JLTVFJKPZWSOAK-UHFFFAOYSA-N	CN(CC(=O)O)C1=CC(=S)NC(=S)N1	InChI=1S/C7H9N3O2S2/c1-10(3-6(11)12)4-2-5(13)9-7(14)8-4/h2H,3H2,1H3,(H,11,12)(H2,8,9,13,14)	CN(CC(=O)O)c1cc(=S)[nH]c(=S)[nH]1					43.9343395341651	35.21476644668479	Other	CN(CC(=O)O)c1cc(=S)[nH]c(=S)[nH]1		0.3566677280428691	0.7732753997397795				0.987044899357894	0.012955100642106	0.00703881662227
15771790	N2,N2,N6,N6-Tetrakis(phosphonomethyl)lysine	2,6-bis[bis(phosphonomethyl)amino]hexanoic acid	ZCKRPHJSQMOWDW-UHFFFAOYSA-N	C(CCN(CP(=O)(O)O)CP(=O)(O)O)CC(C(=O)O)N(CP(=O)(O)O)CP(=O)(O)O	InChI=1S/C10H26N2O14P4/c13-10(14)9(12(7-29(21,22)23)8-30(24,25)26)3-1-2-4-11(5-27(15,16)17)6-28(18,19)20/h9H,1-8H2,(H,13,14)(H2,15,16,17)(H2,18,19,20)(H2,21,22,23)(H2,24,25,26)	O=C(O)C(CCCCN(CP(=O)(O)O)CP(=O)(O)O)N(CP(=O)(O)O)CP(=O)(O)O					76.50199245236753	158.47866880079508	Other	O=C(O)C(CCCCN(CP(=O)(O)O)CP(=O)(O)O)N(CP(=O)(O)O)CP(=O)(O)O		1.4297632179140631	1.082595173786192				0.7257040727325607	0.2742959272674393	0.2228724265715311
170854621	N-[[3-cyano-4-(2,2-difluoro-1,3-benzodioxol-4-yl)pyrrol-1-yl]methyl]formamide	N-[[3-cyano-4-(2,2-difluoro-1,3-benzodioxol-4-yl)pyrrol-1-yl]methyl]formamide	YVILGPKQFXEVQC-UHFFFAOYSA-N	C1=CC(=C2C(=C1)OC(O2)(F)F)C3=CN(C=C3C#N)CNC=O	InChI=1S/C14H9F2N3O3/c15-14(16)21-12-3-1-2-10(13(12)22-14)11-6-19(7-18-8-20)5-9(11)4-17/h1-3,5-6,8H,7H2,(H,18,20)	N#Cc1cn(CNC=O)cc1-c1cccc2c1OC(F)(F)O2					-15.94137326041742	-151.98609882591404	Other	N#Cc1cn(CNC=O)cc1-c1cccc2c1OC(F)(F)O2		1.4831779967016	0.7511613803776971				0.7862399269400429	0.2137600730599571	0.1520060363146388
15538283	2-Iodo-3,4-dimethoxy-6-nitrobenzonitrile	2-iodo-3,4-dimethoxy-6-nitrobenzonitrile	ROAHGYIWORDPKO-UHFFFAOYSA-N	COC1=C(C(=C(C(=C1)[N+](=O)[O-])C#N)I)OC	InChI=1S/C9H7IN2O4/c1-15-7-3-6(12(13)14)5(4-11)8(10)9(7)16-2/h3H,1-2H3	COc1cc([N+](=O)[O-])c(C#N)c(I)c1OC	Organic compounds	Benzenoids	Benzene and substituted derivatives	Nitrobenzenes	20.448693532311925	-146.17176346707535	Benzenoids	COc1cc([N+](=O)[O-])c(C#N)c(I)c1OC		1.1246365901348263	0.7491113526892015				0.8987101053611036	0.1012898946388963	0.0656107007444773
3040782	N-ethyl-2-(4-methylpiperazin-1-yl)pyridine-3-carboxamide	N-ethyl-2-(4-methylpiperazin-1-yl)pyridine-3-carboxamide	KCRYVRIFQJRTDD-UHFFFAOYSA-N	CCNC(=O)C1=C(N=CC=C1)N2CCN(CC2)C	InChI=1S/C13H20N4O/c1-3-14-13(18)11-5-4-6-15-12(11)17-9-7-16(2)8-10-17/h4-6H,3,7-10H2,1-2H3,(H,14,18)	CCNC(=O)c1cccnc1N1CCN(C)CC1					-39.737491494542894	-59.8630180356653	Other	CCNC(=O)c1cccnc1N1CCN(C)CC1		1.7513625540984	0.6642594704493978				0.6891738624780883	0.3108261375219117	0.2240447127063741
135836114	6-(4-ethoxycarbonyl-phenyl)-7H-pyrrolo[2,3-d]pyrimidin-4-ol	ethyl 4-(4-oxo-3,7-dihydropyrrolo[2,3-d]pyrimidin-6-yl)benzoate	CSEXQMHRRUWZKC-UHFFFAOYSA-N	CCOC(=O)C1=CC=C(C=C1)C2=CC3=C(N2)N=CNC3=O	InChI=1S/C15H13N3O3/c1-2-21-15(20)10-5-3-9(4-6-10)12-7-11-13(18-12)16-8-17-14(11)19/h3-8H,2H2,1H3,(H2,16,17,18,19)	CCOC(=O)c1ccc(-c2cc3c(=O)[nH]cnc3[nH]2)cc1					-27.505364665620245	-38.78706923787341	Other	CCOC(=O)c1ccc(-c2cc3c(=O)[nH]cnc3[nH]2)cc1		1.475496480752509	0.6940797470338289				0.8077849859349135	0.1922150140650864	0.1306195022676568
10945730	(1R,4R,5S)-4-(1,1-Dichloro-2,2,2-trifluoroethyl)-6,6-dimethyl-3-oxabicyclo[3.1.0]hexan-2-one	(1R,4R,5S)-4-(1,1-dichloro-2,2,2-trifluoroethyl)-6,6-dimethyl-3-oxabicyclo[3.1.0]hexan-2-one	GMWQNPAZOIIJSH-MROZADKFSA-N	CC1([C@@H]2[C@H]1C(=O)O[C@H]2C(C(F)(F)F)(Cl)Cl)C	InChI=1S/C9H9Cl2F3O2/c1-7(2)3-4(7)6(15)16-5(3)8(10,11)9(12,13)14/h3-5H,1-2H3/t3-,4+,5-/m1/s1	CC1(C)C2C(=O)OC(C(Cl)(Cl)C(F)(F)F)C21					-122.92370745901547	-42.4127747168586	Other	CC1(C)[C@@H]2[C@H]1C(=O)O[C@H]2C(Cl)(Cl)C(F)(F)F		1.313106423412008	0.7978657206020788				0.8315114139519794	0.1684885860480206	0.1188295785782402
23665817	Potassium 2,5-dichlorobenzoate	potassium 2,5-dichlorobenzoate	ZFTJHOCQKUMVNQ-UHFFFAOYSA-M	C1=CC(=C(C=C1Cl)C(=O)[O-])Cl.[K+]	InChI=1S/C7H4Cl2O2.K/c8-4-1-2-6(9)5(3-4)7(10)11;/h1-3H,(H,10,11);/q;+1/p-1	O=C([O-])c1cc(Cl)ccc1Cl.[K+]					29.78693571503793	-61.951076507665206	Other
170854620	CID 170854620		MWEIRIQBTJEBSA-UHFFFAOYSA-N	[HH].CC(=C)C(=O)OCCO.CC(=CS(=O)(=O)O)C=C.C=CC(=O)O.[Na].[Na]	InChI=1S/C6H10O3.C5H8O3S.C3H4O2.2Na.H2/c1-5(2)6(8)9-4-3-7;1-3-5(2)4-9(6,7)8;1-2-3(4)5;;;/h7H,1,3-4H2,2H3;3-4H,1H2,2H3,(H,6,7,8);2H,1H2,(H,4,5);;;1H	C=C(C)C(=O)OCCO.C=CC(=O)O.C=CC(C)=CS(=O)(=O)O.[HH].[Na].[Na]					-35.86393382983077	30.109714350617494	Other
10805820	3-(N-(4-Chloro-3-methylisoxazol-5-yl)sulfamoyl)thiophene-2-carboxylic acid	3-[(4-chloro-3-methyl-1,2-oxazol-5-yl)sulfamoyl]thiophene-2-carboxylic acid	BFHXYQAPYRDEDW-UHFFFAOYSA-N	CC1=NOC(=C1Cl)NS(=O)(=O)C2=C(SC=C2)C(=O)O	InChI=1S/C9H7ClN2O5S2/c1-4-6(10)8(17-11-4)12-19(15,16)5-2-3-18-7(5)9(13)14/h2-3,12H,1H3,(H,13,14)	Cc1noc(NS(=O)(=O)c2ccsc2C(=O)O)c1Cl					86.13055454028698	-133.4292917812215	Other	Cc1noc(NS(=O)(=O)c2ccsc2C(=O)O)c1Cl		1.5173696727803774	0.7267097849412353				0.7802652392809712	0.2197347607190287	0.1549570337312931
135973506	N-{(Z)-[(cyclopropylmethoxy)amino][2,3-difluoro-6-(trifluoromethyl)phenyl]methylene}-2-phenylacetamide	N-[N-(cyclopropylmethoxy)-C-[2,3-difluoro-6-(trifluoromethyl)phenyl]carbonimidoyl]-2-phenylacetamide	ACMXQHFNODYQAT-UHFFFAOYSA-N	C1CC1CON=C(C2=C(C=CC(=C2F)F)C(F)(F)F)NC(=O)CC3=CC=CC=C3	InChI=1S/C20H17F5N2O2/c21-15-9-8-14(20(23,24)25)17(18(15)22)19(27-29-11-13-6-7-13)26-16(28)10-12-4-2-1-3-5-12/h1-5,8-9,13H,6-7,10-11H2,(H,26,27,28)	O=C(Cc1ccccc1)NC(=NOCC1CC1)c1c(C(F)(F)F)ccc(F)c1F	Organic compounds	Benzenoids	Benzene and substituted derivatives	Trifluoromethylbenzenes	-47.474791819865	-37.75274440603514	Benzenoids	O=C(Cc1ccccc1)NC(=NOCC1CC1)c1c(C(F)(F)F)ccc(F)c1F		1.566218156206543	0.1593323314936527	Cyflufenamid	1.58	0.17	0.999357824863426	0.000642175136574	7.63919360546872e-06
170854619	2-Hydroxyethyl 3-(1-hydroxypropan-2-ylamino)propanoate	2-hydroxyethyl 3-(1-hydroxypropan-2-ylamino)propanoate	UBAUTUPDUPTVEU-UHFFFAOYSA-N	CC(CO)NCCC(=O)OCCO	InChI=1S/C8H17NO4/c1-7(6-11)9-3-2-8(12)13-5-4-10/h7,9-11H,2-6H2,1H3	CC(CO)NCCC(=O)OCCO					-100.08648189356852	54.98092344798025	Other	CC(CO)NCCC(=O)OCCO		0.2274050552248365	0.7578668534547676				0.992725314364251	0.0072746856357489	0.0037280354657773
10146301	(4-Methylphenyl)-(4-propan-2-ylphenyl)iodanium	(4-methylphenyl)-(4-propan-2-ylphenyl)iodanium	QKAIFCSOWIMRJG-UHFFFAOYSA-N	CC1=CC=C(C=C1)[I+]C2=CC=C(C=C2)C(C)C	InChI=1S/C16H18I/c1-12(2)14-6-10-16(11-7-14)17-15-8-4-13(3)5-9-15/h4-12H,1-3H3/q+1	Cc1ccc([I+]c2ccc(C(C)C)cc2)cc1					38.30697027612307	-15.57603281205844	Other	Cc1ccc([I+]c2ccc(C(C)C)cc2)cc1		1.6077406327362944	0.7048931704046637				0.7481921145268546	0.2518078854731453	0.1791461042331281
135525115	2-[4-(2,4-Dimethoxyphenyl)-6-methylsulfanyl-1,3,5-triazin-2-yl]-5-methoxyphenol	2-[4-(2,4-dimethoxyphenyl)-6-methylsulfanyl-1,3,5-triazin-2-yl]-5-methoxyphenol	VZMMTDOWLUTRRL-UHFFFAOYSA-N	COC1=CC(=C(C=C1)C2=NC(=NC(=N2)SC)C3=C(C=C(C=C3)OC)OC)O	InChI=1S/C19H19N3O4S/c1-24-11-5-7-13(15(23)9-11)17-20-18(22-19(21-17)27-4)14-8-6-12(25-2)10-16(14)26-3/h5-10,23H,1-4H3	COc1ccc(-c2nc(SC)nc(-c3ccc(OC)cc3OC)n2)c(O)c1					-11.591256471161644	-59.54201598084388	Other	COc1ccc(-c2nc(SC)nc(-c3ccc(OC)cc3OC)n2)c(O)c1		1.2921884497890577	0.7340314431887465				0.8581739691215456	0.1418260308784543	0.0947520689496855
53297381	Benthiavalicarb isopropyl	propan-2-yl N-[(2S)-1-[[(1R)-1-(6-fluoro-1,3-benzothiazol-2-yl)ethyl]amino]-3-methyl-1-oxobutan-2-yl]carbamate	USRKFGIXLGKMKU-ABAIWWIYSA-N	C[C@H](C1=NC2=C(S1)C=C(C=C2)F)NC(=O)[C@H](C(C)C)NC(=O)OC(C)C	InChI=1S/C18H24FN3O3S/c1-9(2)15(22-18(24)25-10(3)4)16(23)20-11(5)17-21-13-7-6-12(19)8-14(13)26-17/h6-11,15H,1-5H3,(H,20,23)(H,22,24)/t11-,15+/m1/s1	CC(C)OC(=O)NC(C(=O)NC(C)c1nc2ccc(F)cc2s1)C(C)C	Organic compounds	Organoheterocyclic compounds	Benzothiazoles		-18.989938252769864	-24.939272389678848	Organoheterocyclic compounds	CC(C)OC(=O)N[C@H](C(=O)N[C@H](C)c1nc2ccc(F)cc2s1)C(C)C		1.152728164199874	0.1415394451772922				0.9999999999703608	2.963906897690549e-11	3.3306690738754696e-15
170854618	Butyl 2-methylprop-2-enoate;2-(dimethylamino)ethyl 2-methylprop-2-enoate;dodecyl 2-methylprop-2-enoate;hexadecyl 2-methylprop-2-enoate;icosyl 2-methylprop-2-enoate;octadecyl 2-methylprop-2-enoate	butyl 2-methylprop-2-enoate;2-(dimethylamino)ethyl 2-methylprop-2-enoate;dodecyl 2-methylprop-2-enoate;hexadecyl 2-methylprop-2-enoate;icosyl 2-methylprop-2-enoate;octadecyl 2-methylprop-2-enoate	BIDUMOGIFULTPI-UHFFFAOYSA-N	CCCCCCCCCCCCCCCCCCCCOC(=O)C(=C)C.CCCCCCCCCCCCCCCCCCOC(=O)C(=C)C.CCCCCCCCCCCCCCCCOC(=O)C(=C)C.CCCCCCCCCCCCOC(=O)C(=C)C.CCCCOC(=O)C(=C)C.CC(=C)C(=O)OCCN(C)C	InChI=1S/C24H46O2.C22H42O2.C20H38O2.C16H30O2.C8H15NO2.C8H14O2/c1-4-5-6-7-8-9-10-11-12-13-14-15-16-17-18-19-20-21-22-26-24(25)23(2)3;1-4-5-6-7-8-9-10-11-12-13-14-15-16-17-18-19-20-24-22(23)21(2)3;1-4-5-6-7-8-9-10-11-12-13-14-15-16-17-18-22-20(21)19(2)3;1-4-5-6-7-8-9-10-11-12-13-14-18-16(17)15(2)3;1-7(2)8(10)11-6-5-9(3)4;1-4-5-6-10-8(9)7(2)3/h2,4-22H2,1,3H3;2,4-20H2,1,3H3;2,4-18H2,1,3H3;2,4-14H2,1,…	C=C(C)C(=O)OCCCC.C=C(C)C(=O)OCCCCCCCCCCCC.C=C(C)C(=O)OCCCCCCCCCCCCCCCC.C=C(C)C(=O)OCCCCCCCCCCCCCCCCCC.C=C(C)C(=O)OCCCCCCCCCCCCCCCCCCCC.C=C(C)C(=O)OCCN(C)C					-38.9050840095456	27.77029133361209	Other
170854617	1-N,1-N'-bis[3-(dimethoxymethylsilyl)propyl]ethane-1,1-diamine	1-N,1-N'-bis[3-(dimethoxymethylsilyl)propyl]ethane-1,1-diamine	JYVKKPKOLPJYPW-UHFFFAOYSA-N	CC(NCCC[SiH2]C(OC)OC)NCCC[SiH2]C(OC)OC	InChI=1S/C14H36N2O4Si2/c1-12(15-8-6-10-21-13(17-2)18-3)16-9-7-11-22-14(19-4)20-5/h12-16H,6-11,21-22H2,1-5H3	COC(OC)[SiH2]CCCNC(C)NCCC[SiH2]C(OC)OC					8.984812105046396	106.5734246746667	Other	COC(OC)[SiH2]CCCNC(C)NCCC[SiH2]C(OC)OC		0.9642597706143544	0.7652353633335507				0.927437039394846	0.0725629606051539	0.0457940532141201
18993715	4,5-Dimethyl-2-(trimethylsilyl)-3-thiophenecarboxylic acid	4,5-dimethyl-2-trimethylsilylthiophene-3-carboxylic acid	VTNSLLAJPABUFM-UHFFFAOYSA-N	CC1=C(SC(=C1C(=O)O)[Si](C)(C)C)C	InChI=1S/C10H16O2SSi/c1-6-7(2)13-10(14(3,4)5)8(6)9(11)12/h1-5H3,(H,11,12)	Cc1sc([Si](C)(C)C)c(C(=O)O)c1C					9.258662152606394	-73.8149200056158	Other	Cc1sc([Si](C)(C)C)c(C(=O)O)c1C		1.0552483398284918	0.7747081924955133				0.9068661996261618	0.0931338003738382	0.060690677722673
132541805	4-[[2-(2,4-Dichlorophenyl)-1,3-dioxolan-2-yl]methyl]-1,2,4-triazole	4-[[2-(2,4-dichlorophenyl)-1,3-dioxolan-2-yl]methyl]-1,2,4-triazole	AUNCOQAVPHEMAG-UHFFFAOYSA-N	C1COC(O1)(CN2C=NN=C2)C3=C(C=C(C=C3)Cl)Cl	InChI=1S/C12H11Cl2N3O2/c13-9-1-2-10(11(14)5-9)12(18-3-4-19-12)6-17-7-15-16-8-17/h1-2,5,7-8H,3-4,6H2	Clc1ccc(C2(Cn3cnnc3)OCCO2)c(Cl)c1					-3.9023407838288513	-52.30677555120958	Other	Clc1ccc(C2(Cn3cnnc3)OCCO2)c(Cl)c1		2.25307767219082	0.5913200018043414				0.3843477146363151	0.6156522853636849	0.4985192287864861
87315166	N2,N2-Bis(phosphonomethyl)-L-lysine	(2S)-6-amino-2-[bis(phosphonomethyl)amino]hexanoic acid	HAKDVNOFJHSHCS-ZETCQYMHSA-N	C(CCN)C[C@@H](C(=O)O)N(CP(=O)(O)O)CP(=O)(O)O	InChI=1S/C8H20N2O8P2/c9-4-2-1-3-7(8(11)12)10(5-19(13,14)15)6-20(16,17)18/h7H,1-6,9H2,(H,11,12)(H2,13,14,15)(H2,16,17,18)/t7-/m0/s1	NCCCCC(C(=O)O)N(CP(=O)(O)O)CP(=O)(O)O					76.29868602420096	158.1773910339174	Other	NCCCC[C@@H](C(=O)O)N(CP(=O)(O)O)CP(=O)(O)O		1.2937907514592004	0.9245224322370988				0.8022010484238549	0.1977989515761451	0.1491753715879702
21987864	3,3'-Sulfanediylbis{2-[(2-sulfanylethyl)sulfanyl]propane-1-thiol}	2-(2-sulfanylethylsulfanyl)-3-[3-sulfanyl-2-(2-sulfanylethylsulfanyl)propyl]sulfanylpropane-1-thiol	VSSFYDMUTATOHG-UHFFFAOYSA-N	C(CSC(CS)CSCC(CS)SCCS)S	InChI=1S/C10H22S7/c11-1-3-16-9(5-13)7-15-8-10(6-14)17-4-2-12/h9-14H,1-8H2	SCCSC(CS)CSCC(CS)SCCS					30.18413944236968	117.4096507291239	Other	SCCSC(CS)CSCC(CS)SCCS		0.690644522221663	0.930313646551875				0.932222080515499	0.0677779194845009	0.0463010525431274
18755639	[3-(Trimethoxysilyl)propyl]carbamic acid	3-trimethoxysilylpropylcarbamic acid	OKVHMJBNYSHURR-UHFFFAOYSA-N	CO[Si](CCCNC(=O)O)(OC)OC	InChI=1S/C7H17NO5Si/c1-11-14(12-2,13-3)6-4-5-8-7(9)10/h8H,4-6H2,1-3H3,(H,9,10)	CO[Si](CCCNC(=O)O)(OC)OC					16.9604051637294	92.81686706631297	Other	CO[Si](CCCNC(=O)O)(OC)OC		0.5114352587950746	0.7500095332626074				0.981704633787782	0.018295366212218	0.0100336603550453
170854616	CID 170854616		HTIASEYMKTXTQZ-UHFFFAOYSA-N	CCCCCCCCC(=O)NCCCCCC(=O)OC1=CC=C(C=C1)S(=O)(=O)O.[Na]	InChI=1S/C21H33NO6S.Na/c1-2-3-4-5-6-8-11-20(23)22-17-10-7-9-12-21(24)28-18-13-15-19(16-14-18)29(25,26)27;/h13-16H,2-12,17H2,1H3,(H,22,23)(H,25,26,27);	CCCCCCCCC(=O)NCCCCCC(=O)Oc1ccc(S(=O)(=O)O)cc1.[Na]					1.583224569247386	-22.541229166678896	Other
10582822	4-Chloro-3-methyl-1,2-oxazol-5-amine	4-chloro-3-methyl-1,2-oxazol-5-amine	QMZMMMMDQVQCHL-UHFFFAOYSA-N	CC1=NOC(=C1Cl)N	InChI=1S/C4H5ClN2O/c1-2-3(5)4(6)8-7-2/h6H2,1H3	Cc1noc(N)c1Cl					-3.158687934621555	-91.17069767284916	Other	Cc1noc(N)c1Cl		1.2033099797916469	0.7097082315377392				0.8914225166002878	0.1085774833997121	0.0691373621187955
170852568	4-[[1-[3-(dimethylamino)propyl]-2-hydroxy-4-methyl-6-oxopyridin-3-yl]diazenyl]-N-[3-[[4-[[1-[3-(dimethylamino)propyl]-2-hydroxy-4-methyl-6-oxopyridin-3-yl]diazenyl]benzoyl]amino]propyl]benzamide	4-[[1-[3-(dimethylamino)propyl]-2-hydroxy-4-methyl-6-oxo-3-pyridinyl]diazenyl]-N-[3-[[4-[[1-[3-(dimethylamino)propyl]-2-hydroxy-4-methyl-6-oxo-3-pyridinyl]diazenyl]benzoyl]amino]propyl]benzamide	BZKDVJDZNDHJOU-UHFFFAOYSA-N	CC1=CC(=O)N(C(=C1N=NC2=CC=C(C=C2)C(=O)NCCCNC(=O)C3=CC=C(C=C3)N=NC4=C(N(C(=O)C=C4C)CCCN(C)C)O)O)CCCN(C)C	InChI=1S/C39H50N10O6/c1-26-24-32(50)48(22-8-20-46(3)4)38(54)34(26)44-42-30-14-10-28(11-15-30)36(52)40-18-7-19-41-37(53)29-12-16-31(17-13-29)43-45-35-27(2)25-33(51)49(39(35)55)23-9-21-47(5)6/h10-17,24-25,54-55H,7-9,18-23H2,1-6H3,(H,40,52)(H,41,53)	Cc1cc(=O)n(CCCN(C)C)c(O)c1N=Nc1ccc(C(=O)NCCCNC(=O)c2ccc(N=Nc3c(C)cc(=O)n(CCCN(C)C)c3O)cc2)cc1					144.8451215424877	-60.33087950754483	Other	Cc1cc(=O)n(CCCN(C)C)c(O)c1N=Nc1ccc(C(=O)NCCCNC(=O)c2ccc(N=Nc3c(C)cc(=O)n(CCCN(C)C)c3O)cc2)cc1		1.6035920522463785	0.9512558898007348				0.6914481191212231	0.3085518808787769	0.2466486875037821
170854615	2-hydroxy-1-[3-[4-(2-hydroxy-2-methylpropanoyl)phenyl]-1,1,3-trimethyl-5,6-dihydro-2H-inden-5-yl]-2-methylpropan-1-one	2-hydroxy-1-[3-[4-(2-hydroxy-2-methylpropanoyl)phenyl]-1,1,3-trimethyl-5,6-dihydro-2H-inden-5-yl]-2-methylpropan-1-one	ODRHQLGDMZRVPG-UHFFFAOYSA-N	CC1(CC(C2=CC(CC=C21)C(=O)C(C)(C)O)(C)C3=CC=C(C=C3)C(=O)C(C)(C)O)C	InChI=1S/C26H34O4/c1-23(2)15-26(7,18-11-8-16(9-12-18)21(27)24(3,4)29)20-14-17(10-13-19(20)23)22(28)25(5,6)30/h8-9,11-14,17,29-30H,10,15H2,1-7H3	CC(C)(O)C(=O)c1ccc(C2(C)CC(C)(C)C3=CCC(C(=O)C(C)(C)O)C=C32)cc1					-71.78584251017685	-110.40702675058924	Other	CC(C)(O)C(=O)c1ccc(C2(C)CC(C)(C)C3=CCC(C(=O)C(C)(C)O)C=C32)cc1		1.0486481523228894	0.7401899414142731				0.9180773925939	0.0819226074061001	0.0515343682721211
18716947	Potassium 4-isopropylbenzenesulfonate	potassium 4-propan-2-ylbenzenesulfonate	RVRONQZKSCNZRS-UHFFFAOYSA-M	CC(C)C1=CC=C(C=C1)S(=O)(=O)[O-].[K+]	InChI=1S/C9H12O3S.K/c1-7(2)8-3-5-9(6-4-8)13(10,11)12;/h3-7H,1-2H3,(H,10,11,12);/q;+1/p-1	CC(C)c1ccc(S(=O)(=O)[O-])cc1.[K+]					91.28073936974828	-64.955722663785	Other
6435896	(E)-5((4-chlorophenyl)methylene)-2,2-dimethylcyclopentanone	(5E)-5-[(4-chlorophenyl)methylidene]-2,2-dimethylcyclopentan-1-one	DHZKFHRKOKWCKA-PKNBQFBNSA-N	CC1(CC/C(=C\C2=CC=C(C=C2)Cl)/C1=O)C	InChI=1S/C14H15ClO/c1-14(2)8-7-11(13(14)16)9-10-3-5-12(15)6-4-10/h3-6,9H,7-8H2,1-2H3/b11-9+	CC1(C)CCC(=Cc2ccc(Cl)cc2)C1=O					-58.43116658698558	-76.73042169579291	Other	CC1(C)CC/C(=C\c2ccc(Cl)cc2)C1=O		1.1835097601422957	0.6703412339662239				0.909248667497534	0.0907513325024659	0.0549290132338907
23431539	2-[bis(2-hydroxyethyl)amino]ethanol;(E)-but-2-enedioic acid	2-[bis(2-hydroxyethyl)amino]ethanol;(E)-but-2-enedioic acid	AFNWOEJOULWFIS-WLHGVMLRSA-N	C(CO)N(CCO)CCO.C(=C/C(=O)O)\C(=O)O	InChI=1S/C6H15NO3.C4H4O4/c8-4-1-7(2-5-9)3-6-10;5-3(6)1-2-4(7)8/h8-10H,1-6H2;1-2H,(H,5,6)(H,7,8)/b;2-1+	O=C(O)C=CC(=O)O.OCCN(CCO)CCO					47.78312826078413	130.0611661879053	Other
6918277	Finrozole	4-[(1R,2S)-3-(4-fluorophenyl)-2-hydroxy-1-(1,2,4-triazol-1-yl)propyl]benzonitrile	SLJZVZKQYSKYNV-ZWKOTPCHSA-N	C1=CC(=CC=C1C[C@@H]([C@@H](C2=CC=C(C=C2)C#N)N3C=NC=N3)O)F	InChI=1S/C18H15FN4O/c19-16-7-3-13(4-8-16)9-17(24)18(23-12-21-11-22-23)15-5-1-14(10-20)2-6-15/h1-8,11-12,17-18,24H,9H2/t17-,18+/m0/s1	N#Cc1ccc(C(C(O)Cc2ccc(F)cc2)n2cncn2)cc1	Organic compounds	Phenylpropanoids and polyketides	Linear 1,3-diarylpropanoids		32.723975876947726	-36.36239216631415	Phenylpropanoids and polyketides	N#Cc1ccc([C@H]([C@@H](O)Cc2ccc(F)cc2)n2cncn2)cc1		1.85573510133722	0.6775162378942583				0.6292251753919934	0.3707748246080066	0.2776928897510091
170854614	Ethoxy-sulfanylidene-bis[(3,5,6-trichloropyridin-2-yl)oxy]-lambda5-phosphane	ethoxy-sulfanylidene-bis[(3,5,6-trichloro-2-pyridinyl)oxy]-lambda5-phosphane	PKQQMZFCHAFZNZ-UHFFFAOYSA-N	CCOP(=S)(OC1=NC(=C(C=C1Cl)Cl)Cl)OC2=NC(=C(C=C2Cl)Cl)Cl	InChI=1S/C12H7Cl6N2O3PS/c1-2-21-24(25,22-11-7(15)3-5(13)9(17)19-11)23-12-8(16)4-6(14)10(18)20-12/h3-4H,2H2,1H3	CCOP(=S)(Oc1nc(Cl)c(Cl)cc1Cl)Oc1nc(Cl)c(Cl)cc1Cl					82.570860900035	14.618086483717711	Other	CCOP(=S)(Oc1nc(Cl)c(Cl)cc1Cl)Oc1nc(Cl)c(Cl)cc1Cl		1.5504822041642918	0.8372652243076646				0.7361299240143732	0.2638700759856268	0.1999564970924285
88406203	2,3,5-Trichloro-6-[ethoxy(ethylsulfanyl)phosphoryl]oxypyridine	2,3,5-trichloro-6-[ethoxy(ethylsulfanyl)phosphoryl]oxypyridine	BVDLSHNBSLRLNB-UHFFFAOYSA-N	CCOP(=O)(OC1=NC(=C(C=C1Cl)Cl)Cl)SCC	InChI=1S/C9H11Cl3NO3PS/c1-3-15-17(14,18-4-2)16-9-7(11)5-6(10)8(12)13-9/h5H,3-4H2,1-2H3	CCOP(=O)(Oc1nc(Cl)c(Cl)cc1Cl)SCC					82.77299748761693	14.61649428246618	Other	CCOP(=O)(Oc1nc(Cl)c(Cl)cc1Cl)SCC		0.8828400356626374	0.7096142623531927				0.9540928118240192	0.0459071881759807	0.0265532299648514
44784958	(S)-7-Methoxy-1,2,3,4-tetrahydro-naphthalen-2-ylamine hydrochloride	(2S)-7-methoxy-1,2,3,4-tetrahydronaphthalen-2-amine;hydrochloride	PMBXUCCIODNPGO-PPHPATTJSA-N	COC1=CC2=C(CC[C@@H](C2)N)C=C1.Cl	InChI=1S/C11H15NO.ClH/c1-13-11-5-3-8-2-4-10(12)6-9(8)7-11;/h3,5,7,10H,2,4,6,12H2,1H3;1H/t10-;/m0./s1	COc1ccc2c(c1)CC(N)CC2.Cl					-42.56913805317029	-103.94395825220312	Other
10049917	A-87172.0	(Z,2S)-5-amino-2-(dibenzylamino)-1,6-diphenylhex-4-en-3-one	IVYLNCUETJNNJU-AYRMWSDDSA-N	C1=CC=C(C=C1)C[C@@H](C(=O)/C=C(/CC2=CC=CC=C2)\N)N(CC3=CC=CC=C3)CC4=CC=CC=C4	InChI=1S/C32H32N2O/c33-30(21-26-13-5-1-6-14-26)23-32(35)31(22-27-15-7-2-8-16-27)34(24-28-17-9-3-10-18-28)25-29-19-11-4-12-20-29/h1-20,23,31H,21-22,24-25,33H2/b30-23-/t31-/m0/s1	NC(=CC(=O)C(Cc1ccccc1)N(Cc1ccccc1)Cc1ccccc1)Cc1ccccc1					-29.69965234267549	-19.533502580300173	Other	N/C(=C\C(=O)[C@H](Cc1ccccc1)N(Cc1ccccc1)Cc1ccccc1)Cc1ccccc1		1.6219292464571964	0.8073724802151666				0.7144206284330764	0.2855793715669236	0.2163880851140627
170854613	Antimony(5+);cyclohexyl(diphenyl)sulfanium;hexafluoride	antimony(5+);cyclohexyl(diphenyl)sulfanium;hexafluoride	JKHRCADIVSYEHM-UHFFFAOYSA-H	C1CCC(CC1)[S+](C2=CC=CC=C2)C3=CC=CC=C3.[F-].[F-].[F-].[F-].[F-].[F-].[Sb+5]	InChI=1S/C18H21S.6FH.Sb/c1-4-10-16(11-5-1)19(17-12-6-2-7-13-17)18-14-8-3-9-15-18;;;;;;;/h1-2,4-7,10-13,18H,3,8-9,14-15H2;6*1H;/q+1;;;;;;;+5/p-6	[F-].[F-].[F-].[F-].[F-].[F-].[Sb+5].c1ccc([S+](c2ccccc2)C2CCCCC2)cc1					-72.04621361238661	-80.34266185140763	Other
138396502	Pentapotassium 6,9,12-tris(carboxylatomethyl)-3-(1,1,2,2,3,3,4,4,5,5,6,6,7,7,8,8,8-heptadecafluorooctane-1-sulfonyl)-3,6,9,12,15-pentaazaheptadecane-1,17-dioate	pentapotassium;2-[2-[carboxylatomethyl-[2-[carboxylatomethyl-[2-[carboxylatomethyl-[2-[carboxylatomethyl(1,1,2,2,3,3,4,4,5,5,6,6,7,7,8,8,8-heptadecafluorooctylsulfonyl)amino]ethyl]amino]ethyl]amino]ethyl]amino]ethylamino]acetate	PDVMAVDZLRSWDV-UHFFFAOYSA-I	C(CN(CCN(CCN(CCN(CC(=O)[O-])S(=O)(=O)C(C(C(C(C(C(C(C(F)(F)F)(F)F)(F)F)(F)F)(F)F)(F)F)(F)F)(F)F)CC(=O)[O-])CC(=O)[O-])CC(=O)[O-])NCC(=O)[O-].[K+].[K+].[K+].[K+].[K+]	InChI=1S/C26H32F17N5O12S.5K/c27-19(28,21(31,32)23(35,36)25(39,40)41)20(29,30)22(33,34)24(37,38)26(42,43)61(59,60)48(13-18(57)58)8-7-47(12-17(55)56)6-5-46(11-16(53)54)4-3-45(10-15(51)52)2-1-44-9-14(49)50;;;;;/h44H,1-13H2,(H,49,50)(H,51,52)(H,53,54)(H,55,56)(H,57,58);;;;;/q;5*+1/p-5	O=C([O-])CNCCN(CCN(CCN(CCN(CC(=O)[O-])S(=O)(=O)C(F)(F)C(F)(F)C(F)(F)C(F)(F)C(F)(F)C(F)(F)C(F)(F)C(F)(F)F)CC(=O)[O-])CC(=O)[O-])CC(=O)[O-].[K+].[K+].[K+].[K+].[K+]	Organic compounds	Organohalogen compounds	Alkyl halides	Alkyl fluorides	132.80357654574556	36.08116321445957	Organohalogen compounds
9810816	Iscotrizinol	2-ethylhexyl 4-[[4-[4-(tert-butylcarbamoyl)anilino]-6-[4-(2-ethylhexoxycarbonyl)anilino]-1,3,5-triazin-2-yl]amino]benzoate	OSCJHTSDLYVCQC-UHFFFAOYSA-N	CCCCC(CC)COC(=O)C1=CC=C(C=C1)NC2=NC(=NC(=N2)NC3=CC=C(C=C3)C(=O)NC(C)(C)C)NC4=CC=C(C=C4)C(=O)OCC(CC)CCCC	InChI=1S/C44H59N7O5/c1-8-12-14-30(10-3)28-55-39(53)33-18-24-36(25-19-33)46-42-48-41(45-35-22-16-32(17-23-35)38(52)51-44(5,6)7)49-43(50-42)47-37-26-20-34(21-27-37)40(54)56-29-31(11-4)15-13-9-2/h16-27,30-31H,8-15,28-29H2,1-7H3,(H,51,52)(H3,45,46,47,48,49,50)	CCCCC(CC)COC(=O)c1ccc(Nc2nc(Nc3ccc(C(=O)NC(C)(C)C)cc3)nc(Nc3ccc(C(=O)OCC(CC)CCCC)cc3)n2)cc1	Organic compounds	Benzenoids	Benzene and substituted derivatives	Benzoic acids and derivatives	-7.667351945776531	21.10194969116885	Benzenoids	CCCCC(CC)COC(=O)c1ccc(Nc2nc(Nc3ccc(C(=O)NC(C)(C)C)cc3)nc(Nc3ccc(C(=O)OCC(CC)CCCC)cc3)n2)cc1		1.3644235724502605	0.9083798508146812				0.7843148339015871	0.2156851660984129	0.1633701312120457
170839008	5-[[4,6-bis(2-aminopropylimino)-1,3,5-triazinan-2-ylidene]amino]-3-[[4-[[6-[4-[[8-[[4,6-bis(2-aminopropylimino)-1,3,5-triazinan-2-ylidene]amino]-1-hydroxy-3,6-disulfonaphthalen-2-yl]diazenyl]anilino]-4-[3-(diethylamino)propylimino]-1H-1,3,5-triazin-2-yl]amino]phenyl]diazenyl]-4-hydroxynaphthalene-2,7-disulfonic acid	5-[[4,6-bis(2-aminopropylimino)-1,3,5-triazinan-2-ylidene]amino]-3-[[4-[[6-[4-[[8-[[4,6-bis(2-aminopropylimino)-1,3,5-triazinan-2-ylidene]amino]-1-hydroxy-3,6-disulfonaphthalen-2-yl]diazenyl]anilino]-4-[3-(diethylamino)propylimino]-1H-1,3,5-triazin-2-yl]amino]phenyl]diazenyl]-4-hydroxynaphthalene-2,7-disulfonic acid	HJNRIUAWUKVWOI-UHFFFAOYSA-N	CCN(CC)CCCN=C1N=C(NC(=N1)NC2=CC=C(C=C2)N=NC3=C(C4=C(C=C(C=C4C=C3S(=O)(=O)O)S(=O)(=O)O)N=C5NC(=NCC(C)N)NC(=NCC(C)N)N5)O)NC6=CC=C(C=C6)N=NC7=C(C8=C(C=C(C=C8C=C7S(=O)(=O)O)S(=O)(=O)O)N=C9NC(=NCC(C)N)NC(=NCC(C)N)N9)O	InChI=1S/C60H77N27O14S4/c1-7-87(8-2)19-9-18-65-52-76-57(70-36-10-14-38(15-11-36)83-85-48-44(104(96,97)98)22-34-20-40(102(90,91)92)24-42(46(34)50(48)88)72-59-78-53(66-26-30(3)61)74-54(79-59)67-27-31(4)62)82-58(77-52)71-37-12-16-39(17-13-37)84-86-49-45(105(99,100)101)23-35-21-41(103(93,94)95)25-43(47(35)51(49)89)73-60-80-55(68-28-32(5)63)75-56(81-60)69-29-33(6)64/h10-17,20-25,30-33,88-89H,7-9,18-19…	CCN(CC)CCCN=c1nc(Nc2ccc(N=Nc3c(S(=O)(=O)O)cc4cc(S(=O)(=O)O)cc(N=c5[nH]c(=NCC(C)N)[nH]c(=NCC(C)N)[nH]5)c4c3O)cc2)[nH]c(Nc2ccc(N=Nc3c(S(=O)(=O)O)cc4cc(S(=O)(=O)O)cc(N=c5[nH]c(=NCC(C)N)[nH]c(=NCC(C)N)[nH]5)c4c3O)cc2)n1					135.39324843249454	-128.74618680535875	Other
21265089	Perfluoro-3-methylheptane	1,1,1,2,2,3,3,4,4,5,6,6,7,7,7-pentadecafluoro-5-(trifluoromethyl)heptane	XLTINEVRECWPSA-UHFFFAOYSA-N	C(C(C(C(C(F)(F)F)(F)F)(F)F)(F)F)(C(C(F)(F)F)(F)F)(C(F)(F)F)F	InChI=1S/C8F18/c9-1(6(18,19)20,3(12,13)7(21,22)23)2(10,11)4(14,15)5(16,17)8(24,25)26	FC(F)(F)C(F)(F)C(F)(F)C(F)(F)C(F)(C(F)(F)F)C(F)(F)C(F)(F)F	Organic compounds	Organohalogen compounds	Organofluorides		117.05566223930968	48.90286975715058	Organohalogen compounds	FC(F)(F)C(F)(F)C(F)(F)C(F)(F)C(F)(C(F)(F)F)C(F)(F)C(F)(F)F		1.54807174596188	1.0726179302188092				0.6897537779766656	0.3102462220233344	0.2548444610646088
22277954	Perfluoro-2-methylheptane	1,1,1,2,2,3,3,4,4,5,5,6,7,7,7-pentadecafluoro-6-(trifluoromethyl)heptane	CTUHKFIIVLKIOR-UHFFFAOYSA-N	C(C(C(C(C(C(F)(F)F)(F)F)(F)F)(F)F)(F)F)(C(F)(F)F)(C(F)(F)F)F	InChI=1S/C8F18/c9-1(6(18,19)20,7(21,22)23)2(10,11)3(12,13)4(14,15)5(16,17)8(24,25)26	FC(F)(F)C(F)(F)C(F)(F)C(F)(F)C(F)(F)C(F)(C(F)(F)F)C(F)(F)F	Organic compounds	Organohalogen compounds	Organofluorides		117.09983891329324	48.84333792897073	Organohalogen compounds	FC(F)(F)C(F)(F)C(F)(F)C(F)(F)C(F)(F)C(F)(C(F)(F)F)C(F)(F)F		1.5515583823473764	1.0717804491854062				0.6887415286964987	0.3112584713035012	0.255724151293985
139025612	[Cyano-(3-phenoxyphenyl)methyl] 3-phenoxybenzoate	[cyano-(3-phenoxyphenyl)methyl] 3-phenoxybenzoate	BNGJESMNUIMTCZ-UHFFFAOYSA-N	C1=CC=C(C=C1)OC2=CC=CC(=C2)C(C#N)OC(=O)C3=CC(=CC=C3)OC4=CC=CC=C4	InChI=1S/C27H19NO4/c28-19-26(20-9-7-15-24(17-20)30-22-11-3-1-4-12-22)32-27(29)21-10-8-16-25(18-21)31-23-13-5-2-6-14-23/h1-18,26H	N#CC(OC(=O)c1cccc(Oc2ccccc2)c1)c1cccc(Oc2ccccc2)c1					-137.83444958995608	-53.46012848795069	Other	N#CC(OC(=O)c1cccc(Oc2ccccc2)c1)c1cccc(Oc2ccccc2)c1		1.1930980812416898	0.7354096297743605				0.8858759223993896	0.1141240776006103	0.0743230408296109
135730649	2-Phenoxyethyl 3-[(5-cyano-6-hydroxy-1,4-dimethyl-2-oxopyridin-3-yl)diazenyl]benzoate	2-phenoxyethyl 3-[(5-cyano-6-hydroxy-1,4-dimethyl-2-oxo-3-pyridinyl)diazenyl]benzoate	GNSXYWMBBNUQCC-UHFFFAOYSA-N	CC1=C(C(=O)N(C(=C1C#N)O)C)N=NC2=CC=CC(=C2)C(=O)OCCOC3=CC=CC=C3	InChI=1S/C23H20N4O5/c1-15-19(14-24)21(28)27(2)22(29)20(15)26-25-17-8-6-7-16(13-17)23(30)32-12-11-31-18-9-4-3-5-10-18/h3-10,13,28H,11-12H2,1-2H3	Cc1c(C#N)c(O)n(C)c(=O)c1N=Nc1cccc(C(=O)OCCOc2ccccc2)c1					148.40511497164914	-56.91316412990548	Other	Cc1c(C#N)c(O)n(C)c(=O)c1N=Nc1cccc(C(=O)OCCOc2ccccc2)c1		1.5557469495719298	0.7320205517538688				0.7627121925027294	0.2372878074972706	0.1696348621874339
15477064	Methyl N-Methoxy-2-methylphenylcarbamate	methyl N-methoxy-N-(2-methylphenyl)carbamate	WATGRBLNQPCORS-UHFFFAOYSA-N	CC1=CC=CC=C1N(C(=O)OC)OC	InChI=1S/C10H13NO3/c1-8-6-4-5-7-9(8)11(14-3)10(12)13-2/h4-7H,1-3H3	COC(=O)N(OC)c1ccccc1C					57.40489300803275	-80.50438262214908	Other	COC(=O)N(OC)c1ccccc1C		0.9304124501717316	0.6337663303960492				0.96505371151856	0.0349462884814401	0.0182884690454265
10473552	[1-(4-bromobenzyl)-2-butyl-4-chloro-1H-imidazol-5-yl]methanol	[3-[(4-bromophenyl)methyl]-2-butyl-5-chloroimidazol-4-yl]methanol	LOSZLEJFCKVKOK-UHFFFAOYSA-N	CCCCC1=NC(=C(N1CC2=CC=C(C=C2)Br)CO)Cl	InChI=1S/C15H18BrClN2O/c1-2-3-4-14-18-15(17)13(10-20)19(14)9-11-5-7-12(16)8-6-11/h5-8,20H,2-4,9-10H2,1H3	CCCCc1nc(Cl)c(CO)n1Cc1ccc(Br)cc1					49.573086045091166	-12.503064071780171	Other	CCCCc1nc(Cl)c(CO)n1Cc1ccc(Br)cc1		1.5449557937907497	0.6380385811870448				0.7987861479660794	0.2012138520339206	0.1327937199419249
11379267	1-Ethyl-3-methylimidazolium benzoate	1-ethyl-3-methylimidazol-3-ium benzoate	FGMZQNBIGGTXKH-UHFFFAOYSA-M	CCN1C=C[N+](=C1)C.C1=CC=C(C=C1)C(=O)[O-]	InChI=1S/C7H6O2.C6H11N2/c8-7(9)6-4-2-1-3-5-6;1-3-8-5-4-7(2)6-8/h1-5H,(H,8,9);4-6H,3H2,1-2H3/q;+1/p-1	CCn1cc[n+](C)c1.O=C([O-])c1ccccc1					21.13096514929885	-34.86261036813881	Other
170854612	4-[4-(4-Amino-6-dimethoxyphosphoryl-1,3,5-triazin-2-yl)piperazin-1-yl]-6-dimethoxyphosphoryl-1,3,5-triazin-2-amine	4-[4-(4-amino-6-dimethoxyphosphoryl-1,3,5-triazin-2-yl)piperazin-1-yl]-6-dimethoxyphosphoryl-1,3,5-triazin-2-amine	OSVSAZMVORSGHK-UHFFFAOYSA-N	COP(=O)(C1=NC(=NC(=N1)N2CCN(CC2)C3=NC(=NC(=N3)N)P(=O)(OC)OC)N)OC	InChI=1S/C14H24N10O6P2/c1-27-31(25,28-2)13-19-9(15)17-11(21-13)23-5-7-24(8-6-23)12-18-10(16)20-14(22-12)32(26,29-3)30-4/h5-8H2,1-4H3,(H2,15,17,19,21)(H2,16,18,20,22)	COP(=O)(OC)c1nc(N)nc(N2CCN(c3nc(N)nc(P(=O)(OC)OC)n3)CC2)n1					35.86551505439318	29.441711005935407	Other	COP(=O)(OC)c1nc(N)nc(N2CCN(c3nc(N)nc(P(=O)(OC)OC)n3)CC2)n1		1.381379791403951	0.9448975213156576				0.7698929419461547	0.2301070580538453	0.1775208014846652
136630409	Tetrasodium 4-(4-chloro-6-(4-methyl-2-sulfophenylamino)-1,3,5-triazin-2-ylamino)-6-(4,5-dimethyl-2-sulfophenylazo)-5-hydroxynaphthalene-2,7-disulfonate	tetrasodium;5-[[4-chloro-6-(4-methyl-2-sulfonatoanilino)-1,3,5-triazin-2-yl]amino]-3-[(4,5-dimethyl-2-sulfonatophenyl)diazenyl]-4-hydroxynaphthalene-2,7-disulfonate	ZDWCBCBKVMTYJJ-UHFFFAOYSA-J	CC1=CC(=C(C=C1)NC2=NC(=NC(=N2)Cl)NC3=C4C(=CC(=C3)S(=O)(=O)[O-])C=C(C(=C4O)N=NC5=C(C=C(C(=C5)C)C)S(=O)(=O)[O-])S(=O)(=O)[O-])S(=O)(=O)[O-].[Na+].[Na+].[Na+].[Na+]	InChI=1S/C28H24ClN7O13S4.4Na/c1-12-4-5-17(20(6-12)51(41,42)43)30-27-32-26(29)33-28(34-27)31-19-11-16(50(38,39)40)9-15-10-22(53(47,48)49)24(25(37)23(15)19)36-35-18-7-13(2)14(3)8-21(18)52(44,45)46;;;;/h4-11,37H,1-3H3,(H,38,39,40)(H,41,42,43)(H,44,45,46)(H,47,48,49)(H2,30,31,32,33,34);;;;/q;4*+1/p-4	Cc1ccc(Nc2nc(Cl)nc(Nc3cc(S(=O)(=O)[O-])cc4cc(S(=O)(=O)[O-])c(N=Nc5cc(C)c(C)cc5S(=O)(=O)[O-])c(O)c34)n2)c(S(=O)(=O)[O-])c1.[Na+].[Na+].[Na+].[Na+]					115.86758200363955	-138.50418047580678	Other
5486971	Pregabalin	(3S)-3-(aminomethyl)-5-methylhexanoic acid	AYXYPKUFHZROOJ-ZETCQYMHSA-N	CC(C)C[C@@H](CC(=O)O)CN	InChI=1S/C8H17NO2/c1-6(2)3-7(5-9)4-8(10)11/h6-7H,3-5,9H2,1-2H3,(H,10,11)/t7-/m0/s1	CC(C)CC(CN)CC(=O)O	Organic compounds	Organic acids and derivatives	Carboxylic acids and derivatives	Amino acids, peptides, and analogues	-41.03933216044388	104.99936146556507	Organic acids and derivatives	CC(C)C[C@H](CN)CC(=O)O		0.1372372742020415	0.6933528579487244				0.9974512096063868	0.0025487903936131	0.0011261565672383
170854611	5-[[(3-Carboxy-4-hydroxyphenyl)sulfonylamino]sulfamoyl]-2-hydroxybenzoic acid	5-[[(3-carboxy-4-hydroxyphenyl)sulfonylamino]sulfamoyl]-2-hydroxybenzoic acid	IEIDHXXPPBELQW-UHFFFAOYSA-N	C1=CC(=C(C=C1S(=O)(=O)NNS(=O)(=O)C2=CC(=C(C=C2)O)C(=O)O)C(=O)O)O	InChI=1S/C14H12N2O10S2/c17-11-3-1-7(5-9(11)13(19)20)27(23,24)15-16-28(25,26)8-2-4-12(18)10(6-8)14(21)22/h1-6,15-18H,(H,19,20)(H,21,22)	O=C(O)c1cc(S(=O)(=O)NNS(=O)(=O)c2ccc(O)c(C(=O)O)c2)ccc1O					84.83401070635385	-78.47276765149793	Other	O=C(O)c1cc(S(=O)(=O)NNS(=O)(=O)c2ccc(O)c(C(=O)O)c2)ccc1O		1.592934471135667	0.8421156417276766				0.7181690534316085	0.2818309465683914	0.2157824132304935
170854610	Potassium;2-[3-[bis(carboxylatomethyl)amino]propyl-(carboxylatomethyl)amino]acetate;iron(3+);hydrate	potassium;2-[3-[bis(carboxylatomethyl)amino]propyl-(carboxylatomethyl)amino]acetate;iron(3+);hydrate	YRXCHZKQUPEBCO-UHFFFAOYSA-J	C(CN(CC(=O)[O-])CC(=O)[O-])CN(CC(=O)[O-])CC(=O)[O-].O.[K+].[Fe+3]	InChI=1S/C11H18N2O8.Fe.K.H2O/c14-8(15)4-12(5-9(16)17)2-1-3-13(6-10(18)19)7-11(20)21;;;/h1-7H2,(H,14,15)(H,16,17)(H,18,19)(H,20,21);;;1H2/q;+3;+1;/p-4	O.O=C([O-])CN(CCCN(CC(=O)[O-])CC(=O)[O-])CC(=O)[O-].[Fe+3].[K+]					76.1955670794171	146.30309271442937	Other
136082126	4-[2-[2-Nitro-4-[[2-(sulfooxy)ethyl]sulfonyl]phenyl]diazenyl]-1-naphthalenol	2-[4-[(4-hydroxynaphthalen-1-yl)diazenyl]-3-nitrophenyl]sulfonylethyl hydrogen sulfate	DRIVHGUBBZJAIL-UHFFFAOYSA-N	C1=CC=C2C(=C1)C(=CC=C2O)N=NC3=C(C=C(C=C3)S(=O)(=O)CCOS(=O)(=O)O)[N+](=O)[O-]	InChI=1S/C18H15N3O9S2/c22-18-8-7-15(13-3-1-2-4-14(13)18)19-20-16-6-5-12(11-17(16)21(23)24)31(25,26)10-9-30-32(27,28)29/h1-8,11,22H,9-10H2,(H,27,28,29)	O=[N+]([O-])c1cc(S(=O)(=O)CCOS(=O)(=O)O)ccc1N=Nc1ccc(O)c2ccccc12					95.34648341094857	-112.29517084948289	Other	O=[N+]([O-])c1cc(S(=O)(=O)CCOS(=O)(=O)O)ccc1N=Nc1ccc(O)c2ccccc12		1.9213487278630104	0.8326321205930929				0.5751724556680822	0.4248275443319178	0.3441931303226455
170854609	(Z)-3-(5-fluoro-2,3-dimethoxyphenyl)prop-2-enoic acid	(Z)-3-(5-fluoro-2,3-dimethoxyphenyl)prop-2-enoic acid	BPEWPKUQRCAZGQ-ARJAWSKDSA-N	COC1=CC(=CC(=C1OC)/C=C\C(=O)O)F	InChI=1S/C11H11FO4/c1-15-9-6-8(12)5-7(11(9)16-2)3-4-10(13)14/h3-6H,1-2H3,(H,13,14)/b4-3-	COc1cc(F)cc(C=CC(=O)O)c1OC					-25.742535930670023	-63.07653556046529	Other	COc1cc(F)cc(/C=C\C(=O)O)c1OC		0.5165437156149442	0.7032430662615626				0.986859857660014	0.0131401423399859	0.0067096450808155
19371515	Alcaftadine	11-(1-methylpiperidin-4-ylidene)-5,6-dihydroimidazo[2,1-b][3]benzazepine-3-carbaldehyde	MWTBKTRZPHJQLH-UHFFFAOYSA-N	CN1CCC(=C2C3=CC=CC=C3CCN4C2=NC=C4C=O)CC1	InChI=1S/C19H21N3O/c1-21-9-6-15(7-10-21)18-17-5-3-2-4-14(17)8-11-22-16(13-23)12-20-19(18)22/h2-5,12-13H,6-11H2,1H3	CN1CCC(=C2c3ccccc3CCn3c(C=O)cnc32)CC1	Organic compounds	Organoheterocyclic compounds	Benzazepines		-55.34098037025112	-90.05170802101769	Organoheterocyclic compounds	CN1CCC(=C2c3ccccc3CCn3c(C=O)cnc32)CC1		1.7038346753257412	0.713412945481793				0.7006003839883996	0.2993996160116003	0.2197737903179935
15216615	1,3-Oxathiolane-2-carboxylic acid, 5-hydroxy-, (2R,5R)-rel-	(2S,5S)-5-hydroxy-1,3-oxathiolane-2-carboxylic acid	LOWHAEXKCMFUMV-OKKQSCSOSA-N	C1[C@H](O[C@@H](S1)C(=O)O)O	InChI=1S/C4H6O4S/c5-2-1-9-4(8-2)3(6)7/h2,4-5H,1H2,(H,6,7)/t2-,4-/m0/s1	O=C(O)C1OC(O)CS1					-112.1716157746915	5.036442682531106	Other	O=C(O)[C@H]1O[C@H](O)CS1		0.4693819923952977	0.7103866344253902				0.98827702906201	0.0117229709379899	0.0059690335874631
148121	Pralatrexate	(2S)-2-[[4-[1-(2,4-diaminopteridin-6-yl)pent-4-yn-2-yl]benzoyl]amino]pentanedioic acid	OGSBUKJUDHAQEA-WMCAAGNKSA-N	C#CCC(CC1=CN=C2C(=N1)C(=NC(=N2)N)N)C3=CC=C(C=C3)C(=O)N[C@@H](CCC(=O)O)C(=O)O	InChI=1S/C23H23N7O5/c1-2-3-14(10-15-11-26-20-18(27-15)19(24)29-23(25)30-20)12-4-6-13(7-5-12)21(33)28-16(22(34)35)8-9-17(31)32/h1,4-7,11,14,16H,3,8-10H2,(H,28,33)(H,31,32)(H,34,35)(H4,24,25,26,29,30)/t14?,16-/m0/s1	C#CCC(Cc1cnc2nc(N)nc(N)c2n1)c1ccc(C(=O)NC(CCC(=O)O)C(=O)O)cc1	Organic compounds	Organic acids and derivatives	Carboxylic acids and derivatives	Amino acids, peptides, and analogues	-46.85042321523677	-21.956740912706504	Organic acids and derivatives	C#CCC(Cc1cnc2nc(N)nc(N)c2n1)c1ccc(C(=O)N[C@@H](CCC(=O)O)C(=O)O)cc1		1.3577817002576809	0.8564917922081747				0.8001823003223221	0.1998176996776779	0.1473495890269087
22268924	4,6-Dichloro-5-nitro-2-(propylthio)pyrimidine	4,6-dichloro-5-nitro-2-propylsulfanylpyrimidine	DDEDQHVHVPJFAC-UHFFFAOYSA-N	CCCSC1=NC(=C(C(=N1)Cl)[N+](=O)[O-])Cl	InChI=1S/C7H7Cl2N3O2S/c1-2-3-15-7-10-5(8)4(12(13)14)6(9)11-7/h2-3H2,1H3	CCCSc1nc(Cl)c([N+](=O)[O-])c(Cl)n1	Organic compounds	Organosulfur compounds	Thioethers	Aryl thioethers	21.93812296407914	-160.39157246776418	Organosulfur compounds	CCCSc1nc(Cl)c([N+](=O)[O-])c(Cl)n1		1.5274446351510464	0.7362530131127769				0.7731872608103891	0.2268127391896108	0.1614400331407053
536770	1,1-Diamino-2,2-dinitroethylene	2,2-dinitroethene-1,1-diamine	FUHQFAMVYDIUKL-UHFFFAOYSA-N	C(=C([N+](=O)[O-])[N+](=O)[O-])(N)N	InChI=1S/C2H4N4O4/c3-1(4)2(5(7)8)6(9)10/h3-4H2	NC(N)=C([N+](=O)[O-])[N+](=O)[O-]	Organic compounds	Organic 1,3-dipolar compounds	Allyl-type 1,3-dipolar organic compounds	Organic nitro compounds	125.04916787116603	91.92438558338584	Other	NC(N)=C([N+](=O)[O-])[N+](=O)[O-]		1.4557534791250035	0.775201330009361				0.7893633042929147	0.2106366957070853	0.1511837835959546
24760194	1-(2,3,8,8-Tetramethyl-1,3,4,4a,5,6,7,8a-octahydronaphthalen-2-yl)ethanone	1-(2,3,8,8-tetramethyl-1,3,4,4a,5,6,7,8a-octahydronaphthalen-2-yl)ethanone	JEMMOQLKGKUHKJ-UHFFFAOYSA-N	CC1CC2CCCC(C2CC1(C)C(=O)C)(C)C	InChI=1S/C16H28O/c1-11-9-13-7-6-8-15(3,4)14(13)10-16(11,5)12(2)17/h11,13-14H,6-10H2,1-5H3	CC(=O)C1(C)CC2C(CCCC2(C)C)CC1C					-139.32191244168976	-19.427108712978523	Other	CC(=O)C1(C)CC2C(CCCC2(C)C)CC1C		1.149675277058917	0.742217780351687				0.894776252940753	0.1052237470592469	0.0681665602963659
69716160	4-(4,6,8-Trimethylnonan-2-yl)phenol	4-(4,6,8-trimethylnonan-2-yl)phenol	KQXPSMKJRRCWGA-UHFFFAOYSA-N	CC(C)CC(C)CC(C)CC(C)C1=CC=C(C=C1)O	InChI=1S/C18H30O/c1-13(2)10-14(3)11-15(4)12-16(5)17-6-8-18(19)9-7-17/h6-9,13-16,19H,10-12H2,1-5H3	CC(C)CC(C)CC(C)CC(C)c1ccc(O)cc1					44.40478222976161	5.607029652849827	Other	CC(C)CC(C)CC(C)CC(C)c1ccc(O)cc1		1.1039846321878313	0.6930855100105059				0.9202917178789668	0.079708282121033	0.048346170551054
9936739	Indoxacarb, (+-)-	methyl 7-chloro-2-[methoxycarbonyl-[4-(trifluoromethoxy)phenyl]carbamoyl]-3,5-dihydroindeno[1,2-e][1,3,4]oxadiazine-4a-carboxylate	VBCVPMMZEGZULK-UHFFFAOYSA-N	COC(=O)C12CC3=C(C1=NN(CO2)C(=O)N(C4=CC=C(C=C4)OC(F)(F)F)C(=O)OC)C=CC(=C3)Cl	InChI=1S/C22H17ClF3N3O7/c1-33-18(30)21-10-12-9-13(23)3-8-16(12)17(21)27-28(11-35-21)19(31)29(20(32)34-2)14-4-6-15(7-5-14)36-22(24,25)26/h3-9H,10-11H2,1-2H3	COC(=O)N(C(=O)N1COC2(C(=O)OC)Cc3cc(Cl)ccc3C2=N1)c1ccc(OC(F)(F)F)cc1	Organic compounds	Benzenoids	Benzene and substituted derivatives	Phenylcarbamic acid esters	-35.5005482934688	-55.34640981788882	Benzenoids	COC(=O)N(C(=O)N1COC2(C(=O)OC)Cc3cc(Cl)ccc3C2=N1)c1ccc(OC(F)(F)F)cc1		1.2020851079713328	0.7321801928872149				0.8845266740487918	0.1154733259512081	0.0751565381113513
170854608	1,3-dibromopropane;N',N'-diethyl-N,N-dimethylpropane-1,3-diamine	1,3-dibromopropane;N',N'-diethyl-N,N-dimethylpropane-1,3-diamine	YHHOJFNCNBLOLP-UHFFFAOYSA-N	CCN(CC)CCCN(C)C.C(CBr)CBr	InChI=1S/C9H22N2.C3H6Br2/c1-5-11(6-2)9-7-8-10(3)4;4-2-1-3-5/h5-9H2,1-4H3;1-3H2	BrCCCBr.CCN(CC)CCCN(C)C					38.61298587237624	126.62761104664628	Other
97292224	rel-(3R,4R)-1,1,1,2,2,3,4,5,5,5-Decafluoropentane	(3R,4R)-1,1,1,2,2,3,4,5,5,5-decafluoropentane	RIQRGMUSBYGDBL-JCYAYHJZSA-N	[C@@H]([C@H](C(F)(F)F)F)(C(C(F)(F)F)(F)F)F	InChI=1S/C5H2F10/c6-1(2(7)4(10,11)12)3(8,9)5(13,14)15/h1-2H/t1-,2-/m1/s1	FC(C(F)C(F)(F)C(F)(F)F)C(F)(F)F	Organic compounds	Organohalogen compounds	Organofluorides		111.41705185106606	57.519633949791576	Organohalogen compounds	F[C@H]([C@@H](F)C(F)(F)C(F)(F)F)C(F)(F)F		1.691430681416199	0.9446219570070684				0.6592738963039264	0.3407261036960736	0.2752881418243544
3033825	Levosimendan	2-[[4-[(4R)-4-methyl-6-oxo-4,5-dihydro-1H-pyridazin-3-yl]phenyl]hydrazinylidene]propanedinitrile	WHXMKTBCFHIYNQ-SECBINFHSA-N	C[C@@H]1CC(=O)NN=C1C2=CC=C(C=C2)NN=C(C#N)C#N	InChI=1S/C14H12N6O/c1-9-6-13(21)19-20-14(9)10-2-4-11(5-3-10)17-18-12(7-15)8-16/h2-5,9,17H,6H2,1H3,(H,19,21)/t9-/m1/s1	CC1CC(=O)NN=C1c1ccc(NN=C(C#N)C#N)cc1	Organic compounds	Benzenoids	Benzene and substituted derivatives	Phenylhydrazines	94.73596195308112	-37.27770996781359	Benzenoids	C[C@@H]1CC(=O)NN=C1c1ccc(NN=C(C#N)C#N)cc1		0.8288283564429626	0.7307676712813505				0.9564606313703256	0.0435393686296744	0.0254702676745968
165360381	1-Naphthalenesulfonic acid, 6-diazo-5,6-dihydro-5-oxo-, ester with 4-(3,4-dihydro-7-hydroxy-2,4,4-trimethyl-2H-1-benzopyran-2-yl)-1,3-benzenediol	6-diazo-5-oxonaphthalene-1-sulfonic acid;4-(7-hydroxy-2,4,4-trimethyl-3H-chromen-2-yl)benzene-1,3-diol	RLRBZZWWPKVQCL-UHFFFAOYSA-N	CC1(CC(OC2=C1C=CC(=C2)O)(C)C3=C(C=C(C=C3)O)O)C.C1=CC2=C(C=CC(=[N+]=[N-])C2=O)C(=C1)S(=O)(=O)O	InChI=1S/C18H20O4.C10H6N2O4S/c1-17(2)10-18(3,13-6-4-11(19)8-15(13)21)22-16-9-12(20)5-7-14(16)17;11-12-8-5-4-6-7(10(8)13)2-1-3-9(6)17(14,15)16/h4-9,19-21H,10H2,1-3H3;1-5H,(H,14,15,16)	CC1(C)CC(C)(c2ccc(O)cc2O)Oc2cc(O)ccc21.[N-]=[N+]=C1C=Cc2c(cccc2S(=O)(=O)O)C1=O					77.9971255092301	-110.29664680220684	Other
23438	Ethanaminium, 2-hydroxy-N,N-bis(2-hydroxyethyl)-N-methyl-	tris(2-hydroxyethyl)-methylazanium	FVJLCPJDDAGIJE-UHFFFAOYSA-N	C[N+](CCO)(CCO)CCO	InChI=1S/C7H18NO3/c1-8(2-5-9,3-6-10)4-7-11/h9-11H,2-7H2,1H3/q+1	C[N+](CCO)(CCO)CCO					33.241317710025314	70.7495170856522	Other	C[N+](CCO)(CCO)CCO		0.6155397213721344	0.756284707945799				0.9735235562091092	0.0264764437908907	0.0150739347960302
19897078	2-Benzo[c][1]benzoxepin-2-ylacetic acid	2-benzo[c][1]benzoxepin-2-ylacetic acid	QHOKXUAUWCIZRC-UHFFFAOYSA-N	C1=CC2=CC3=C(C=CC(=C3)CC(=O)O)OC=C2C=C1	InChI=1S/C16H12O3/c17-16(18)8-11-5-6-15-14(7-11)9-12-3-1-2-4-13(12)10-19-15/h1-7,9-10H,8H2,(H,17,18)	O=C(O)Cc1ccc2c(c1)C=c1ccccc1=CO2					18.14108456686032	-12.91912841894051	Other	O=C(O)Cc1ccc2c(c1)C=c1ccccc1=CO2		1.0767159214857889	0.681198514015139				0.9294382326951792	0.0705617673048207	0.0418042338701839
16211458	Cobalt(II) carbonate hydrate	cobalt(2+);carbonate;hydrate	JLAIPADPFFTYLP-UHFFFAOYSA-L	C(=O)([O-])[O-].O.[Co+2]	InChI=1S/CH2O3.Co.H2O/c2-1(3)4;;/h(H2,2,3,4);;1H2/q;+2;/p-2	O.O=C([O-])[O-].[Co+2]					88.34877119562952	100.95640014080873	Other
11693898	azane;(2S)-2-hydroxypropanoic acid	azane;(2S)-2-hydroxypropanoic acid	RZOBLYBZQXQGFY-DKWTVANSSA-N	C[C@@H](C(=O)O)O.N	InChI=1S/C3H6O3.H3N/c1-2(4)3(5)6;/h2,4H,1H3,(H,5,6);1H3/t2-;/m0./s1	CC(O)C(=O)O.N					-10.992114649887515	127.00278113213162	Other
54057919	Kresoxim-methyl metabolote BF490-1	2-methoxyimino-2-[2-[(2-methylphenoxy)methyl]phenyl]acetic acid	LXOPDEDFRXZTNO-UHFFFAOYSA-N	CC1=CC=CC=C1OCC2=CC=CC=C2C(=NOC)C(=O)O	InChI=1S/C17H17NO4/c1-12-7-3-6-10-15(12)22-11-13-8-4-5-9-14(13)16(17(19)20)18-21-2/h3-10H,11H2,1-2H3,(H,19,20)	CON=C(C(=O)O)c1ccccc1COc1ccccc1C					-9.814114639668029	-51.78975343429489	Other	CON=C(C(=O)O)c1ccccc1COc1ccccc1C		1.6859295173702478	0.0948890582078674	BF 490-1	1.69	0.1	0.9999829596903308	1.7040309669313913e-05	9.860346983359134e-10
85616576	Cyclopropene-1-carbaldehyde	cyclopropene-1-carbaldehyde	WHBBXPRESYSRFD-UHFFFAOYSA-N	C1[C+]=C1C=O	InChI=1S/C4H3O/c5-3-4-1-2-4/h3H,1H2/q+1	O=CC1=[C+]C1					8.885462894273804	-63.55479167919378	Other	O=CC1=[C+]C1		-0.0625879355775798	0.7744630301233396				0.9971581260496936	0.0028418739503064	0.0013818765478516
60837	Camptosar	[(19S)-10,19-diethyl-19-hydroxy-14,18-dioxo-17-oxa-3,13-diazapentacyclo[11.8.0.02,11.04,9.015,20]henicosa-1(21),2,4(9),5,7,10,15(20)-heptaen-7-yl] 4-piperidin-1-ylpiperidine-1-carboxylate;trihydrate;hydrochloride	KLEAIHJJLUAXIQ-JDRGBKBRSA-N	CCC1=C2CN3C(=CC4=C(C3=O)COC(=O)[C@@]4(CC)O)C2=NC5=C1C=C(C=C5)OC(=O)N6CCC(CC6)N7CCCCC7.O.O.O.Cl	InChI=1S/C33H38N4O6.ClH.3H2O/c1-3-22-23-16-21(43-32(40)36-14-10-20(11-15-36)35-12-6-5-7-13-35)8-9-27(23)34-29-24(22)18-37-28(29)17-26-25(30(37)38)19-42-31(39)33(26,41)4-2;;;;/h8-9,16-17,20,41H,3-7,10-15,18-19H2,1-2H3;1H;3*1H2/t33-;;;;/m0..../s1	CCc1c2c(nc3ccc(OC(=O)N4CCC(N5CCCCC5)CC4)cc13)-c1cc3c(c(=O)n1C2)COC(=O)C3(O)CC.Cl.O.O.O	Organic compounds	Alkaloids and derivatives	Camptothecins		-52.6661585478927	-141.29645605389993	Alkaloids and derivatives
85614416	Calcium;strontium;ZINC;hydrogen phosphate;silicate	calcium;strontium;zinc;hydrogen phosphate;silicate	UAALMHSEETZBLU-UHFFFAOYSA-L	OP(=O)([O-])[O-].[O-][Si]([O-])([O-])[O-].[Ca+2].[Zn+2].[Sr+2]	InChI=1S/Ca.H3O4P.O4Si.Sr.Zn/c;2*1-5(2,3)4;;/h;(H3,1,2,3,4);;;/q+2;;-4;2*+2/p-2	O=P([O-])([O-])O.[Ca+2].[O-][Si]([O-])([O-])[O-].[Sr+2].[Zn+2]					92.22659696128432	129.4474992140074	Other
2762787	3-Nitro-2-phenylpyridine	3-nitro-2-phenylpyridine	GEALTJGFPPNOJE-UHFFFAOYSA-N	C1=CC=C(C=C1)C2=C(C=CC=N2)[N+](=O)[O-]	InChI=1S/C11H8N2O2/c14-13(15)10-7-4-8-12-11(10)9-5-2-1-3-6-9/h1-8H	O=[N+]([O-])c1cccnc1-c1ccccc1					14.79797388298277	-147.68481435599506	Other	O=[N+]([O-])c1cccnc1-c1ccccc1		1.289601878897784	0.6804796302316936				0.8770422954827433	0.1229577045172567	0.0779345072546295
170852847	5-Amino-2-[(2-methoxy-5-methyl-4-phenyldiazenylphenyl)diazenyl]phenol	5-amino-2-[(2-methoxy-5-methyl-4-phenyldiazenylphenyl)diazenyl]phenol	ANFVLHIEQAFWSR-UHFFFAOYSA-N	CC1=CC(=C(C=C1N=NC2=CC=CC=C2)OC)N=NC3=C(C=C(C=C3)N)O	InChI=1S/C20H19N5O2/c1-13-10-18(25-23-16-9-8-14(21)11-19(16)26)20(27-2)12-17(13)24-22-15-6-4-3-5-7-15/h3-12,26H,21H2,1-2H3	COc1cc(N=Nc2ccccc2)c(C)cc1N=Nc1ccc(N)cc1O					123.15660722997148	-86.40937168697847	Other	COc1cc(N=Nc2ccccc2)c(C)cc1N=Nc1ccc(N)cc1O		1.2146862443883517	0.8064542305024867				0.8581333189289976	0.1418666810710024	0.0984693062275748
138395751	Heptane, 1,1,1,2,2,3,3,4,4,5,5,6,6,7,7-pentadecafluoro-7-(trifluoromethoxy)-	1,1,1,2,2,3,3,4,4,5,5,6,6,7,7-pentadecafluoro-7-(trifluoromethoxy)heptane	YNBWNZPDOMGTFG-UHFFFAOYSA-N	C(C(C(C(OC(F)(F)F)(F)F)(F)F)(F)F)(C(C(C(F)(F)F)(F)F)(F)F)(F)F	InChI=1S/C8F18O/c9-1(10,2(11,12)4(15,16)6(19,20)21)3(13,14)5(17,18)7(22,23)27-8(24,25)26	FC(F)(F)OC(F)(F)C(F)(F)C(F)(F)C(F)(F)C(F)(F)C(F)(F)C(F)(F)F	Organic compounds	Organohalogen compounds	Alkyl halides	Halomethanes	114.8898381249267	47.74735674270298	Organohalogen compounds	FC(F)(F)OC(F)(F)C(F)(F)C(F)(F)C(F)(F)C(F)(F)C(F)(F)C(F)(F)F		1.5724269278568506	1.06455260284828				0.6829719389747668	0.3170280610252332	0.2606187444153351
21694456	3-Cyano-3,5,5-trimethylcyclohexylamine	5-amino-1,3,3-trimethylcyclohexane-1-carbonitrile	XWSNEYMPZCRFBK-UHFFFAOYSA-N	CC1(CC(CC(C1)(C)C#N)N)C	InChI=1S/C10H18N2/c1-9(2)4-8(12)5-10(3,6-9)7-11/h8H,4-6,12H2,1-3H3	CC1(C)CC(N)CC(C)(C#N)C1					-67.0333790705676	13.139820467657737	Other	CC1(C)CC(N)CC(C)(C#N)C1		0.6443322560209435	0.7566022060914426				0.971048908356	0.0289510916439998	0.0166197967538337
138395750	Hexane, 1,1,2,2,3,3,4,4,5,5,6,6,6-tridecafluoro-1-(pentafluoroethoxy)-	1,1,1,2,2,3,3,4,4,5,5,6,6-tridecafluoro-6-(1,1,2,2,2-pentafluoroethoxy)hexane	YMQHIOLQSRSEFT-UHFFFAOYSA-N	C(C(C(C(F)(F)F)(F)F)(F)F)(C(C(OC(C(F)(F)F)(F)F)(F)F)(F)F)(F)F	InChI=1S/C8F18O/c9-1(10,3(13,14)5(17,18)19)2(11,12)4(15,16)7(23,24)27-8(25,26)6(20,21)22	FC(F)(F)C(F)(F)OC(F)(F)C(F)(F)C(F)(F)C(F)(F)C(F)(F)C(F)(F)F	Organic compounds	Organohalogen compounds	Organofluorides		114.7838443212407	47.68790673520518	Organohalogen compounds	FC(F)(F)C(F)(F)OC(F)(F)C(F)(F)C(F)(F)C(F)(F)C(F)(F)C(F)(F)F		1.5751583062975136	1.0626361413966827				0.6823619083342485	0.3176380916657515	0.2610780195161477
85611862	4-methylbenzenesulfonic acid;N-propan-2-ylpropan-2-amine	4-methylbenzenesulfonic acid;N-propan-2-ylpropan-2-amine	VYJMORNNMMLXQG-UHFFFAOYSA-N	CC1=CC=C(C=C1)S(=O)(=O)O.CC(C)NC(C)C	InChI=1S/C7H8O3S.C6H15N/c1-6-2-4-7(5-3-6)11(8,9)10;1-5(2)7-6(3)4/h2-5H,1H3,(H,8,9,10);5-7H,1-4H3	CC(C)NC(C)C.Cc1ccc(S(=O)(=O)O)cc1					98.41384621192954	-56.00329585701218	Other
45356826	2-(Chloromethyl)-3-(2-chlorophenyl)-2-(4-fluorophenyl)oxirane	2-(chloromethyl)-3-(2-chlorophenyl)-2-(4-fluorophenyl)oxirane	GWTYLEOASXQERM-UHFFFAOYSA-N	C1=CC=C(C(=C1)C2C(O2)(CCl)C3=CC=C(C=C3)F)Cl	InChI=1S/C15H11Cl2FO/c16-9-15(10-5-7-11(18)8-6-10)14(19-15)12-3-1-2-4-13(12)17/h1-8,14H,9H2	Fc1ccc(C2(CCl)OC2c2ccccc2Cl)cc1					-6.476023145578059	-50.31058195658251	Other	Fc1ccc(C2(CCl)OC2c2ccccc2Cl)cc1		1.8006643908150903	0.6720718385356592				0.6607150085474525	0.3392849914525475	0.249384517448221
131872221	4-[[(2S,3R)-3-(2-chlorophenyl)-2-(4-fluorophenyl)oxiran-2-yl]methyl]-1,2,4-triazole	4-[[(2S,3R)-3-(2-chlorophenyl)-2-(4-fluorophenyl)oxiran-2-yl]methyl]-1,2,4-triazole	QLCIKPCPKZMIAU-IAGOWNOFSA-N	C1=CC=C(C(=C1)[C@@H]2[C@@](O2)(CN3C=NN=C3)C4=CC=C(C=C4)F)Cl	InChI=1S/C17H13ClFN3O/c18-15-4-2-1-3-14(15)16-17(23-16,9-22-10-20-21-11-22)12-5-7-13(19)8-6-12/h1-8,10-11,16H,9H2/t16-,17-/m1/s1	Fc1ccc(C2(Cn3cnnc3)OC2c2ccccc2Cl)cc1					-6.439084816704451	-50.26950282362222	Other	Fc1ccc([C@@]2(Cn3cnnc3)O[C@@H]2c2ccccc2Cl)cc1		2.6010034904255326	0.3508856675950997				0.0684866119062478	0.9315133880937522	0.8377639686731028
14786099	4-Benzyl-2-[(4-methylpiperazin-1-yl)methyl]-5-(pyrazolo[3,4-b]quinolin-1-ylmethyl)-1,2,4-triazole-3-thione;dihydrochloride	4-benzyl-2-[(4-methylpiperazin-1-yl)methyl]-5-(pyrazolo[3,4-b]quinolin-1-ylmethyl)-1,2,4-triazole-3-thione;dihydrochloride	KRVREQIWAFISOC-UHFFFAOYSA-N	CN1CCN(CC1)CN2C(=S)N(C(=N2)CN3C4=NC5=CC=CC=C5C=C4C=N3)CC6=CC=CC=C6.Cl.Cl	InChI=1S/C26H28N8S.2ClH/c1-30-11-13-31(14-12-30)19-34-26(35)32(17-20-7-3-2-4-8-20)24(29-34)18-33-25-22(16-27-33)15-21-9-5-6-10-23(21)28-25;;/h2-10,15-16H,11-14,17-19H2,1H3;2*1H	CN1CCN(Cn2nc(Cn3ncc4cc5ccccc5nc43)n(Cc3ccccc3)c2=S)CC1.Cl.Cl					-61.17212149574388	-47.54122664843757	Other
138396471	2,2,3,3,4,4,5,5,6,6,7,7,8,8,9,9,10,10,11,11,12,12,13,13,14,14,15,15,16,16,17,17,18,18,19,19,20,20,21,21,21-Hentetracontafluorohenicosyl 2-methylprop-2-enoate	2,2,3,3,4,4,5,5,6,6,7,7,8,8,9,9,10,10,11,11,12,12,13,13,14,14,15,15,16,16,17,17,18,18,19,19,20,20,21,21,21-hentetracontafluorohenicosyl 2-methylprop-2-enoate	QWUFNQYGXMUGOZ-UHFFFAOYSA-N	CC(=C)C(=O)OCC(C(C(C(C(C(C(C(C(C(C(C(C(C(C(C(C(C(C(C(F)(F)F)(F)F)(F)F)(F)F)(F)F)(F)F)(F)F)(F)F)(F)F)(F)F)(F)F)(F)F)(F)F)(F)F)(F)F)(F)F)(F)F)(F)F)(F)F)(F)F	InChI=1S/C25H7F41O2/c1-4(2)5(67)68-3-6(26,27)7(28,29)8(30,31)9(32,33)10(34,35)11(36,37)12(38,39)13(40,41)14(42,43)15(44,45)16(46,47)17(48,49)18(50,51)19(52,53)20(54,55)21(56,57)22(58,59)23(60,61)24(62,63)25(64,65)66/h1,3H2,2H3	C=C(C)C(=O)OCC(F)(F)C(F)(F)C(F)(F)C(F)(F)C(F)(F)C(F)(F)C(F)(F)C(F)(F)C(F)(F)C(F)(F)C(F)(F)C(F)(F)C(F)(F)C(F)(F)C(F)(F)C(F)(F)C(F)(F)C(F)(F)C(F)(F)C(F)(F)F	Organic compounds	Organic acids and derivatives	Carboxylic acids and derivatives	Carboxylic acid derivatives	112.82188023846156	35.54094603161878	Organic acids and derivatives	C=C(C)C(=O)OCC(F)(F)C(F)(F)C(F)(F)C(F)(F)C(F)(F)C(F)(F)C(F)(F)C(F)(F)C(F)(F)C(F)(F)C(F)(F)C(F)(F)C(F)(F)C(F)(F)C(F)(F)C(F)(F)C(F)(F)C(F)(F)C(F)(F)C(F)(F)F		1.257985861600286	1.122690036999209				0.7677488544728498	0.2322511455271502	0.1871894403195534
15055112	3-Diazo-3,4-dihydro-6-methoxy-4-oxo-1-naphthalenesulfonyl chloride	4-chlorosulfonyl-2-diazonio-7-methoxynaphthalen-1-olate	FOVFWHYQYZGIMM-UHFFFAOYSA-N	COC1=CC2=C(C(=CC(=C2C=C1)S(=O)(=O)Cl)[N+]#N)[O-]	InChI=1S/C11H7ClN2O4S/c1-18-6-2-3-7-8(4-6)11(15)9(14-13)5-10(7)19(12,16)17/h2-5H,1H3	COc1ccc2c(S(=O)(=O)Cl)cc([N+]#N)c([O-])c2c1					85.6400849069564	-102.51418818799512	Other	COc1ccc2c(S(=O)(=O)Cl)cc([N+]#N)c([O-])c2c1		1.40769971922298	0.7086226825852942				0.8283300852304696	0.1716699147695304	0.11583174357473
60867	Simendan	2-[[4-(4-methyl-6-oxo-4,5-dihydro-1H-pyridazin-3-yl)phenyl]hydrazinylidene]propanedinitrile	WHXMKTBCFHIYNQ-UHFFFAOYSA-N	CC1CC(=O)NN=C1C2=CC=C(C=C2)NN=C(C#N)C#N	InChI=1S/C14H12N6O/c1-9-6-13(21)19-20-14(9)10-2-4-11(5-3-10)17-18-12(7-15)8-16/h2-5,9,17H,6H2,1H3,(H,19,21)	CC1CC(=O)NN=C1c1ccc(NN=C(C#N)C#N)cc1	Organic compounds	Benzenoids	Benzene and substituted derivatives	Phenylhydrazines	94.73576016969844	-37.27814292256677	Benzenoids	CC1CC(=O)NN=C1c1ccc(NN=C(C#N)C#N)cc1		0.8288283564429643	0.7307676712813505				0.9564606313703252	0.0435393686296746	0.0254702676745969
131409	Iminodisuccinic acid	2-(1,2-dicarboxyethylamino)butanedioic acid	PQHYOGIRXOKOEJ-UHFFFAOYSA-N	C(C(C(=O)O)NC(CC(=O)O)C(=O)O)C(=O)O	InChI=1S/C8H11NO8/c10-5(11)1-3(7(14)15)9-4(8(16)17)2-6(12)13/h3-4,9H,1-2H2,(H,10,11)(H,12,13)(H,14,15)(H,16,17)	O=C(O)CC(NC(CC(=O)O)C(=O)O)C(=O)O					-9.390484149578755	48.902384150090604	Other	O=C(O)CC(NC(CC(=O)O)C(=O)O)C(=O)O		0.750534577645154	0.8509632294330602				0.9407787429448288	0.0592212570551711	0.038507379993798
14423538	1,3-Diacetyl-1,3,5-triazinane-2,4-dione	1,3-diacetyl-1,3,5-triazinane-2,4-dione	BLEZPTWBEBVEJM-UHFFFAOYSA-N	CC(=O)N1CNC(=O)N(C1=O)C(=O)C	InChI=1S/C7H9N3O4/c1-4(11)9-3-8-6(13)10(5(2)12)7(9)14/h3H2,1-2H3,(H,8,13)	CC(=O)N1CNC(=O)N(C(C)=O)C1=O					-79.20190429163516	-28.30327510718533	Other	CC(=O)N1CNC(=O)N(C(C)=O)C1=O		1.181280395336158	0.7078807469020576				0.8976787095134771	0.1023212904865229	0.0646089110182825
170854607	Dipotassium;2-[hydroxy(oxidooxy)phosphoryl]acetate	dipotassium;2-[hydroxy(oxidooxy)phosphoryl]acetate	HZRXFMZRDOANCM-UHFFFAOYSA-L	C(C(=O)[O-])P(=O)(O)O[O-].[K+].[K+]	InChI=1S/C2H5O6P.2K/c3-2(4)1-9(6,7)8-5;;/h5H,1H2,(H,3,4)(H,6,7);;/q;2*+1/p-2	O=C([O-])CP(=O)(O)O[O-].[K+].[K+]					94.4610473944785	132.841161527396	Other
60795	Aripiprazole	7-[4-[4-(2,3-dichlorophenyl)piperazin-1-yl]butoxy]-3,4-dihydro-1H-quinolin-2-one	CEUORZQYGODEFX-UHFFFAOYSA-N	C1CC(=O)NC2=C1C=CC(=C2)OCCCCN3CCN(CC3)C4=C(C(=CC=C4)Cl)Cl	InChI=1S/C23H27Cl2N3O2/c24-19-4-3-5-21(23(19)25)28-13-11-27(12-14-28)10-1-2-15-30-18-8-6-17-7-9-22(29)26-20(17)16-18/h3-6,8,16H,1-2,7,9-15H2,(H,26,29)	O=C1CCc2ccc(OCCCCN3CCN(c4cccc(Cl)c4Cl)CC3)cc2N1	Organic compounds	Organoheterocyclic compounds	Diazinanes	Piperazines	-53.6046519393188	-59.28909828410613	Organoheterocyclic compounds	O=C1CCc2ccc(OCCCCN3CCN(c4cccc(Cl)c4Cl)CC3)cc2N1		1.7204841361291603	0.7237340191048007				0.6899187573013719	0.3100812426986281	0.229974924098627
164267	Aniline;2-methylaniline;terephthalaldehyde	aniline;2-methylaniline;terephthalaldehyde	JHHFPHHMBYMTCR-UHFFFAOYSA-N	CC1=CC=CC=C1N.C1=CC=C(C=C1)N.C1=CC(=CC=C1C=O)C=O	InChI=1S/C8H6O2.C7H9N.C6H7N/c9-5-7-1-2-8(6-10)4-3-7;1-6-4-2-3-5-7(6)8;7-6-4-2-1-3-5-6/h1-6H;2-5H,8H2,1H3;1-5H,7H2	Cc1ccccc1N.Nc1ccccc1.O=Cc1ccc(C=O)cc1					45.40447922292254	-87.18260073467947	Other
154700498	N-[3-[[5-acetyl-2-[2-(2-oxa-6-azaspiro[3.3]heptan-6-yl)ethoxy]phenyl]carbamoyl]-5-(1-methylpyrazol-3-yl)phenyl]furan-2-carboxamide	N-[3-[[5-acetyl-2-[2-(2-oxa-6-azaspiro[3.3]heptan-6-yl)ethoxy]phenyl]carbamoyl]-5-(1-methylpyrazol-3-yl)phenyl]furan-2-carboxamide	VJMNNCAJWFIBNF-UHFFFAOYSA-N	CC(=O)C1=CC(=C(C=C1)OCCN2CC3(C2)COC3)NC(=O)C4=CC(=CC(=C4)C5=NN(C=C5)C)NC(=O)C6=CC=CO6	InChI=1S/C31H31N5O6/c1-20(37)21-5-6-27(42-11-9-36-16-31(17-36)18-40-19-31)26(15-21)33-29(38)23-12-22(25-7-8-35(2)34-25)13-24(14-23)32-30(39)28-4-3-10-41-28/h3-8,10,12-15H,9,11,16-19H2,1-2H3,(H,32,39)(H,33,38)	CC(=O)c1ccc(OCCN2CC3(COC3)C2)c(NC(=O)c2cc(NC(=O)c3ccco3)cc(-c3ccn(C)n3)c2)c1					61.9151354873444	-58.19784606864325	Other	CC(=O)c1ccc(OCCN2CC3(COC3)C2)c(NC(=O)c2cc(NC(=O)c3ccco3)cc(-c3ccn(C)n3)c2)c1		1.3447154724002783	0.7990790802028774				0.82098889984578	0.1790111001542199	0.1272456593883029
3036505	Ospemifene	2-[4-[(Z)-4-chloro-1,2-diphenylbut-1-enyl]phenoxy]ethanol	LUMKNAVTFCDUIE-VHXPQNKSSA-N	C1=CC=C(C=C1)/C(=C(/C2=CC=CC=C2)\C3=CC=C(C=C3)OCCO)/CCCl	InChI=1S/C24H23ClO2/c25-16-15-23(19-7-3-1-4-8-19)24(20-9-5-2-6-10-20)21-11-13-22(14-12-21)27-18-17-26/h1-14,26H,15-18H2/b24-23-	OCCOc1ccc(C(=C(CCCl)c2ccccc2)c2ccccc2)cc1	Organic compounds	Phenylpropanoids and polyketides	Stilbenes		3.2826970700835667	-2.4655298193882627	Phenylpropanoids and polyketides	OCCOc1ccc(/C(=C(/CCCl)c2ccccc2)c2ccccc2)cc1		1.0954919016856088	0.744347661104441				0.9068402386003152	0.0931597613996848	0.0596027802394173
170854606	1-O-methyl 2-O-[2-(2-methylprop-2-enoyloxy)propyl] cyclohex-4-ene-1,2-dicarboxylate	1-O-methyl 2-O-[2-(2-methylprop-2-enoyloxy)propyl] cyclohex-4-ene-1,2-dicarboxylate	OTSMGQHPPHAEKF-UHFFFAOYSA-N	CC(COC(=O)C1CC=CCC1C(=O)OC)OC(=O)C(=C)C	InChI=1S/C16H22O6/c1-10(2)14(17)22-11(3)9-21-16(19)13-8-6-5-7-12(13)15(18)20-4/h5-6,11-13H,1,7-9H2,2-4H3	C=C(C)C(=O)OC(C)COC(=O)C1CC=CCC1C(=O)OC					-50.42726266136534	27.25088904925977	Other	C=C(C)C(=O)OC(C)COC(=O)C1CC=CCC1C(=O)OC		0.2848911367518613	0.6931658293556116				0.995180865552174	0.004819134447826	0.0022374792244443
19853521	N-hexadecyl-N-octadecyloctadecan-1-amine	N-hexadecyl-N-octadecyloctadecan-1-amine	IESOARIJOJHYGK-UHFFFAOYSA-N	CCCCCCCCCCCCCCCCCCN(CCCCCCCCCCCCCCCC)CCCCCCCCCCCCCCCCCC	InChI=1S/C52H107N/c1-4-7-10-13-16-19-22-25-28-30-33-36-39-42-45-48-51-53(50-47-44-41-38-35-32-27-24-21-18-15-12-9-6-3)52-49-46-43-40-37-34-31-29-26-23-20-17-14-11-8-5-2/h4-52H2,1-3H3	CCCCCCCCCCCCCCCCCCN(CCCCCCCCCCCCCCCC)CCCCCCCCCCCCCCCCCC					39.114292983593344	131.76130026013567	Other	CCCCCCCCCCCCCCCCCCN(CCCCCCCCCCCCCCCC)CCCCCCCCCCCCCCCCCC		1.2980813116869023	1.051542648655123				0.7712026589350299	0.22879734106497	0.1813391987803868
170854605	4-[(E)-2-(3,4-dimethyl-1,3-thiazol-3-ium-2-yl)ethenyl]benzaldehyde	4-[(E)-2-(3,4-dimethyl-1,3-thiazol-3-ium-2-yl)ethenyl]benzaldehyde	PRBYHEQCLAUUBC-BQYQJAHWSA-N	CC1=CSC(=[N+]1C)/C=C/C2=CC=C(C=C2)C=O	InChI=1S/C14H14NOS/c1-11-10-17-14(15(11)2)8-7-12-3-5-13(9-16)6-4-12/h3-10H,1-2H3/q+1/b8-7+	Cc1csc(C=Cc2ccc(C=O)cc2)[n+]1C					31.6846431097014	-29.582271666249184	Other	Cc1csc(/C=C/c2ccc(C=O)cc2)[n+]1C		1.1547944305800353	0.6997085799154626				0.9067664197966908	0.0932335802033091	0.057886470759664
131668465	S-(-)-Tolterodine D-Tartrate	(2S,3S)-2,3-dihydroxybutanedioic acid;2-[(1S)-3-[di(propan-2-yl)amino]-1-phenylpropyl]-4-methylphenol	TWHNMSJGYKMTRB-KAKIZCIRSA-N	CC1=CC(=C(C=C1)O)[C@@H](CCN(C(C)C)C(C)C)C2=CC=CC=C2.[C@H]([C@@H](C(=O)O)O)(C(=O)O)O	InChI=1S/C22H31NO.C4H6O6/c1-16(2)23(17(3)4)14-13-20(19-9-7-6-8-10-19)21-15-18(5)11-12-22(21)24;5-1(3(7)8)2(6)4(9)10/h6-12,15-17,20,24H,13-14H2,1-5H3;1-2,5-6H,(H,7,8)(H,9,10)/t20-;1-,2-/m00/s1	Cc1ccc(O)c(C(CCN(C(C)C)C(C)C)c2ccccc2)c1.O=C(O)C(O)C(O)C(=O)O					44.28634716926325	3.881542666223158	Other
23172720	Flutriafol Impurity A	1-(2-fluorophenyl)-1-(4-fluorophenyl)-2-(1,2,4-triazol-4-yl)ethanol	AVRBOWUBROGTNG-UHFFFAOYSA-N	C1=CC=C(C(=C1)C(CN2C=NN=C2)(C3=CC=C(C=C3)F)O)F	InChI=1S/C16H13F2N3O/c17-13-7-5-12(6-8-13)16(22,9-21-10-19-20-11-21)14-3-1-2-4-15(14)18/h1-8,10-11,22H,9H2	OC(Cn1cnnc1)(c1ccc(F)cc1)c1ccccc1F					-6.72060843780707	-48.8245466200273	Other	OC(Cn1cnnc1)(c1ccc(F)cc1)c1ccccc1F		2.9826354075627446	0.4179009113889252				0.0153134792561614	0.9846865207438386	0.9591157062446748
169866	3,3',3''-{Nitrilotris[(ethane-2,1-diyl)oxy]}tri(propan-1-ol)	3-[2-[bis[2-(3-hydroxypropoxy)ethyl]amino]ethoxy]propan-1-ol	FDCWERGDFBPCQG-UHFFFAOYSA-N	C(CO)COCCN(CCOCCCO)CCOCCCO	InChI=1S/C15H33NO6/c17-7-1-10-20-13-4-16(5-14-21-11-2-8-18)6-15-22-12-3-9-19/h17-19H,1-15H2	OCCCOCCN(CCOCCCO)CCOCCCO					-5.53395692037241	93.92020232638956	Other	OCCCOCCN(CCOCCCO)CCOCCCO		1.0468534988506943	0.8387589994205346				0.8907974090836417	0.1092025909163583	0.0748315405026666
60700	Topotecan	(19S)-8-[(dimethylamino)methyl]-19-ethyl-7,19-dihydroxy-17-oxa-3,13-diazapentacyclo[11.8.0.02,11.04,9.015,20]henicosa-1(21),2,4(9),5,7,10,15(20)-heptaene-14,18-dione	UCFGDBYHRUNTLO-QHCPKHFHSA-N	CC[C@@]1(C2=C(COC1=O)C(=O)N3CC4=CC5=C(C=CC(=C5CN(C)C)O)N=C4C3=C2)O	InChI=1S/C23H23N3O5/c1-4-23(30)16-8-18-20-12(9-26(18)21(28)15(16)11-31-22(23)29)7-13-14(10-25(2)3)19(27)6-5-17(13)24-20/h5-8,27,30H,4,9-11H2,1-3H3/t23-/m0/s1	CCC1(O)C(=O)OCc2c1cc1n(c2=O)Cc2cc3c(CN(C)C)c(O)ccc3nc2-1	Organic compounds	Alkaloids and derivatives	Camptothecins		-52.37764223097782	-141.3238471102761	Alkaloids and derivatives	CC[C@@]1(O)C(=O)OCc2c1cc1n(c2=O)Cc2cc3c(CN(C)C)c(O)ccc3nc2-1		1.95567042411065	0.7477659131099411				0.5655961354467746	0.4344038645532254	0.3443341537984149
24884256	CrF3H2O	chromium(3+);trifluoride;hydrate	BEUXKGJFVWBTKR-UHFFFAOYSA-K	O.[F-].[F-].[F-].[Cr+3]	InChI=1S/Cr.3FH.H2O/h;3*1H;1H2/q+3;;;;/p-3	O.[Cr+3].[F-].[F-].[F-]					79.56864631448174	26.916965478520364	Other
165998004	rac-1-(((2R,3S)-3-(2-chlorophenyl)-2-(2-fluorophenyl)oxiran-2-yl)methyl)-1H-1,2,4-triazole	1-[[(2S,3R)-3-(2-chlorophenyl)-2-(2-fluorophenyl)oxiran-2-yl]methyl]-1,2,4-triazole	CUYJVHJMKGYWLR-IAGOWNOFSA-N	C1=CC=C(C(=C1)[C@@H]2[C@@](O2)(CN3C=NC=N3)C4=CC=CC=C4F)Cl	InChI=1S/C17H13ClFN3O/c18-14-7-3-1-5-12(14)16-17(23-16,9-22-11-20-10-21-22)13-6-2-4-8-15(13)19/h1-8,10-11,16H,9H2/t16-,17-/m1/s1	Fc1ccccc1C1(Cn2cncn2)OC1c1ccccc1Cl					-6.160723320887796	-50.14541381676191	Other	Fc1ccccc1[C@@]1(Cn2cncn2)O[C@@H]1c1ccccc1Cl		2.5449372187925734	0.5519495968330793				0.1993800049113168	0.8006199950886832	0.7001398700416542
91779	Rimsulfuron	1-(4,6-dimethoxypyrimidin-2-yl)-3-[(3-ethylsulfonyl-2-pyridinyl)sulfonyl]urea	MEFOUWRMVYJCQC-UHFFFAOYSA-N	CCS(=O)(=O)C1=C(N=CC=C1)S(=O)(=O)NC(=O)NC2=NC(=CC(=N2)OC)OC	InChI=1S/C14H17N5O7S2/c1-4-27(21,22)9-6-5-7-15-12(9)28(23,24)19-14(20)18-13-16-10(25-2)8-11(17-13)26-3/h5-8H,4H2,1-3H3,(H2,16,17,18,19,20)	CCS(=O)(=O)c1cccnc1S(=O)(=O)NC(=O)Nc1nc(OC)cc(OC)n1	Organic compounds	Organoheterocyclic compounds	Pyridines and derivatives	Pyridinesulfonamides	59.699396373421145	-91.72681136610947	Organoheterocyclic compounds	CCS(=O)(=O)c1cccnc1S(=O)(=O)NC(=O)Nc1nc(OC)cc(OC)n1		1.3815197072549874	0.1487293217335556	Rimsulfuron	1.37	0.16	0.999998639396627	1.3606033729685052e-06	2.1169616060134903e-09
85599466	N-butyl-N-[(dibutylamino)hexasulfanyl]butan-1-amine	N-butyl-N-[(dibutylamino)hexasulfanyl]butan-1-amine	MDMDKOMDZGFKOR-UHFFFAOYSA-N	CCCCN(CCCC)SSSSSSN(CCCC)CCCC	InChI=1S/C16H36N2S6/c1-5-9-13-17(14-10-6-2)19-21-23-24-22-20-18(15-11-7-3)16-12-8-4/h5-16H2,1-4H3	CCCCN(CCCC)SSSSSSN(CCCC)CCCC					35.56725449349798	132.83481947923502	Other	CCCCN(CCCC)SSSSSSN(CCCC)CCCC		0.8681292224795989	0.907699784564539				0.9089306545136734	0.0910693454863266	0.0632319267870075
85599462	N-butyl-N-[(dibutylamino)pentasulfanyl]butan-1-amine	N-butyl-N-[(dibutylamino)pentasulfanyl]butan-1-amine	XSFSRNDQMBDUBY-UHFFFAOYSA-N	CCCCN(CCCC)SSSSSN(CCCC)CCCC	InChI=1S/C16H36N2S5/c1-5-9-13-17(14-10-6-2)19-21-23-22-20-18(15-11-7-3)16-12-8-4/h5-16H2,1-4H3	CCCCN(CCCC)SSSSSN(CCCC)CCCC					35.57585830585194	132.83544109471146	Other	CCCCN(CCCC)SSSSSN(CCCC)CCCC		0.8572646597053007	0.8808169551296026				0.91731779313271	0.0826822068672901	0.0562368681856614
6444392	Egyt 3886	(E)-but-2-enedioic acid;N,N-dimethyl-2-[[(1R,2R,4R)-1,7,7-trimethyl-2-phenyl-2-bicyclo[2.2.1]heptanyl]oxy]ethanamine	RFQWRWCCNQNACG-TVWWZHKBSA-N	C[C@@]12CC[C@@H](C1(C)C)C[C@]2(C3=CC=CC=C3)OCCN(C)C.C(=C/C(=O)O)\C(=O)O	InChI=1S/C20H31NO.C4H4O4/c1-18(2)17-11-12-19(18,3)20(15-17,22-14-13-21(4)5)16-9-7-6-8-10-16;5-3(6)1-2-4(7)8/h6-10,17H,11-15H2,1-5H3;1-2H,(H,5,6)(H,7,8)/b;2-1+/t17-,19-,20-;/m1./s1	CN(C)CCOC1(c2ccccc2)CC2CCC1(C)C2(C)C.O=C(O)C=CC(=O)O					-67.9387569419444	-56.343621475501934	Other
14029501	[2-[Bis(phosphonomethyl)amino]ethyl-[2-[methyl(phosphonomethyl)amino]ethyl]amino]methylphosphonic acid	[2-[bis(phosphonomethyl)amino]ethyl-[2-[methyl(phosphonomethyl)amino]ethyl]amino]methylphosphonic acid	GSRXKPIVTNVHFV-UHFFFAOYSA-N	CN(CCN(CCN(CP(=O)(O)O)CP(=O)(O)O)CP(=O)(O)O)CP(=O)(O)O	InChI=1S/C9H27N3O12P4/c1-10(6-25(13,14)15)2-3-11(7-26(16,17)18)4-5-12(8-27(19,20)21)9-28(22,23)24/h2-9H2,1H3,(H2,13,14,15)(H2,16,17,18)(H2,19,20,21)(H2,22,23,24)	CN(CCN(CCN(CP(=O)(O)O)CP(=O)(O)O)CP(=O)(O)O)CP(=O)(O)O					79.60750895752041	160.2017988973547	Other	CN(CCN(CCN(CP(=O)(O)O)CP(=O)(O)O)CP(=O)(O)O)CP(=O)(O)O		1.4446553055235922	1.072219157695776				0.7230035669551168	0.2769964330448832	0.2248191413430563
170854604	Disodium;chromium(3+);5-methyl-4-[(5-nitro-2-oxidophenyl)diazenyl]-2-phenylpyrazol-3-olate;1-[(3-nitro-2-oxido-5-sulfophenyl)diazenyl]naphthalen-2-olate	disodium;chromium(3+);3-methyl-4-[(5-nitro-2-oxidophenyl)diazenyl]-1-phenylpyrazol-5-olate;1-[(3-nitro-2-oxido-5-sulfophenyl)diazenyl]naphthalen-2-olate	NVQBOLIJDKAEQE-UHFFFAOYSA-J	CC1=NN(C(=C1N=NC2=C(C=CC(=C2)[N+](=O)[O-])[O-])[O-])C3=CC=CC=C3.C1=CC=C2C(=C1)C=CC(=C2N=NC3=C(C(=CC(=C3)S(=O)(=O)O)[N+](=O)[O-])[O-])[O-].[Na+].[Na+].[Cr+3]	InChI=1S/C16H13N5O4.C16H11N3O7S.Cr.2Na/c1-10-15(16(23)20(19-10)11-5-3-2-4-6-11)18-17-13-9-12(21(24)25)7-8-14(13)22;20-14-6-5-9-3-1-2-4-11(9)15(14)18-17-12-7-10(27(24,25)26)8-13(16(12)21)19(22)23;;;/h2-9,22-23H,1H3;1-8,20-21H,(H,24,25,26);;;/q;;+3;2*+1/p-4	Cc1nn(-c2ccccc2)c([O-])c1N=Nc1cc([N+](=O)[O-])ccc1[O-].O=[N+]([O-])c1cc(S(=O)(=O)O)cc(N=Nc2c([O-])ccc3ccccc23)c1[O-].[Cr+3].[Na+].[Na+]					64.87035296503012	-165.49979839396713	Other
170854603	2-[2-[2-[2-[2-[2-[2-(1H-benzimidazol-2-ylsulfanyl)ethoxy]ethoxy]ethoxy]ethoxy]ethoxy]ethoxy]ethanol	2-[2-[2-[2-[2-[2-[2-(1H-benzimidazol-2-ylsulfanyl)ethoxy]ethoxy]ethoxy]ethoxy]ethoxy]ethoxy]ethanol	QMLZIVQETHMJSP-UHFFFAOYSA-N	C1=CC=C2C(=C1)NC(=N2)SCCOCCOCCOCCOCCOCCOCCO	InChI=1S/C21H34N2O7S/c24-5-6-25-7-8-26-9-10-27-11-12-28-13-14-29-15-16-30-17-18-31-21-22-19-3-1-2-4-20(19)23-21/h1-4,24H,5-18H2,(H,22,23)	OCCOCCOCCOCCOCCOCCOCCSc1nc2ccccc2[nH]1					-13.444337033497115	-111.48525058239596	Other	OCCOCCOCCOCCOCCOCCOCCSc1nc2ccccc2[nH]1		0.9256440239451096	0.861619332369465				0.9096823426816064	0.0903176573183934	0.0613942918622852
3081155	5-[[4-[(3,4-Dichlorophenyl)sulfonylamino]phenyl]sulfonylamino]-2-[2-[4-[[4-[(3,4-dichlorophenyl)sulfonylamino]phenyl]sulfonylamino]-2-sulfophenyl]ethenyl]benzenesulfonic acid	5-[[4-[(3,4-dichlorophenyl)sulfonylamino]phenyl]sulfonylamino]-2-[2-[4-[[4-[(3,4-dichlorophenyl)sulfonylamino]phenyl]sulfonylamino]-2-sulfophenyl]ethenyl]benzenesulfonic acid	MXMOJPFAALQOOK-UHFFFAOYSA-N	C1=CC(=CC=C1NS(=O)(=O)C2=CC(=C(C=C2)Cl)Cl)S(=O)(=O)NC3=CC(=C(C=C3)C=CC4=C(C=C(C=C4)NS(=O)(=O)C5=CC=C(C=C5)NS(=O)(=O)C6=CC(=C(C=C6)Cl)Cl)S(=O)(=O)O)S(=O)(=O)O	InChI=1S/C38H28Cl4N4O14S6/c39-33-17-15-31(21-35(33)41)63(51,52)43-25-7-11-29(12-8-25)61(47,48)45-27-5-3-23(37(19-27)65(55,56)57)1-2-24-4-6-28(20-38(24)66(58,59)60)46-62(49,50)30-13-9-26(10-14-30)44-64(53,54)32-16-18-34(40)36(42)22-32/h1-22,43-46H,(H,55,56,57)(H,58,59,60)	O=S(=O)(O)c1cc(NS(=O)(=O)c2ccc(NS(=O)(=O)c3ccc(Cl)c(Cl)c3)cc2)ccc1C=Cc1ccc(NS(=O)(=O)c2ccc(NS(=O)(=O)c3ccc(Cl)c(Cl)c3)cc2)cc1S(=O)(=O)O					76.59015751330864	-106.87712356240924	Other	O=S(=O)(O)c1cc(NS(=O)(=O)c2ccc(NS(=O)(=O)c3ccc(Cl)c(Cl)c3)cc2)ccc1C=Cc1ccc(NS(=O)(=O)c2ccc(NS(=O)(=O)c3ccc(Cl)c(Cl)c3)cc2)cc1S(=O)(=O)O		1.5351971099258963	1.083848377504352				0.6921312735712161	0.3078687264287839	0.2532270452712216
11731897	1,3-Bis((E)-2-(bicyclo[4.2.0]octa-1,3,5-trien-3-yl)vinyl)-1,1,3,3-tetramethyldisiloxane	[(E)-2-(3-bicyclo[4.2.0]octa-1(6),2,4-trienyl)ethenyl]-[[(E)-2-(3-bicyclo[4.2.0]octa-1(6),2,4-trienyl)ethenyl]-dimethylsilyl]oxy-dimethylsilane	QQWICBKIBSOBIT-WXUKJITCSA-N	C[Si](O[Si](/C=C/C1=CC2=C(C=C1)CC2)(C)C)(/C=C/C3=CC4=C(C=C3)CC4)C	InChI=1S/C24H30OSi2/c1-26(2,15-13-19-5-7-21-9-11-23(21)17-19)25-27(3,4)16-14-20-6-8-22-10-12-24(22)18-20/h5-8,13-18H,9-12H2,1-4H3/b15-13+,16-14+	C[Si](C)(C=Cc1ccc2c(c1)CC2)O[Si](C)(C)C=Cc1ccc2c(c1)CC2					-48.74371203332024	-101.28033519543192	Other	C[Si](C)(/C=C/c1ccc2c(c1)CC2)O[Si](C)(C)/C=C/c1ccc2c(c1)CC2		1.7892025846305697	0.7781530706991876				0.6452954844051391	0.3547045155948609	0.2746051967676544
10559416	5-(Chloromethyl)-6-methylbenzo[d][1,3]dioxole	5-(chloromethyl)-6-methyl-1,3-benzodioxole	POLAVUVVBKLQNP-UHFFFAOYSA-N	CC1=CC2=C(C=C1CCl)OCO2	InChI=1S/C9H9ClO2/c1-6-2-8-9(12-5-11-8)3-7(6)4-10/h2-3H,4-5H2,1H3	Cc1cc2c(cc1CCl)OCO2					-60.00219120702403	-115.183032334901	Other	Cc1cc2c(cc1CCl)OCO2		1.1103367635935069	0.7141688771837386				0.9125464932051632	0.0874535067948367	0.0544483126921711
54059436	3-(3,4-Dimethoxyphenyl)-1-(morpholin-4-yl)-3-phenylprop-2-en-1-one	3-(3,4-dimethoxyphenyl)-1-morpholin-4-yl-3-phenylprop-2-en-1-one	LYPNHHLQBJDNKX-UHFFFAOYSA-N	COC1=C(C=C(C=C1)C(=CC(=O)N2CCOCC2)C3=CC=CC=C3)OC	InChI=1S/C21H23NO4/c1-24-19-9-8-17(14-20(19)25-2)18(16-6-4-3-5-7-16)15-21(23)22-10-12-26-13-11-22/h3-9,14-15H,10-13H2,1-2H3	COc1ccc(C(=CC(=O)N2CCOCC2)c2ccccc2)cc1OC					-28.195938304112342	-57.6477684375151	Other	COc1ccc(C(=CC(=O)N2CCOCC2)c2ccccc2)cc1OC		1.6899529434909264	0.5521294403008147				0.7595819463762176	0.2404180536237824	0.1529437243968434
20788645	2-(2-{[2-(2-Hydroxyethoxy)ethyl](2-hydroxyethyl)amino}ethoxy)ethan-1-ol	2-[bis[2-(2-hydroxyethoxy)ethyl]amino]ethanol	RGPTZQZNZLQFSU-UHFFFAOYSA-N	C(CO)N(CCOCCO)CCOCCO	InChI=1S/C10H23NO5/c12-4-1-11(2-7-15-9-5-13)3-8-16-10-6-14/h12-14H,1-10H2	OCCOCCN(CCO)CCOCCO					-5.462672999625767	93.74534875236164	Other	OCCOCCN(CCO)CCOCCO		0.8958951589785504	0.8102234950148974				0.9279159638510832	0.0720840361489167	0.0466949587855711
148124	Docetaxel	[(1S,2S,3R,4S,7R,9S,10S,12R,15S)-4-acetyloxy-1,9,12-trihydroxy-15-[(2R,3S)-2-hydroxy-3-[(2-methylpropan-2-yl)oxycarbonylamino]-3-phenylpropanoyl]oxy-10,14,17,17-tetramethyl-11-oxo-6-oxatetracyclo[11.3.1.03,10.04,7]heptadec-13-en-2-yl] benzoate	ZDZOTLJHXYCWBA-VCVYQWHSSA-N	CC1=C2[C@H](C(=O)[C@@]3([C@H](C[C@@H]4[C@]([C@H]3[C@@H]([C@@](C2(C)C)(C[C@@H]1OC(=O)[C@@H]([C@H](C5=CC=CC=C5)NC(=O)OC(C)(C)C)O)O)OC(=O)C6=CC=CC=C6)(CO4)OC(=O)C)O)C)O	InChI=1S/C43H53NO14/c1-22-26(55-37(51)32(48)30(24-15-11-9-12-16-24)44-38(52)58-39(3,4)5)20-43(53)35(56-36(50)25-17-13-10-14-18-25)33-41(8,34(49)31(47)29(22)40(43,6)7)27(46)19-28-42(33,21-54-28)57-23(2)45/h9-18,26-28,30-33,35,46-48,53H,19-21H2,1-8H3,(H,44,52)/t26-,27-,28+,30-,31+,32+,33-,35-,41+,42-,43+/m0/s1	CC(=O)OC12COC1CC(O)C1(C)C(=O)C(O)C3=C(C)C(OC(=O)C(O)C(NC(=O)OC(C)(C)C)c4ccccc4)CC(O)(C(OC(=O)c4ccccc4)C21)C3(C)C	Organic compounds	Lipids and lipid-like molecules	Prenol lipids	Diterpenoids	-125.32477942766832	-66.41362406654083	Lipids and lipid-like molecules	CC(=O)O[C@@]12CO[C@@H]1C[C@H](O)[C@@]1(C)C(=O)[C@H](O)C3=C(C)[C@@H](OC(=O)[C@H](O)[C@@H](NC(=O)OC(C)(C)C)c4ccccc4)C[C@@](O)([C@@H](OC(=O)c4ccccc4)[C@H]21)C3(C)C		1.2703533425600702	0.935109653691747				0.806468294944589	0.1935317050554109	0.1461095587965561
11789759	Sodium 2-aminosuccinate	disodium;2-aminobutanedioate	XMXOIHIZTOVVFB-UHFFFAOYSA-L	C(C(C(=O)[O-])N)C(=O)[O-].[Na+].[Na+]	InChI=1S/C4H7NO4.2Na/c5-2(4(8)9)1-3(6)7;;/h2H,1,5H2,(H,6,7)(H,8,9);;/q;2*+1/p-2	NC(CC(=O)[O-])C(=O)[O-].[Na+].[Na+]					2.135070058382733	42.83245671778374	Other
88619861	CID 88619861		RSGZSOVOBKWVBG-UHFFFAOYSA-N	C(C(C(=O)O)N)C(=O)O.[Na].[Na]	InChI=1S/C4H7NO4.2Na/c5-2(4(8)9)1-3(6)7;;/h2H,1,5H2,(H,6,7)(H,8,9);;	NC(CC(=O)O)C(=O)O.[Na].[Na]					1.3972412341812537	40.17125464574208	Other
136901460	2-Ethylhexyl 4-[(5-cyano-6-hydroxy-1,4-dimethyl-2-oxopyridin-3-yl)diazenyl]-3-nitrobenzoate	2-ethylhexyl 4-[(5-cyano-6-hydroxy-1,4-dimethyl-2-oxo-3-pyridinyl)diazenyl]-3-nitrobenzoate	WFYFUPXDOJPGEH-UHFFFAOYSA-N	CCCCC(CC)COC(=O)C1=CC(=C(C=C1)N=NC2=C(C(=C(N(C2=O)C)O)C#N)C)[N+](=O)[O-]	InChI=1S/C23H27N5O6/c1-5-7-8-15(6-2)13-34-23(31)16-9-10-18(19(11-16)28(32)33)25-26-20-14(3)17(12-24)21(29)27(4)22(20)30/h9-11,15,29H,5-8,13H2,1-4H3	CCCCC(CC)COC(=O)c1ccc(N=Nc2c(C)c(C#N)c(O)n(C)c2=O)c([N+](=O)[O-])c1					148.64563672364426	-59.15793259884008	Other	CCCCC(CC)COC(=O)c1ccc(N=Nc2c(C)c(C#N)c(O)n(C)c2=O)c([N+](=O)[O-])c1		1.6278595954212038	0.7817003708396852				0.718151477025092	0.281848522974908	0.21109551682604
60613	Cidofovir	[(2S)-1-(4-amino-2-oxopyrimidin-1-yl)-3-hydroxypropan-2-yl]oxymethylphosphonic acid	VWFCHDSQECPREK-LURJTMIESA-N	C1=CN(C(=O)N=C1N)C[C@@H](CO)OCP(=O)(O)O	InChI=1S/C8H14N3O6P/c9-7-1-2-11(8(13)10-7)3-6(4-12)17-5-18(14,15)16/h1-2,6,12H,3-5H2,(H2,9,10,13)(H2,14,15,16)/t6-/m0/s1	Nc1ccn(CC(CO)OCP(=O)(O)O)c(=O)n1	Organic compounds	Organoheterocyclic compounds	Diazines	Pyrimidines and pyrimidine derivatives	-102.17599738884692	-117.7469378796528	Organoheterocyclic compounds	Nc1ccn(C[C@@H](CO)OCP(=O)(O)O)c(=O)n1		1.2727892978054305	0.8385602013065245				0.8318844396539657	0.1681155603460342	0.1206725990275213
9801803	Calcipotriol, (5E)-	trans-(1R,3S,5E)-5-[(2E)-2-[(1R,3aS,7aR)-1-[(E,2R,5S)-5-cyclopropyl-5-hydroxypent-3-en-2-yl]-7a-methyl-2,3,3a,5,6,7-hexahydro-1H-inden-4-ylidene]ethylidene]-4-methylidenecyclohexane-1,3-diol	LWQQLNNNIPYSNX-GMGGYIQASA-N	C[C@H](/C=C/[C@H](C1CC1)O)[C@H]2CC[C@@H]\3[C@@]2(CCC/C3=C\C=C\4/C[C@H](C[C@@H](C4=C)O)O)C	InChI=1S/C27H40O3/c1-17(6-13-25(29)20-8-9-20)23-11-12-24-19(5-4-14-27(23,24)3)7-10-21-15-22(28)16-26(30)18(21)2/h6-7,10,13,17,20,22-26,28-30H,2,4-5,8-9,11-12,14-16H2,1,3H3/b13-6+,19-7+,21-10+/t17-,22-,23-,24+,25-,26+,27-/m1/s1	C=C1C(=CC=C2CCCC3(C)C2CCC3C(C)C=CC(O)C2CC2)CC(O)CC1O	Organic compounds	Lipids and lipid-like molecules	Steroids and steroid derivatives	Vitamin D and derivatives	-167.2367065519978	-70.03146563871915	Lipids and lipid-like molecules	C=C1/C(=C/C=C2\CCC[C@]3(C)[C@@H]([C@H](C)/C=C/[C@@H](O)C4CC4)CC[C@@H]23)C[C@@H](O)C[C@@H]1O		0.9242181476961148	0.7813201208115873				0.930325560699432	0.0696744393005679	0.0442282318476355
9547353	Calcipotriol, 24R-	trans-(1R,3S,5Z)-5-[(2E)-2-[(1R,3aS,7aR)-1-[(E,2R,5R)-5-cyclopropyl-5-hydroxypent-3-en-2-yl]-7a-methyl-2,3,3a,5,6,7-hexahydro-1H-inden-4-ylidene]ethylidene]-4-methylidenecyclohexane-1,3-diol	LWQQLNNNIPYSNX-CIJZWTHJSA-N	C[C@H](/C=C/[C@@H](C1CC1)O)[C@H]2CC[C@@H]\3[C@@]2(CCC/C3=C\C=C/4\C[C@H](C[C@@H](C4=C)O)O)C	InChI=1S/C27H40O3/c1-17(6-13-25(29)20-8-9-20)23-11-12-24-19(5-4-14-27(23,24)3)7-10-21-15-22(28)16-26(30)18(21)2/h6-7,10,13,17,20,22-26,28-30H,2,4-5,8-9,11-12,14-16H2,1,3H3/b13-6+,19-7+,21-10-/t17-,22-,23-,24+,25+,26+,27-/m1/s1	C=C1C(=CC=C2CCCC3(C)C2CCC3C(C)C=CC(O)C2CC2)CC(O)CC1O					-167.23838128352563	-70.02967845776813	Other	C=C1/C(=C\C=C2/CCC[C@]3(C)[C@@H]([C@H](C)/C=C/[C@H](O)C4CC4)CC[C@@H]23)C[C@@H](O)C[C@@H]1O		0.9242181476961148	0.7813201208115873				0.930325560699432	0.0696744393005679	0.0442282318476355
5886	NADP nicotinamide-adenine-dinucleotide phosphate	[[(2R,3R,4R,5R)-5-(6-aminopurin-9-yl)-3-hydroxy-4-phosphonooxyoxolan-2-yl]methoxy-hydroxyphosphoryl] [(2R,3S,4R,5R)-5-(3-carbamoylpyridin-1-ium-1-yl)-3,4-dihydroxyoxolan-2-yl]methyl hydrogen phosphate	XJLXINKUBYWONI-NNYOXOHSSA-O	C1=CC(=C[N+](=C1)[C@H]2[C@@H]([C@@H]([C@H](O2)COP(=O)(O)OP(=O)(O)OC[C@@H]3[C@H]([C@H]([C@@H](O3)N4C=NC5=C(N=CN=C54)N)OP(=O)(O)O)O)O)O)C(=O)N	InChI=1S/C21H28N7O17P3/c22-17-12-19(25-7-24-17)28(8-26-12)21-16(44-46(33,34)35)14(30)11(43-21)6-41-48(38,39)45-47(36,37)40-5-10-13(29)15(31)20(42-10)27-3-1-2-9(4-27)18(23)32/h1-4,7-8,10-11,13-16,20-21,29-31H,5-6H2,(H7-,22,23,24,25,32,33,34,35,36,37,38,39)/p+1/t10-,11-,13-,14-,15-,16-,20-,21-/m1/s1	NC(=O)c1ccc[n+](C2OC(COP(=O)(O)OP(=O)(O)OCC3OC(n4cnc5c(N)ncnc54)C(OP(=O)(O)O)C3O)C(O)C2O)c1	Organic compounds	Nucleosides, nucleotides, and analogues	Pyridine nucleotides		-97.85684836314128	-123.25694592739178	Other	NC(=O)c1ccc[n+]([C@@H]2O[C@H](COP(=O)(O)OP(=O)(O)OC[C@H]3O[C@@H](n4cnc5c(N)ncnc54)[C@H](OP(=O)(O)O)[C@@H]3O)[C@@H](O)[C@H]2O)c1		1.4376823228208886	1.0670482319890329				0.7261433392669605	0.2738566607330395	0.2217736845980047
22116505	1,4,7,10-Tetraazacyclododecane disulfate	sulfuric acid;1,4,7,10-tetrazacyclododecane	QYCOQFHNZDDLQW-UHFFFAOYSA-N	C1CNCCNCCNCCN1.OS(=O)(=O)O.OS(=O)(=O)O	InChI=1S/C8H20N4.2H2O4S/c1-2-10-5-6-12-8-7-11-4-3-9-1;2*1-5(2,3)4/h9-12H,1-8H2;2*(H2,1,2,3,4)	C1CNCCNCCNCCN1.O=S(=O)(O)O.O=S(=O)(O)O	Organic compounds	Organic acids and derivatives	Organic sulfuric acids and derivatives	Organic sulfuric acids	85.90475335014902	66.88100088006037	Organic acids and derivatives
9816554	6-Bromo-4,4-dimethylthiochroman	6-bromo-4,4-dimethyl-2,3-dihydrothiochromene	FLNJCJQFSGXLIR-UHFFFAOYSA-N	CC1(CCSC2=C1C=C(C=C2)Br)C	InChI=1S/C11H13BrS/c1-11(2)5-6-13-10-4-3-8(12)7-9(10)11/h3-4,7H,5-6H2,1-2H3	CC1(C)CCSc2ccc(Br)cc21					-38.29445389305597	-141.5981062591613	Other	CC1(C)CCSc2ccc(Br)cc21		1.4917413500089338	0.7346231780970214				0.7880425923289316	0.2119574076710684	0.1493208188233211
441261	2-[2-(4-Dibenzo[b, f][1,4]thiazepin-11-ylpiperazin-1-yl)ethoxy]ethanol hemifumarate	bis(2-[2-(4-benzo[b][1,4]benzothiazepin-6-ylpiperazin-1-yl)ethoxy]ethanol);but-2-enedioic acid	ZTHJULTYCAQOIJ-UHFFFAOYSA-N	C1CN(CCN1CCOCCO)C2=NC3=CC=CC=C3SC4=CC=CC=C42.C1CN(CCN1CCOCCO)C2=NC3=CC=CC=C3SC4=CC=CC=C42.C(=CC(=O)O)C(=O)O	InChI=1S/2C21H25N3O2S.C4H4O4/c2*25-14-16-26-15-13-23-9-11-24(12-10-23)21-17-5-1-3-7-19(17)27-20-8-4-2-6-18(20)22-21;5-3(6)1-2-4(7)8/h2*1-8,25H,9-16H2;1-2H,(H,5,6)(H,7,8)	O=C(O)C=CC(=O)O.OCCOCCN1CCN(C2=Nc3ccccc3Sc3ccccc32)CC1.OCCOCCN1CCN(C2=Nc3ccccc3Sc3ccccc32)CC1					-55.454743336339085	-69.28088454441718	Other
13789821	N,N-diethyl-4-methoxy-6-methylpyrimidin-2-amine	N,N-diethyl-4-methoxy-6-methylpyrimidin-2-amine	LVYOEHNEFWUEDT-UHFFFAOYSA-N	CCN(CC)C1=NC(=CC(=N1)OC)C	InChI=1S/C10H17N3O/c1-5-13(6-2)10-11-8(3)7-9(12-10)14-4/h7H,5-6H2,1-4H3	CCN(CC)c1nc(C)cc(OC)n1					82.89293616474231	16.702522693653833	Other	CCN(CC)c1nc(C)cc(OC)n1		1.6986484766949697	0.6722379704297025				0.7143264072052541	0.2856735927947459	0.2038306211801837
11424437	4-Amino-6-tert-butyl-2-methyl-3-sulfanylidene-1,2,4-triazin-5-one	4-amino-6-tert-butyl-2-methyl-3-sulfanylidene-1,2,4-triazin-5-one	JAPPBBQNPHNVPC-UHFFFAOYSA-N	CC(C)(C)C1=NN(C(=S)N(C1=O)N)C	InChI=1S/C8H14N4OS/c1-8(2,3)5-6(13)12(9)7(14)11(4)10-5/h9H2,1-4H3	Cn1nc(C(C)(C)C)c(=O)n(N)c1=S					-36.04173781701847	-96.13998829453227	Other	Cn1nc(C(C)(C)C)c(=O)n(N)c1=S		1.2363421135489836	0.7171566575961759				0.8800528589983991	0.1199471410016008	0.0776886287505103
59511011	3-[3-(3-Hydroxypropoxy)propoxy]propyl prop-2-enoate	3-[3-(3-hydroxypropoxy)propoxy]propyl prop-2-enoate	BOAPAAWMALCQKZ-UHFFFAOYSA-N	C=CC(=O)OCCCOCCCOCCCO	InChI=1S/C12H22O5/c1-2-12(14)17-11-5-10-16-9-4-8-15-7-3-6-13/h2,13H,1,3-11H2	C=CC(=O)OCCCOCCCOCCCO					-41.761392675679886	41.02820844013535	Other	C=CC(=O)OCCCOCCCOCCCO		0.2608187993763334	0.7628065654762336				0.9914320605175412	0.0085679394824588	0.0044662633082103
11010123	2-[(2-methylphenoxy)methyl]benzoic Acid	2-[(2-methylphenoxy)methyl]benzoic acid	RTVUGSBZUSWRRT-UHFFFAOYSA-N	CC1=CC=CC=C1OCC2=CC=CC=C2C(=O)O	InChI=1S/C15H14O3/c1-11-6-2-5-9-14(11)18-10-12-7-3-4-8-13(12)15(16)17/h2-9H,10H2,1H3,(H,16,17)	Cc1ccccc1OCc1ccccc1C(=O)O					-9.689142797728389	-51.7210477945584	Other	Cc1ccccc1OCc1ccccc1C(=O)O		1.249866159178022	0.5834584402804394				0.9223965745474692	0.0776034254525308	0.0424276130732013
136705102	7-[[4,6-Bis(2-aminopropylamino)-1,3,5-triazin-2-yl]amino]-4-hydroxy-3-[(2-methoxyphenyl)diazenyl]naphthalene-2-sulfonic acid	7-[[4,6-bis(2-aminopropylamino)-1,3,5-triazin-2-yl]amino]-4-hydroxy-3-[(2-methoxyphenyl)diazenyl]naphthalene-2-sulfonic acid	FVGKWSMKVQBPFC-UHFFFAOYSA-N	CC(CNC1=NC(=NC(=N1)NC2=CC3=CC(=C(C(=C3C=C2)O)N=NC4=CC=CC=C4OC)S(=O)(=O)O)NCC(C)N)N	InChI=1S/C26H32N10O5S/c1-14(27)12-29-24-32-25(30-13-15(2)28)34-26(33-24)31-17-8-9-18-16(10-17)11-21(42(38,39)40)22(23(18)37)36-35-19-6-4-5-7-20(19)41-3/h4-11,14-15,37H,12-13,27-28H2,1-3H3,(H,38,39,40)(H3,29,30,31,32,33,34)	COc1ccccc1N=Nc1c(S(=O)(=O)O)cc2cc(Nc3nc(NCC(C)N)nc(NCC(C)N)n3)ccc2c1O					121.85348877352892	-121.60403341576207	Other	COc1ccccc1N=Nc1c(S(=O)(=O)O)cc2cc(Nc3nc(NCC(C)N)nc(NCC(C)N)n3)ccc2c1O		1.3641358593367685	0.9040210698712696				0.7855166175938378	0.2144833824061621	0.1621284800861896
13391428	Didecyl-(2-hydroxyethyl)-methylazanium	didecyl-(2-hydroxyethyl)-methylazanium	XUXZYMCUMKODKW-UHFFFAOYSA-N	CCCCCCCCCC[N+](C)(CCCCCCCCCC)CCO	InChI=1S/C23H50NO/c1-4-6-8-10-12-14-16-18-20-24(3,22-23-25)21-19-17-15-13-11-9-7-5-2/h25H,4-23H2,1-3H3/q+1	CCCCCCCCCC[N+](C)(CCO)CCCCCCCCCC					32.87393634328244	68.30134248479592	Other	CCCCCCCCCC[N+](C)(CCO)CCCCCCCCCC		0.9832399747254468	0.7794077916646134				0.9201558265603011	0.0798441734396988	0.0513344708310286
9857522	2-(2,5-Dioxopyrrolidin-1-yl)-1,1,3,3-tetramethylisouronium tetrafluoroborate	[dimethylamino-(2,5-dioxopyrrolidin-1-yl)oxymethylidene]-dimethylazanium tetrafluoroborate	YEBLHMRPZHNTEK-UHFFFAOYSA-N	[B-](F)(F)(F)F.CN(C)C(=[N+](C)C)ON1C(=O)CCC1=O	InChI=1S/C9H16N3O3.BF4/c1-10(2)9(11(3)4)15-12-7(13)5-6-8(12)14;2-1(3,4)5/h5-6H2,1-4H3;/q+1;-1	CN(C)C(ON1C(=O)CCC1=O)=[N+](C)C.F[B-](F)(F)F	Organic compounds	Organoheterocyclic compounds	Pyrrolidines	Pyrrolidones	-65.00121577835638	-8.419870830914801	Organoheterocyclic compounds
158607	Methyl (2R,3S)-3-(4-methoxyphenyl)-2-oxiranecarboxylate	methyl (2R,3S)-3-(4-methoxyphenyl)oxirane-2-carboxylate	CVZUMGUZDAWOGA-VHSXEESVSA-N	COC1=CC=C(C=C1)[C@H]2[C@@H](O2)C(=O)OC	InChI=1S/C11H12O4/c1-13-8-5-3-7(4-6-8)9-10(15-9)11(12)14-2/h3-6,9-10H,1-2H3/t9-,10+/m0/s1	COC(=O)C1OC1c1ccc(OC)cc1	Organic compounds	Benzenoids	Phenol ethers	Anisoles	-66.95904657422209	-69.08010343241877	Benzenoids	COC(=O)[C@@H]1O[C@H]1c1ccc(OC)cc1		0.2790039500543273	0.6554560821923027				0.9969877957413018	0.0030122042586981	0.0012844538289955
13725666	1-[Bis(2-hydroxyethyl)amino]-3-prop-2-enoxypropan-2-ol	1-[bis(2-hydroxyethyl)amino]-3-prop-2-enoxypropan-2-ol	HEVBROCDBDPHSC-UHFFFAOYSA-N	C=CCOCC(CN(CCO)CCO)O	InChI=1S/C10H21NO4/c1-2-7-15-9-10(14)8-11(3-5-12)4-6-13/h2,10,12-14H,1,3-9H2	C=CCOCC(O)CN(CCO)CCO					-14.782549605631235	108.60825876438165	Other	C=CCOCC(O)CN(CCO)CCO		0.4912867205812202	0.7876756044617418				0.9780960628008992	0.0219039371991008	0.0125622671902988
13666598	3,5,6-Trichloro-1-ethylpyridin-2-one	3,5,6-trichloro-1-ethylpyridin-2-one	FMUQZQIKYZFTRL-UHFFFAOYSA-N	CCN1C(=C(C=C(C1=O)Cl)Cl)Cl	InChI=1S/C7H6Cl3NO/c1-2-11-6(10)4(8)3-5(9)7(11)12/h3H,2H2,1H3	CCn1c(Cl)c(Cl)cc(Cl)c1=O					11.713483517671294	-129.79420905658387	Other	CCn1c(Cl)c(Cl)cc(Cl)c1=O		1.457037087426635	0.7105547150426506				0.8093695213106824	0.1906304786893176	0.1306343474360756
92037728	5-[2-methyl-1,1-bis(sulfanyl)octan-2-yl]-3H-1,3,4-thiadiazole-2-thione	5-[2-methyl-1,1-bis(sulfanyl)octan-2-yl]-3H-1,3,4-thiadiazole-2-thione	JXVKRZHNCDCQBZ-UHFFFAOYSA-N	CCCCCCC(C)(C1=NNC(=S)S1)C(S)S	InChI=1S/C11H20N2S4/c1-3-4-5-6-7-11(2,9(14)15)8-12-13-10(16)17-8/h9,14-15H,3-7H2,1-2H3,(H,13,16)	CCCCCCC(C)(c1n[nH]c(=S)s1)C(S)S					16.740270534500453	161.5088102371361	Other	CCCCCCC(C)(c1n[nH]c(=S)s1)C(S)S		1.021399150293245	0.8038559066436005				0.9058937126365776	0.0941062873634223	0.0623988602692539
170854602	Disodium;chromium(3+);7-nitro-3-oxido-4-[(2-oxidophenyl)diazenyl]naphthalene-1-sulfonate;6-nitro-1-[(2-oxidophenyl)diazenyl]-4-sulfonaphthalen-2-olate	disodium;chromium(3+);7-nitro-3-oxido-4-[(2-oxidophenyl)diazenyl]naphthalene-1-sulfonate;6-nitro-1-[(2-oxidophenyl)diazenyl]-4-sulfonaphthalen-2-olate	PYZJOMHVRMBGDK-UHFFFAOYSA-I	C1=CC=C(C(=C1)N=NC2=C3C=CC(=CC3=C(C=C2[O-])S(=O)(=O)O)[N+](=O)[O-])[O-].C1=CC=C(C(=C1)N=NC2=C3C=CC(=CC3=C(C=C2[O-])S(=O)(=O)[O-])[N+](=O)[O-])[O-].[Na+].[Na+].[Cr+3]	InChI=1S/2C16H11N3O7S.Cr.2Na/c2*20-13-4-2-1-3-12(13)17-18-16-10-6-5-9(19(22)23)7-11(10)15(8-14(16)21)27(24,25)26;;;/h2*1-8,20-21H,(H,24,25,26);;;/q;;+3;2*+1/p-5	O=[N+]([O-])c1ccc2c(N=Nc3ccccc3[O-])c([O-])cc(S(=O)(=O)O)c2c1.O=[N+]([O-])c1ccc2c(N=Nc3ccccc3[O-])c([O-])cc(S(=O)(=O)[O-])c2c1.[Cr+3].[Na+].[Na+]					100.76281266425154	-108.54056033543031	Other
170854601	Ethyl 2-benzoyl-2-methyl-5-oxo-5-phenylpent-3-enoate	ethyl 2-benzoyl-2-methyl-5-oxo-5-phenylpent-3-enoate	NJAQIJQEQKWYTO-UHFFFAOYSA-N	CCOC(=O)C(C)(C=CC(=O)C1=CC=CC=C1)C(=O)C2=CC=CC=C2	InChI=1S/C21H20O4/c1-3-25-20(24)21(2,19(23)17-12-8-5-9-13-17)15-14-18(22)16-10-6-4-7-11-16/h4-15H,3H2,1-2H3	CCOC(=O)C(C)(C=CC(=O)c1ccccc1)C(=O)c1ccccc1					-24.96891102345097	-21.37302118253236	Other	CCOC(=O)C(C)(C=CC(=O)c1ccccc1)C(=O)c1ccccc1		1.3440553755798803	0.6378296014035298				0.8754509394013668	0.1245490605986332	0.0765565148674038
6850831	2-Methyl-7-toluidinoquinacridone	2-methyl-7-(4-methylanilino)-10H-acridin-9-one	KIUUEKSFWREDJD-UHFFFAOYSA-N	CC1=CC=C(C=C1)NC2=CC3=C(C=C2)NC4=C(C3=O)C=C(C=C4)C	InChI=1S/C21H18N2O/c1-13-3-6-15(7-4-13)22-16-8-10-20-18(12-16)21(24)17-11-14(2)5-9-19(17)23-20/h3-12,22H,1-2H3,(H,23,24)	Cc1ccc(Nc2ccc3[nH]c4ccc(C)cc4c(=O)c3c2)cc1	Organic compounds	Organoheterocyclic compounds	Quinolines and derivatives	Benzoquinolines	50.55169857367109	-106.5993904520321	Organoheterocyclic compounds	Cc1ccc(Nc2ccc3[nH]c4ccc(C)cc4c(=O)c3c2)cc1		1.7577508578990175	0.7329668260547026				0.6695001452867592	0.3304998547132408	0.2486393148165457
6850849	2-Methyl-7-toluidinoquinacridone-6-carboxylic acid	7-methyl-2-(4-methylanilino)-9-oxo-10H-acridine-3-carboxylic acid	HMHGKNSWHAENAM-UHFFFAOYSA-N	CC1=CC=C(C=C1)NC2=C(C=C3C(=C2)C(=O)C4=C(N3)C=CC(=C4)C)C(=O)O	InChI=1S/C22H18N2O3/c1-12-3-6-14(7-4-12)23-20-10-16-19(11-17(20)22(26)27)24-18-8-5-13(2)9-15(18)21(16)25/h3-11,23H,1-2H3,(H,24,25)(H,26,27)	Cc1ccc(Nc2cc3c(=O)c4cc(C)ccc4[nH]c3cc2C(=O)O)cc1	Organic compounds	Organoheterocyclic compounds	Quinolines and derivatives	Benzoquinolines	50.579429028674205	-106.58806088919832	Organoheterocyclic compounds	Cc1ccc(Nc2cc3c(=O)c4cc(C)ccc4[nH]c3cc2C(=O)O)cc1		1.8284566896229848	0.7536469442199035				0.6303127225545557	0.3696872774454443	0.2855834087627881
170854599	Copper;5,6,7,8,14,15,16,17,23,24,25,26,32,33,34,35-hexadecakis[(4-methylphenyl)sulfanyl]-2,11,20,37,38,39-hexaza-29,40-diazanidanonacyclo[28.6.1.13,10.112,19.121,28.04,9.013,18.022,27.031,36]tetraconta-1,3,5,7,9,11,13(18),14,16,19(39),20,22(27),23,25,28(38),30(37),31(36),32,34-nonadecaene	copper 5,6,7,8,14,15,16,17,23,24,25,26,32,33,34,35-hexadecakis[(4-methylphenyl)sulfanyl]-2,11,20,37,38,39-hexaza-29,40-diazanidanonacyclo[28.6.1.13,10.112,19.121,28.04,9.013,18.022,27.031,36]tetraconta-1,3,5,7,9,11,13(18),14,16,19(39),20,22(27),23,25,28(38),30(37),31(36),32,34-nonadecaene	UGQPJUNRGGVCLY-UHFFFAOYSA-N	CC1=CC=C(C=C1)SC2=C(C(=C(C3=C2C4=NC3=NC5=C6C(=C([N-]5)N=C7C8=C(C(=C(C(=C8SC9=CC=C(C=C9)C)SC1=CC=C(C=C1)C)SC1=CC=C(C=C1)C)SC1=CC=C(C=C1)C)C(=N7)N=C1C2=C(C(=C(C(=C2SC2=CC=C(C=C2)C)SC2=CC=C(C=C2)C)SC2=CC=C(C=C2)C)SC2=CC=C(C=C2)C)C(=N1)[N-]4)C(=C(C(=C6SC1=CC=C(C=C1)C)SC1=CC=C(C=C1)C)SC1=CC=C(C=C1)C)SC1=CC=C(C=C1)C)SC1=CC=C(C=C1)C)SC1=CC=C(C=C1)C)SC1=CC=C(C=C1)C.[Cu+2]	InChI=1S/C144H112N8S16.Cu/c1-81-17-49-97(50-18-81)153-121-113-114(122(154-98-51-19-82(2)20-52-98)130(162-106-67-35-90(10)36-68-106)129(121)161-105-65-33-89(9)34-66-105)138-145-137(113)149-139-115-116(124(156-100-55-23-84(4)24-56-100)132(164-108-71-39-92(12)40-72-108)131(163-107-69-37-91(11)38-70-107)123(115)155-99-53-21-83(3)22-54-99)141(146-139)151-143-119-120(128(160-104-63-31-88(8)32-64-104)13…	Cc1ccc(Sc2c(Sc3ccc(C)cc3)c(Sc3ccc(C)cc3)c3c(c2Sc2ccc(C)cc2)-c2nc-3nc3[n-]c(nc4nc([n-]c5nc(n2)-c2c(Sc6ccc(C)cc6)c(Sc6ccc(C)cc6)c(Sc6ccc(C)cc6)c(Sc6ccc(C)cc6)c2-5)-c2c(Sc5ccc(C)cc5)c(Sc5ccc(C)cc5)c(Sc5ccc(C)cc5)c(Sc5ccc(C)cc5)c2-4)c2c(Sc4ccc(C)cc4)c(Sc4ccc(C)cc4)c(Sc4ccc(C)cc4)c(Sc4ccc(C)cc4)c32)cc1.[Cu+2]					60.10381569056454	-149.48313217490664	Other
170854597	1-[2-(4,5,6,7-Tetrahydroinden-3a-id-1-yl)ethyl]-4,5,6,7-tetrahydroinden-3a-ylium;zirconium(2+);dichloride	1-[2-(4,5,6,7-tetrahydroinden-1-id-1-yl)ethyl]-4,5,6,7-tetrahydroinden-1-ylium;zirconium(2+);dichloride	AKXWJOYQORUUHS-UHFFFAOYSA-L	C1CCC2=C(C1)C=C[C-]2CC[C+]3C=CC4=C3CCCC4.[Cl-].[Cl-].[Zr+2]	InChI=1S/C20H24.2ClH.Zr/c1-3-7-19-15(5-1)9-11-17(19)13-14-18-12-10-16-6-2-4-8-20(16)18;;;/h9-12H,1-8,13-14H2;2*1H;/q;;;+2/p-2	C1=C[C+](CC[c-]2ccc3c2CCCC3)C2=C1CCCC2.[Cl-].[Cl-].[Zr+2]					-46.20407623287294	-96.86754842338732	Other
74764164	1-Hexanol, 2-ethyl-, magnesium salt (2:1)		WVWIZJDEQLMIQA-UHFFFAOYSA-N	CCCCC(CC)CO.[Mg]	InChI=1S/C8H18O.Mg/c1-3-5-6-8(4-2)7-9;/h8-9H,3-7H2,1-2H3;	CCCCC(CC)CO.[Mg]					-63.68253962316663	166.16936521047072	Other
170854596	(1R,2R)-3-amino-1-(2-ethoxyphenoxy)-1-phenylpropan-2-ol;methanesulfonic acid	(1R,2R)-3-amino-1-(2-ethoxyphenoxy)-1-phenylpropan-2-ol;methanesulfonic acid	YLWMFGZOMMEAOU-SATBOSKTSA-N	CCOC1=CC=CC=C1O[C@H](C2=CC=CC=C2)[C@@H](CN)O.CS(=O)(=O)O	InChI=1S/C17H21NO3.CH4O3S/c1-2-20-15-10-6-7-11-16(15)21-17(14(19)12-18)13-8-4-3-5-9-13;1-5(2,3)4/h3-11,14,17,19H,2,12,18H2,1H3;1H3,(H,2,3,4)/t14-,17-;/m1./s1	CCOc1ccccc1OC(c1ccccc1)C(O)CN.CS(=O)(=O)O					-20.82588868966705	-19.806551364499168	Other
170854595	(1S,2S)-3-amino-1-(2-ethoxyphenoxy)-1-phenylpropan-2-ol;methanesulfonic acid	(1S,2S)-3-amino-1-(2-ethoxyphenoxy)-1-phenylpropan-2-ol;methanesulfonic acid	YLWMFGZOMMEAOU-RVXRQPKJSA-N	CCOC1=CC=CC=C1O[C@@H](C2=CC=CC=C2)[C@H](CN)O.CS(=O)(=O)O	InChI=1S/C17H21NO3.CH4O3S/c1-2-20-15-10-6-7-11-16(15)21-17(14(19)12-18)13-8-4-3-5-9-13;1-5(2,3)4/h3-11,14,17,19H,2,12,18H2,1H3;1H3,(H,2,3,4)/t14-,17-;/m0./s1	CCOc1ccccc1OC(c1ccccc1)C(O)CN.CS(=O)(=O)O					-20.826192582232046	-19.806671953653243	Other
379572	1,3,5-Tris(3,4-dichlorophenyl)-1,3,5-triazinane-2,4,6-trione	1,3,5-tris(3,4-dichlorophenyl)-1,3,5-triazinane-2,4,6-trione	FXOQGHKORJYZFD-UHFFFAOYSA-N	C1=CC(=C(C=C1N2C(=O)N(C(=O)N(C2=O)C3=CC(=C(C=C3)Cl)Cl)C4=CC(=C(C=C4)Cl)Cl)Cl)Cl	InChI=1S/C21H9Cl6N3O3/c22-13-4-1-10(7-16(13)25)28-19(31)29(11-2-5-14(23)17(26)8-11)21(33)30(20(28)32)12-3-6-15(24)18(27)9-12/h1-9H	O=c1n(-c2ccc(Cl)c(Cl)c2)c(=O)n(-c2ccc(Cl)c(Cl)c2)c(=O)n1-c1ccc(Cl)c(Cl)c1	Organic compounds	Benzenoids	Benzene and substituted derivatives	Halobenzenes	23.01257403254515	-107.82468734223735	Benzenoids	O=c1n(-c2ccc(Cl)c(Cl)c2)c(=O)n(-c2ccc(Cl)c(Cl)c2)c(=O)n1-c1ccc(Cl)c(Cl)c1		2.254041963511184	0.8736449779053528				0.4206813328557817	0.5793186671442183	0.4994380842115695
136722848	4-amino-3,6-bis[[5-[[6-chloro-4-(2-hydroxyethylimino)-1H-1,3,5-triazin-2-ylidene]amino]-2-sulfophenyl]diazenyl]-5-hydroxynaphthalene-2,7-disulfonic acid	4-amino-3,6-bis[[5-[[6-chloro-4-(2-hydroxyethylimino)-1H-1,3,5-triazin-2-ylidene]amino]-2-sulfophenyl]diazenyl]-5-hydroxynaphthalene-2,7-disulfonic acid	MZSDYNMXJOKVLO-UHFFFAOYSA-N	C1=CC(=C(C=C1N=C2NC(=NC(=NCCO)N2)Cl)N=NC3=C(C4=C(C(=C(C=C4C=C3S(=O)(=O)O)S(=O)(=O)O)N=NC5=C(C=CC(=C5)N=C6NC(=NC(=NCCO)N6)Cl)S(=O)(=O)O)N)O)S(=O)(=O)O	InChI=1S/C32H29Cl2N15O15S4/c33-27-40-29(36-5-7-50)44-31(42-27)38-14-1-3-18(65(53,54)55)16(11-14)46-48-24-20(67(59,60)61)9-13-10-21(68(62,63)64)25(26(52)22(13)23(24)35)49-47-17-12-15(2-4-19(17)66(56,57)58)39-32-43-28(34)41-30(45-32)37-6-8-51/h1-4,9-12,50-52H,5-8,35H2,(H,53,54,55)(H,56,57,58)(H,59,60,61)(H,62,63,64)(H2,36,38,40,42,44)(H2,37,39,41,43,45)	Nc1c(N=Nc2cc(N=c3[nH]c(Cl)nc(=NCCO)[nH]3)ccc2S(=O)(=O)O)c(S(=O)(=O)O)cc2cc(S(=O)(=O)O)c(N=Nc3cc(N=c4[nH]c(Cl)nc(=NCCO)[nH]4)ccc3S(=O)(=O)O)c(O)c12					116.9128270120725	-146.67802756373945	Other	Nc1c(N=Nc2cc(N=c3[nH]c(Cl)nc(=NCCO)[nH]3)ccc2S(=O)(=O)O)c(S(=O)(=O)O)cc2cc(S(=O)(=O)O)c(N=Nc3cc(N=c4[nH]c(Cl)nc(=NCCO)[nH]4)ccc3S(=O)(=O)O)c(O)c12		1.4441312898654806	1.1078281433242718				0.7167584551860154	0.2832415448139845	0.2320261583967122
13511128	Diethyl 2-(sulfanylmethyl)butanedioate	diethyl 2-(sulfanylmethyl)butanedioate	WHYIVEZSEGHGOA-UHFFFAOYSA-N	CCOC(=O)CC(CS)C(=O)OCC	InChI=1S/C9H16O4S/c1-3-12-8(10)5-7(6-14)9(11)13-4-2/h7,14H,3-6H2,1-2H3	CCOC(=O)CC(CS)C(=O)OCC					-76.40632463154425	58.555630069997086	Other	CCOC(=O)CC(CS)C(=O)OCC		0.1678093078786362	0.6898743248777951				0.997202420579838	0.0027975794201618	0.0012396349128798
60838	Irinotecan	[(19S)-10,19-diethyl-19-hydroxy-14,18-dioxo-17-oxa-3,13-diazapentacyclo[11.8.0.02,11.04,9.015,20]henicosa-1(21),2,4(9),5,7,10,15(20)-heptaen-7-yl] 4-piperidin-1-ylpiperidine-1-carboxylate	UWKQSNNFCGGAFS-XIFFEERXSA-N	CCC1=C2CN3C(=CC4=C(C3=O)COC(=O)[C@@]4(CC)O)C2=NC5=C1C=C(C=C5)OC(=O)N6CCC(CC6)N7CCCCC7	InChI=1S/C33H38N4O6/c1-3-22-23-16-21(43-32(40)36-14-10-20(11-15-36)35-12-6-5-7-13-35)8-9-27(23)34-29-24(22)18-37-28(29)17-26-25(30(37)38)19-42-31(39)33(26,41)4-2/h8-9,16-17,20,41H,3-7,10-15,18-19H2,1-2H3/t33-/m0/s1	CCc1c2c(nc3ccc(OC(=O)N4CCC(N5CCCCC5)CC4)cc13)-c1cc3c(c(=O)n1C2)COC(=O)C3(O)CC	Organic compounds	Alkaloids and derivatives	Camptothecins		-52.66899277435991	-141.29578401223768	Alkaloids and derivatives	CCc1c2c(nc3ccc(OC(=O)N4CCC(N5CCCCC5)CC4)cc13)-c1cc3c(c(=O)n1C2)COC(=O)[C@]3(O)CC		1.6911617990430043	0.8408630639577388				0.677763465951002	0.322236534048998	0.2511513327814565
2724889	Sodium ionophore X	ethyl 2-[[5,11,17,23-tetratert-butyl-26,27,28-tris(2-ethoxy-2-oxoethoxy)-25-pentacyclo[19.3.1.13,7.19,13.115,19]octacosa-1(24),3,5,7(28),9,11,13(27),15(26),16,18,21(25),22-dodecaenyl]oxy]acetate	HZHADWCIBZZJNV-UHFFFAOYSA-N	CCOC(=O)COC1=C2CC3=CC(=CC(=C3OCC(=O)OCC)CC4=C(C(=CC(=C4)C(C)(C)C)CC5=C(C(=CC(=C5)C(C)(C)C)CC1=CC(=C2)C(C)(C)C)OCC(=O)OCC)OCC(=O)OCC)C(C)(C)C	InChI=1S/C60H80O12/c1-17-65-49(61)33-69-53-37-21-39-27-46(58(8,9)10)29-41(54(39)70-34-50(62)66-18-2)23-43-31-48(60(14,15)16)32-44(56(43)72-36-52(64)68-20-4)24-42-30-47(59(11,12)13)28-40(55(42)71-35-51(63)67-19-3)22-38(53)26-45(25-37)57(5,6)7/h25-32H,17-24,33-36H2,1-16H3	CCOC(=O)COc1c2cc(C(C)(C)C)cc1Cc1cc(C(C)(C)C)cc(c1OCC(=O)OCC)Cc1cc(C(C)(C)C)cc(c1OCC(=O)OCC)Cc1cc(C(C)(C)C)cc(c1OCC(=O)OCC)C2	Organic compounds	Organic acids and derivatives	Carboxylic acids and derivatives	Tetracarboxylic acids and derivatives	-0.6577172744173622	-14.250756825743297	Organic acids and derivatives	CCOC(=O)COc1c2cc(C(C)(C)C)cc1Cc1cc(C(C)(C)C)cc(c1OCC(=O)OCC)Cc1cc(C(C)(C)C)cc(c1OCC(=O)OCC)Cc1cc(C(C)(C)C)cc(c1OCC(=O)OCC)C2		1.469811010807054	1.0460464275458177				0.7199005403033886	0.2800994596966114	0.226360668803255
194543	3-Amino-N-(3',6'-dihydroxy-3-oxospiro(isobenzofuran-1(3H),9'-(9H)xanthen)-5-yl)propanamide	3-amino-N-(3',6'-dihydroxy-3-oxospiro[2-benzofuran-1,9'-xanthene]-5-yl)propanamide	XKJFDSHIDLKXTF-UHFFFAOYSA-N	C1=CC2=C(C=C1NC(=O)CCN)C(=O)OC23C4=C(C=C(C=C4)O)OC5=C3C=CC(=C5)O	InChI=1S/C23H18N2O6/c24-8-7-21(28)25-12-1-4-16-15(9-12)22(29)31-23(16)17-5-2-13(26)10-19(17)30-20-11-14(27)3-6-18(20)23/h1-6,9-11,26-27H,7-8,24H2,(H,25,28)	NCCC(=O)Nc1ccc2c(c1)C(=O)OC21c2ccc(O)cc2Oc2cc(O)ccc21					-37.76865656203788	-156.47273173030092	Other	NCCC(=O)Nc1ccc2c(c1)C(=O)OC21c2ccc(O)cc2Oc2cc(O)ccc21		1.094065674550688	0.7904762644900931				0.8936600939794457	0.1063399060205543	0.0709168753322175
9799483	C34H36MgN6O6S2		MQEUGMWHWPYFDD-UHFFFAOYSA-N	CC1=CN=C(C(=C1OC)C)CS(=O)C2=NC3=C(N2)C=C(C=C3)OC.[Mg]	InChI=1S/C17H19N3O3S.Mg/c1-10-8-18-15(11(2)16(10)23-4)9-24(21)17-19-13-6-5-12(22-3)7-14(13)20-17;/h5-8H,9H2,1-4H3,(H,19,20);	COc1ccc2nc(S(=O)Cc3ncc(C)c(OC)c3C)[nH]c2c1.[Mg]					-28.71350290030609	-105.71383446526472	Other
124204086	Sodium acrylate, 97%		USNWAMPROKAEIT-UHFFFAOYSA-N	C=CC(=O)O.[Na]	InChI=1S/C3H4O2.Na/c1-2-3(4)5;/h2H,1H2,(H,4,5);	C=CC(=O)O.[Na]					47.781095774902575	76.52209995395957	Other
170854594	CID 170854594		SHRIEZUGHREZTB-UHFFFAOYSA-N	[HH].C=CC(=O)O.[Na]	InChI=1S/C3H4O2.Na.H2/c1-2-3(4)5;;/h2H,1H2,(H,4,5);;1H	C=CC(=O)O.[HH].[Na]					47.83781985039537	76.52545985860152	Other
60750	Gemcitabine	4-amino-1-[(2R,4R,5R)-3,3-difluoro-4-hydroxy-5-(hydroxymethyl)oxolan-2-yl]pyrimidin-2-one	SDUQYLNIPVEERB-QPPQHZFASA-N	C1=CN(C(=O)N=C1N)[C@H]2C([C@@H]([C@H](O2)CO)O)(F)F	InChI=1S/C9H11F2N3O4/c10-9(11)6(16)4(3-15)18-7(9)14-2-1-5(12)13-8(14)17/h1-2,4,6-7,15-16H,3H2,(H2,12,13,17)/t4-,6-,7-/m1/s1	Nc1ccn(C2OC(CO)C(O)C2(F)F)c(=O)n1	Organic compounds	Nucleosides, nucleotides, and analogues	Pyrimidine nucleosides	Pyrimidine 2'-deoxyribonucleosides	-102.77308409352332	-117.2388143564618	Other	Nc1ccn([C@@H]2O[C@H](CO)[C@@H](O)C2(F)F)c(=O)n1		1.1413209849049042	0.7815076491683911				0.8849430219769729	0.115056978023027	0.0770225568293861
21282402	3-Ethoxypentanoate	3-ethoxypentanoate	KGQIPOITYJJHSU-UHFFFAOYSA-M	CCC(CC(=O)[O-])OCC	InChI=1S/C7H14O3/c1-3-6(10-4-2)5-7(8)9/h6H,3-5H2,1-2H3,(H,8,9)/p-1	CCOC(CC)CC(=O)[O-]	Organic compounds	Lipids and lipid-like molecules	Fatty Acyls	Fatty acids and conjugates	-32.23215207330208	123.57331751468664	Lipids and lipid-like molecules	CCOC(CC)CC(=O)[O-]		0.5457987216026687	0.7177024256481214				0.983681300034213	0.016318699965787	0.0086124915498306
139032972	Disulfonated copper phthalocyanine, di(2-ethylhexyl)ammonium salt	copper;bis(2-ethyl-N-(2-ethylhexyl)hexan-1-amine);2,11,20,29,38,40-hexaza-37,39-diazanidanonacyclo[28.6.1.13,10.112,19.121,28.04,9.013,18.022,27.031,36]tetraconta-1,3(40),4(9),5,7,10,12,14,16,19,21(38),22,24,26,29,31,33,35-octadecaene-6,15-disulfonic acid	GBTNCRZBGFMBGM-UHFFFAOYSA-N	CCCCC(CC)CNCC(CC)CCCC.CCCCC(CC)CNCC(CC)CCCC.C1=CC=C2C(=C1)C3N=C4C5=CC=CC=C5C(=NC6=NC(=NC7=C8C=C(C=CC8C(=NC2=N3)[N-]7)S(=O)(=O)O)C9=C6C=C(C=C9)S(=O)(=O)O)[N-]4.[Cu+2]	InChI=1S/C32H18N8O6S2.2C16H35N.Cu/c41-47(42,43)15-9-11-21-23(13-15)32-38-29(21)36-27-18-6-2-1-5-17(18)25(34-27)33-26-19-7-3-4-8-20(19)28(35-26)37-31-24-14-16(48(44,45)46)10-12-22(24)30(39-31)40-32;2*1-5-9-11-15(7-3)13-17-14-16(8-4)12-10-6-2;/h1-14,21,25H,(H2-2,33,34,35,36,37,38,39,40,41,42,43,44,45,46);2*15-17H,5-14H2,1-4H3;/q-2;;;+2	CCCCC(CC)CNCC(CC)CCCC.CCCCC(CC)CNCC(CC)CCCC.O=S(=O)(O)C1=CC2=C3N=C4N=C(N=c5[n-]c(c6ccccc56)=NC5N=C(N=C([N-]3)C2C=C1)c1ccccc15)c1cc(S(=O)(=O)O)ccc14.[Cu+2]	Organic compounds	Organoheterocyclic compounds	Isoindoles and derivatives	Isoindoles	63.2990810141083	-143.2759641287651	Organoheterocyclic compounds
86112936	3-Carbamoyl-2,2-bis(prop-1-enyl)hex-4-enoic acid	3-carbamoyl-2,2-bis(prop-1-enyl)hex-4-enoic acid	HNQIYIIVWNCSMX-UHFFFAOYSA-N	CC=CC(C(=O)N)C(C=CC)(C=CC)C(=O)O	InChI=1S/C13H19NO3/c1-4-7-10(11(14)15)13(8-5-2,9-6-3)12(16)17/h4-10H,1-3H3,(H2,14,15)(H,16,17)	CC=CC(C(N)=O)C(C=CC)(C=CC)C(=O)O					10.048182355443792	128.28525359739103	Other	CC=CC(C(N)=O)C(C=CC)(C=CC)C(=O)O		0.3334747967752868	0.7235608769436335				0.992081709482144	0.007918290517856	0.0039533563532263
170854592	2,4,6-Trimethyl-3-(2-methylbutan-2-yl)benzoate	2,4,6-trimethyl-3-(2-methylbutan-2-yl)benzoate	YSWKRLCGBZVTDO-UHFFFAOYSA-M	CCC(C)(C)C1=C(C=C(C(=C1C)C(=O)[O-])C)C	InChI=1S/C15H22O2/c1-7-15(5,6)13-10(3)8-9(2)12(11(13)4)14(16)17/h8H,7H2,1-6H3,(H,16,17)/p-1	CCC(C)(C)c1c(C)cc(C)c(C(=O)[O-])c1C					66.58231477327293	-18.66388234120172	Other	CCC(C)(C)c1c(C)cc(C)c(C(=O)[O-])c1C		1.395908924279741	0.7146695715274402				0.8304809232319885	0.1695190767680114	0.1145921334459553
216412	Cobalt(2+) potassium 2-hydroxypropane-1,2,3-tricarboxylate	potassium;cobalt(2+);2-hydroxypropane-1,2,3-tricarboxylate	WSBSFRLACYCACI-UHFFFAOYSA-K	C(C(=O)[O-])C(CC(=O)[O-])(C(=O)[O-])O.[K+].[Co+2]	InChI=1S/C6H8O7.Co.K/c7-3(8)1-6(13,5(11)12)2-4(9)10;;/h13H,1-2H2,(H,7,8)(H,9,10)(H,11,12);;/q;+2;+1/p-3	O=C([O-])CC(O)(CC(=O)[O-])C(=O)[O-].[Co+2].[K+]	Organic compounds	Organic acids and derivatives	Carboxylic acids and derivatives	Tricarboxylic acids and derivatives	77.04706099173755	116.58644794519918	Organic acids and derivatives
44145358	Einecs 304-236-8	2,3-dibutylnaphthalene-1-sulfonic acid;4-phenyldiazenylbenzene-1,3-diamine	MZVRLZZSJUQIRV-UHFFFAOYSA-N	CCCCC1=CC2=CC=CC=C2C(=C1CCCC)S(=O)(=O)O.C1=CC=C(C=C1)N=NC2=C(C=C(C=C2)N)N	InChI=1S/C18H24O3S.C12H12N4/c1-3-5-9-14-13-15-10-7-8-12-17(15)18(22(19,20)21)16(14)11-6-4-2;13-9-6-7-12(11(14)8-9)16-15-10-4-2-1-3-5-10/h7-8,10,12-13H,3-6,9,11H2,1-2H3,(H,19,20,21);1-8H,13-14H2	CCCCc1cc2ccccc2c(S(=O)(=O)O)c1CCCC.Nc1ccc(N=Nc2ccccc2)c(N)c1					71.74684319886009	-10.677004170961366	Other
23662618	Sodium 5-acetyl-2-(hexadecyloxy)benzenesulphonate	sodium 5-acetyl-2-hexadecoxybenzenesulfonate	LXLBWODRGWJMLM-UHFFFAOYSA-M	CCCCCCCCCCCCCCCCOC1=C(C=C(C=C1)C(=O)C)S(=O)(=O)[O-].[Na+]	InChI=1S/C24H40O5S.Na/c1-3-4-5-6-7-8-9-10-11-12-13-14-15-16-19-29-23-18-17-22(21(2)25)20-24(23)30(26,27)28;/h17-18,20H,3-16,19H2,1-2H3,(H,26,27,28);/q;+1/p-1	CCCCCCCCCCCCCCCCOc1ccc(C(C)=O)cc1S(=O)(=O)[O-].[Na+]	Organic compounds	Organic oxygen compounds	Organooxygen compounds	Carbonyl compounds	84.56661726366583	-13.068010219197069	Organic oxygen compounds
73555612	CID 73555612	2-ethylhexanoic acid;iron	IINOHALFTZBGDN-UHFFFAOYSA-N	CCCCC(CC)C(=O)O.[Fe]	InChI=1S/C8H16O2.Fe/c1-3-5-6-7(4-2)8(9)10;/h7H,3-6H2,1-2H3,(H,9,10);	CCCCC(CC)C(=O)O.[Fe]					-53.82613467379899	118.22819396719416	Other
56841217	5-Amino-1,3,3-trimethylcyclohexanemethylamine, N-salicyloyl derivative	N-[(5-amino-1,3,3-trimethylcyclohexyl)methyl]-2-hydroxybenzamide	RZRYKHYDPYTGNT-UHFFFAOYSA-N	CC1(CC(CC(C1)(C)CNC(=O)C2=CC=CC=C2O)N)C	InChI=1S/C17H26N2O2/c1-16(2)8-12(18)9-17(3,10-16)11-19-15(21)13-6-4-5-7-14(13)20/h4-7,12,20H,8-11,18H2,1-3H3,(H,19,21)	CC1(C)CC(N)CC(C)(CNC(=O)c2ccccc2O)C1					-67.49870223674955	14.107374556315976	Other	CC1(C)CC(N)CC(C)(CNC(=O)c2ccccc2O)C1		0.8068285367685055	0.688531465361027				0.9676932143172298	0.0323067856827702	0.0177035594025893
44148334	(4aalpha,7beta,8aalpha)-3,4,4a,7,8,8a-Hexahydro-3,3,6,7-tetramethyl-1H-2-benzopyran	(4aR,7R,8aS)-3,3,6,7-tetramethyl-1,4,4a,7,8,8a-hexahydroisochromene	HIHXXYCXFIAFGQ-GRYCIOLGSA-N	C[C@@H]1C[C@@H]2COC(C[C@@H]2C=C1C)(C)C	InChI=1S/C13H22O/c1-9-5-11-7-13(3,4)14-8-12(11)6-10(9)2/h5,10-12H,6-8H2,1-4H3/t10-,11+,12-/m1/s1	CC1=CC2CC(C)(C)OCC2CC1C					-151.56975662158274	-19.958770552471712	Other	CC1=C[C@H]2CC(C)(C)OC[C@H]2C[C@H]1C		1.3489534364770357	0.7541818618933933				0.8335373295818935	0.1664626704181064	0.1147350791365093
170854591	CID 170854591		SEKALPZCZXTVIH-UHFFFAOYSA-N	C(CN(CCN(CCN(CP(=O)(O)O)CP(=O)(O)O)CP(=O)(O)O)CP(=O)(O)O)N(CCN(CCN(CP(=O)(O)O)CP(=O)(O)O)CP(=O)(O)O)CP(=O)(O)O.[Na].[Na].[Na].[Na].[Na].[Na].[Na].[Na].[Na].[Na].[Na].[Na].[Na].[Na].[Na]	InChI=1S/C18H52N6O24P8.15Na/c25-49(26,27)11-19(3-5-21(13-51(31,32)33)7-9-23(15-53(37,38)39)16-54(40,41)42)1-2-20(12-50(28,29)30)4-6-22(14-52(34,35)36)8-10-24(17-55(43,44)45)18-56(46,47)48;;;;;;;;;;;;;;;/h1-18H2,(H2,25,26,27)(H2,28,29,30)(H2,31,32,33)(H2,34,35,36)(H2,37,38,39)(H2,40,41,42)(H2,43,44,45)(H2,46,47,48);;;;;;;;;;;;;;;	O=P(O)(O)CN(CCN(CCN(CCN(CP(=O)(O)O)CP(=O)(O)O)CP(=O)(O)O)CP(=O)(O)O)CCN(CCN(CP(=O)(O)O)CP(=O)(O)O)CP(=O)(O)O.[Na].[Na].[Na].[Na].[Na].[Na].[Na].[Na].[Na].[Na].[Na].[Na].[Na].[Na].[Na]					80.57466498411466	159.5191462094235	Other
44144673	Einecs 299-088-3	2-(diethylamino)ethanol;7-methyloctanoic acid	JSBARRVPDWPZCN-UHFFFAOYSA-N	CCN(CC)CCO.CC(C)CCCCCC(=O)O	InChI=1S/C9H18O2.C6H15NO/c1-8(2)6-4-3-5-7-9(10)11;1-3-7(4-2)5-6-8/h8H,3-7H2,1-2H3,(H,10,11);8H,3-6H2,1-2H3	CC(C)CCCCCC(=O)O.CCN(CC)CCO					-42.96178295044866	91.80436145118904	Other
3033863	Methoxypropyl acetate	1-methoxypropyl acetate	ZAXXZBQODQDCOW-UHFFFAOYSA-N	CCC(OC)OC(=O)C	InChI=1S/C6H12O3/c1-4-6(8-3)9-5(2)7/h6H,4H2,1-3H3	CCC(OC)OC(C)=O					-102.41732781364848	90.68185471191978	Other	CCC(OC)OC(C)=O		0.4925877510806768	0.7061568683746355				0.9876736051190964	0.0123263948809037	0.006277192056039
170854590	sodium;2-[(2-aminonaphthalen-1-yl)diazenyl]-5-nitrophenolate;N-(2-chlorophenyl)-2-[[5-(methylsulfamoyl)-2-oxidophenyl]diazenyl]-3-oxidobut-2-enimidate;cobalt(3+)	sodium;2-[(2-aminonaphthalen-1-yl)diazenyl]-5-nitrophenolate;N-(2-chlorophenyl)-2-[[5-(methylsulfamoyl)-2-oxidophenyl]diazenyl]-3-oxidobut-2-enimidate;cobalt(3+)	UJPVYOBNLJGFRR-UHFFFAOYSA-J	CC(=C(C(=NC1=CC=CC=C1Cl)[O-])N=NC2=C(C=CC(=C2)S(=O)(=O)NC)[O-])[O-].C1=CC=C2C(=C1)C=CC(=C2N=NC3=C(C=C(C=C3)[N+](=O)[O-])[O-])N.[Na+].[Co+3]	InChI=1S/C17H17ClN4O5S.C16H12N4O3.Co.Na/c1-10(23)16(17(25)20-13-6-4-3-5-12(13)18)22-21-14-9-11(7-8-15(14)24)28(26,27)19-2;17-13-7-5-10-3-1-2-4-12(10)16(13)19-18-14-8-6-11(20(22)23)9-15(14)21;;/h3-9,19,23-24H,1-2H3,(H,20,25);1-9,21H,17H2;;/q;;+3;+1/p-4	CNS(=O)(=O)c1ccc([O-])c(N=NC(C([O-])=Nc2ccccc2Cl)=C(C)[O-])c1.Nc1ccc2ccccc2c1N=Nc1ccc([N+](=O)[O-])cc1[O-].[Co+3].[Na+]					141.75404830102218	-120.58575132434554	Other
170854587	Sodium;4-chloro-2-[(7-hydroxy-3-sulfamoylnaphthalen-1-yl)diazenyl]phenolate;5-[(5-chloro-2-oxidophenyl)diazenyl]-6-oxidonaphthalene-2-sulfonimidate;chromium(3+)	sodium;4-chloro-2-[(7-hydroxy-3-sulfamoylnaphthalen-1-yl)diazenyl]phenolate;5-[(5-chloro-2-oxidophenyl)diazenyl]-6-oxidonaphthalene-2-sulfonimidate;chromium(3+)	UHFYRPMGVDMIKZ-UHFFFAOYSA-J	C1=CC(=CC2=C(C=C(C=C21)S(=O)(=O)N)N=NC3=C(C=CC(=C3)Cl)[O-])O.C1=CC2=C(C=CC(=C2N=NC3=C(C=CC(=C3)Cl)[O-])[O-])C=C1S(=N)(=O)[O-].[Na+].[Cr+3]	InChI=1S/2C16H12ClN3O4S.Cr.Na/c17-10-2-6-14(21)13(8-10)19-20-16-12-4-3-11(25(18,23)24)7-9(12)1-5-15(16)22;17-10-2-4-16(22)15(6-10)20-19-14-8-12(25(18,23)24)5-9-1-3-11(21)7-13(9)14;;/h2*1-8,21-22H,(H2,18,23,24);;/q;;+3;+1/p-4	N=S(=O)([O-])c1ccc2c(N=Nc3cc(Cl)ccc3[O-])c([O-])ccc2c1.NS(=O)(=O)c1cc(N=Nc2cc(Cl)ccc2[O-])c2cc(O)ccc2c1.[Cr+3].[Na+]					107.52174521291307	-106.26606028851668	Other
2762599	5-Carboxyfluorescein N-succinimidyl ester	(2,5-dioxopyrrolidin-1-yl) 3',6'-dihydroxy-3-oxospiro[2-benzofuran-1,9'-xanthene]-5-carboxylate	GECIDMICWWDIBO-UHFFFAOYSA-N	C1CC(=O)N(C1=O)OC(=O)C2=CC3=C(C=C2)C4(C5=C(C=C(C=C5)O)OC6=C4C=CC(=C6)O)OC3=O	InChI=1S/C25H15NO9/c27-13-2-5-17-19(10-13)33-20-11-14(28)3-6-18(20)25(17)16-4-1-12(9-15(16)24(32)34-25)23(31)35-26-21(29)7-8-22(26)30/h1-6,9-11,27-28H,7-8H2	O=C(ON1C(=O)CCC1=O)c1ccc2c(c1)C(=O)OC21c2ccc(O)cc2Oc2cc(O)ccc21	Organic compounds	Organoheterocyclic compounds	Benzopyrans	1-benzopyrans	-37.08091800160155	-157.22929949142727	Organoheterocyclic compounds	O=C(ON1C(=O)CCC1=O)c1ccc2c(c1)C(=O)OC21c2ccc(O)cc2Oc2cc(O)ccc21		1.3105653528034489	0.7939549037698838				0.8334990586632678	0.1665009413367322	0.1170477477677589
161329261	Acetic acid;3-(2,3-dihydroxypropoxy)propane-1,2-diol	acetic acid;3-(2,3-dihydroxypropoxy)propane-1,2-diol	VLESQUAMNSCWAJ-UHFFFAOYSA-N	CC(=O)O.CC(=O)O.CC(=O)O.CC(=O)O.C(C(COCC(CO)O)O)O	InChI=1S/C6H14O5.4C2H4O2/c7-1-5(9)3-11-4-6(10)2-8;4*1-2(3)4/h5-10H,1-4H2;4*1H3,(H,3,4)	CC(=O)O.CC(=O)O.CC(=O)O.CC(=O)O.OCC(O)COCC(O)CO					-17.936966269771343	110.71192827641242	Other
3724	Iodixanol	5-[acetyl-[3-[N-acetyl-3,5-bis(2,3-dihydroxypropylcarbamoyl)-2,4,6-triiodoanilino]-2-hydroxypropyl]amino]-1-N,3-N-bis(2,3-dihydroxypropyl)-2,4,6-triiodobenzene-1,3-dicarboxamide	NBQNWMBBSKPBAY-UHFFFAOYSA-N	CC(=O)N(CC(CN(C1=C(C(=C(C(=C1I)C(=O)NCC(CO)O)I)C(=O)NCC(CO)O)I)C(=O)C)O)C2=C(C(=C(C(=C2I)C(=O)NCC(CO)O)I)C(=O)NCC(CO)O)I	InChI=1S/C35H44I6N6O15/c1-13(52)46(30-26(38)20(32(59)42-3-15(54)9-48)24(36)21(27(30)39)33(60)43-4-16(55)10-49)7-19(58)8-47(14(2)53)31-28(40)22(34(61)44-5-17(56)11-50)25(37)23(29(31)41)35(62)45-6-18(57)12-51/h15-19,48-51,54-58H,3-12H2,1-2H3,(H,42,59)(H,43,60)(H,44,61)(H,45,62)	CC(=O)N(CC(O)CN(C(C)=O)c1c(I)c(C(=O)NCC(O)CO)c(I)c(C(=O)NCC(O)CO)c1I)c1c(I)c(C(=O)NCC(O)CO)c(I)c(C(=O)NCC(O)CO)c1I	Organic compounds	Benzenoids	Benzene and substituted derivatives	Benzoic acids and derivatives	155.92388389265818	32.632754585835606	Benzenoids
225152	2,3,6,7-Tetramethyloct-4-yne-3,6-diol	2,3,6,7-tetramethyloct-4-yne-3,6-diol	CTTGTRXRTUKVEB-UHFFFAOYSA-N	CC(C)C(C)(C#CC(C)(C(C)C)O)O	InChI=1S/C12H22O2/c1-9(2)11(5,13)7-8-12(6,14)10(3)4/h9-10,13-14H,1-6H3	CC(C)C(C)(O)C#CC(C)(O)C(C)C					-5.575080962178514	146.2521196994809	Other	CC(C)C(C)(O)C#CC(C)(O)C(C)C		0.7855046904039	0.7891901118043105				0.9494189578564288	0.0505810421435712	0.0312751359351489
21435571	3-Hydroxy-1-propenyl-trimethylammonium chloride	[(E)-3-hydroxyprop-1-enyl]-trimethylazanium chloride	YNOXNFMGWKAPBC-FXRZFVDSSA-M	C[N+](C)(C)/C=C/CO.[Cl-]	InChI=1S/C6H14NO.ClH/c1-7(2,3)5-4-6-8;/h4-5,8H,6H2,1-3H3;1H/q+1;/p-1/b5-4+;	C[N+](C)(C)C=CCO.[Cl-]					-93.7135643379123	118.59137133867011	Other
62933	Timolol Hemihydrate	bis((2S)-1-(tert-butylamino)-3-[(4-morpholin-4-yl-1,2,5-thiadiazol-3-yl)oxy]propan-2-ol);hydrate	TWBNMYSKRDRHAT-RCWTXCDDSA-N	CC(C)(C)NC[C@@H](COC1=NSN=C1N2CCOCC2)O.CC(C)(C)NC[C@@H](COC1=NSN=C1N2CCOCC2)O.O	InChI=1S/2C13H24N4O3S.H2O/c2*1-13(2,3)14-8-10(18)9-20-12-11(15-21-16-12)17-4-6-19-7-5-17;/h2*10,14,18H,4-9H2,1-3H3;1H2/t2*10-;/m00./s1	CC(C)(C)NCC(O)COc1nsnc1N1CCOCC1.CC(C)(C)NCC(O)COc1nsnc1N1CCOCC1.O	Organic compounds	Organic nitrogen compounds	Organonitrogen compounds	Amines	-27.644617370710307	7.619123669774188	Organic nitrogen compounds
22966881	2,4,6-Tris(n-butyl-N-1,2,2,6,6-pentamethyl-4-piperidylamino)-1,3,5-triazine	2-N,4-N,6-N-tributyl-2-N,4-N,6-N-tris(1,2,2,6,6-pentamethylpiperidin-4-yl)-1,3,5-triazine-2,4,6-triamine	KLSFLIMTKGMCGS-UHFFFAOYSA-N	CCCCN(C1CC(N(C(C1)(C)C)C)(C)C)C2=NC(=NC(=N2)N(CCCC)C3CC(N(C(C3)(C)C)C)(C)C)N(CCCC)C4CC(N(C(C4)(C)C)C)(C)C	InChI=1S/C45H87N9/c1-19-22-25-52(34-28-40(4,5)49(16)41(6,7)29-34)37-46-38(53(26-23-20-2)35-30-42(8,9)50(17)43(10,11)31-35)48-39(47-37)54(27-24-21-3)36-32-44(12,13)51(18)45(14,15)33-36/h34-36H,19-33H2,1-18H3	CCCCN(c1nc(N(CCCC)C2CC(C)(C)N(C)C(C)(C)C2)nc(N(CCCC)C2CC(C)(C)N(C)C(C)(C)C2)n1)C1CC(C)(C)N(C)C(C)(C)C1					-104.14239228660352	26.52487275107177	Other	CCCCN(c1nc(N(CCCC)C2CC(C)(C)N(C)C(C)(C)C2)nc(N(CCCC)C2CC(C)(C)N(C)C(C)(C)C2)n1)C1CC(C)(C)N(C)C(C)(C)C1		1.7146837897342824	1.0336003851393925				0.6378239522553361	0.3621760477446639	0.3004818367569414
68727	Ropinirole Hydrochloride	4-[2-(dipropylamino)ethyl]-1,3-dihydroindol-2-one;hydrochloride	XDXHAEQXIBQUEZ-UHFFFAOYSA-N	CCCN(CCC)CCC1=C2CC(=O)NC2=CC=C1.Cl	InChI=1S/C16H24N2O.ClH/c1-3-9-18(10-4-2)11-8-13-6-5-7-15-14(13)12-16(19)17-15;/h5-7H,3-4,8-12H2,1-2H3,(H,17,19);1H	CCCN(CCC)CCc1cccc2c1CC(=O)N2.Cl	Organic compounds	Organoheterocyclic compounds	Indoles and derivatives	Indolines	67.2029549148686	-10.830781688314298	Organoheterocyclic compounds
14000234	1,1-Bis-(4-chlorophenoxy)-3,3-dimethylbutan-2-ol	1,1-bis(4-chlorophenoxy)-3,3-dimethylbutan-2-ol	RQMMGXUFTPPJCU-UHFFFAOYSA-N	CC(C)(C)C(C(OC1=CC=C(C=C1)Cl)OC2=CC=C(C=C2)Cl)O	InChI=1S/C18H20Cl2O3/c1-18(2,3)16(21)17(22-14-8-4-12(19)5-9-14)23-15-10-6-13(20)7-11-15/h4-11,16-17,21H,1-3H3	CC(C)(C)C(O)C(Oc1ccc(Cl)cc1)Oc1ccc(Cl)cc1					-4.148915909334263	-44.41422144520112	Other	CC(C)(C)C(O)C(Oc1ccc(Cl)cc1)Oc1ccc(Cl)cc1		1.4319627095171814	0.6805369956495396				0.8292082003562563	0.1707917996437437	0.1131789121079869
170854586	CID 170854586		WKMOFWCPRJQTAR-UHFFFAOYSA-M	C1COS(=O)(=O)C1.O[O-].[Na+].S	InChI=1S/C3H6O3S.Na.H2O2.H2S/c4-7(5)3-1-2-6-7;;1-2;/h1-3H2;;1-2H;1H2/q;+1;;/p-1	O=S1(=O)CCCO1.S.[Na+].[O-]O					-101.08552788432334	-15.041341963124156	Other
13712471	5-Bromo-2-(pyridin-4-ylamino)benzamide	5-bromo-2-(pyridin-4-ylamino)benzamide	CMHGAONVNWWTNW-UHFFFAOYSA-N	C1=CC(=C(C=C1Br)C(=O)N)NC2=CC=NC=C2	InChI=1S/C12H10BrN3O/c13-8-1-2-11(10(7-8)12(14)17)16-9-3-5-15-6-4-9/h1-7H,(H2,14,17)(H,15,16)	NC(=O)c1cc(Br)ccc1Nc1ccncc1					46.707786553722464	-61.82027629502234	Other	NC(=O)c1cc(Br)ccc1Nc1ccncc1		1.2812205917842576	0.6663924005458827				0.8844312039493778	0.1155687960506222	0.0719145693529018
13215639	Prop-2-en-1-yl 2-[(prop-2-en-1-yl)oxy]benzoate	prop-2-enyl 2-prop-2-enoxybenzoate	NNVTZCWPUWXWAE-UHFFFAOYSA-N	C=CCOC1=CC=CC=C1C(=O)OCC=C	InChI=1S/C13H14O3/c1-3-9-15-12-8-6-5-7-11(12)13(14)16-10-4-2/h3-8H,1-2,9-10H2	C=CCOC(=O)c1ccccc1OCC=C					-14.576551915693166	6.972118778636452	Other	C=CCOC(=O)c1ccccc1OCC=C		0.4490494878280663	0.6657225615966572				0.9928306696825268	0.0071693303174732	0.0033320769118215
56016	Iopentol	5-[acetyl-(2-hydroxy-3-methoxypropyl)amino]-1-N,3-N-bis(2,3-dihydroxypropyl)-2,4,6-triiodobenzene-1,3-dicarboxamide	IUNJANQVIJDFTQ-UHFFFAOYSA-N	CC(=O)N(CC(COC)O)C1=C(C(=C(C(=C1I)C(=O)NCC(CO)O)I)C(=O)NCC(CO)O)I	InChI=1S/C20H28I3N3O9/c1-9(29)26(5-12(32)8-35-2)18-16(22)13(19(33)24-3-10(30)6-27)15(21)14(17(18)23)20(34)25-4-11(31)7-28/h10-12,27-28,30-32H,3-8H2,1-2H3,(H,24,33)(H,25,34)	COCC(O)CN(C(C)=O)c1c(I)c(C(=O)NCC(O)CO)c(I)c(C(=O)NCC(O)CO)c1I	Organic compounds	Benzenoids	Benzene and substituted derivatives	Benzoic acids and derivatives	155.9649991617604	32.64809537654579	Benzenoids	COCC(O)CN(C(C)=O)c1c(I)c(C(=O)NCC(O)CO)c(I)c(C(=O)NCC(O)CO)c1I		1.3037551168582384	0.9859530256846554				0.784204990967551	0.2157950090324489	0.1672539357544193
13212501	5-(Perfluorooctyl)-1,3-bis(bis(trifluoromethyl)hydroxymethyl)benzene	1,1,1,3,3,3-hexafluoro-2-[3-(1,1,2,2,3,3,4,4,5,5,6,6,7,7,8,8,8-heptadecafluorooctyl)-5-(1,1,1,3,3,3-hexafluoro-2-hydroxypropan-2-yl)phenyl]propan-2-ol	DSFNQPNFWJQALF-UHFFFAOYSA-N	C1=C(C=C(C=C1C(C(F)(F)F)(C(F)(F)F)O)C(C(C(C(C(C(C(C(F)(F)F)(F)F)(F)F)(F)F)(F)F)(F)F)(F)F)(F)F)C(C(F)(F)F)(C(F)(F)F)O	InChI=1S/C20H5F29O2/c21-9(22,10(23,24)11(25,26)12(27,28)13(29,30)14(31,32)15(33,34)20(47,48)49)6-2-4(7(50,16(35,36)37)17(38,39)40)1-5(3-6)8(51,18(41,42)43)19(44,45)46/h1-3,50-51H	OC(c1cc(C(F)(F)C(F)(F)C(F)(F)C(F)(F)C(F)(F)C(F)(F)C(F)(F)C(F)(F)F)cc(C(O)(C(F)(F)F)C(F)(F)F)c1)(C(F)(F)F)C(F)(F)F					121.1143433564507	47.502562686462326	Other	OC(c1cc(C(F)(F)C(F)(F)C(F)(F)C(F)(F)C(F)(F)C(F)(F)C(F)(F)C(F)(F)F)cc(C(O)(C(F)(F)F)C(F)(F)F)c1)(C(F)(F)F)C(F)(F)F		1.3330391615909387	1.117656395279421				0.7478040000895944	0.2521959999104056	0.2046434290466652
3005572	Toremifene Citrate	2-[4-[(Z)-4-chloro-1,2-diphenylbut-1-enyl]phenoxy]-N,N-dimethylethanamine;2-hydroxypropane-1,2,3-tricarboxylic acid	IWEQQRMGNVVKQW-OQKDUQJOSA-N	CN(C)CCOC1=CC=C(C=C1)/C(=C(/CCCl)\C2=CC=CC=C2)/C3=CC=CC=C3.C(C(=O)O)C(CC(=O)O)(C(=O)O)O	InChI=1S/C26H28ClNO.C6H8O7/c1-28(2)19-20-29-24-15-13-23(14-16-24)26(22-11-7-4-8-12-22)25(17-18-27)21-9-5-3-6-10-21;7-3(8)1-6(13,5(11)12)2-4(9)10/h3-16H,17-20H2,1-2H3;13H,1-2H2,(H,7,8)(H,9,10)(H,11,12)/b26-25-;	CN(C)CCOc1ccc(C(=C(CCCl)c2ccccc2)c2ccccc2)cc1.O=C(O)CC(O)(CC(=O)O)C(=O)O	Organic compounds	Phenylpropanoids and polyketides	Stilbenes		3.189816353814319	-2.165910945736671	Phenylpropanoids and polyketides
3005573	Toremifene	2-[4-[(Z)-4-chloro-1,2-diphenylbut-1-enyl]phenoxy]-N,N-dimethylethanamine	XFCLJVABOIYOMF-QPLCGJKRSA-N	CN(C)CCOC1=CC=C(C=C1)/C(=C(/CCCl)\C2=CC=CC=C2)/C3=CC=CC=C3	InChI=1S/C26H28ClNO/c1-28(2)19-20-29-24-15-13-23(14-16-24)26(22-11-7-4-8-12-22)25(17-18-27)21-9-5-3-6-10-21/h3-16H,17-20H2,1-2H3/b26-25-	CN(C)CCOc1ccc(C(=C(CCCl)c2ccccc2)c2ccccc2)cc1	Organic compounds	Phenylpropanoids and polyketides	Stilbenes		3.259577671982681	-2.2827197783046285	Phenylpropanoids and polyketides	CN(C)CCOc1ccc(/C(=C(/CCCl)c2ccccc2)c2ccccc2)cc1		1.4285639978362128	0.7389524582012439				0.8106946121670453	0.1893053878329547	0.1316218318289221
94765	9-Phenanthrenecarboxylic acid	phenanthrene-9-carboxylic acid	LMFJKKGDLAICPF-UHFFFAOYSA-N	C1=CC=C2C(=C1)C=C(C3=CC=CC=C23)C(=O)O	InChI=1S/C15H10O2/c16-15(17)14-9-10-5-1-2-6-11(10)12-7-3-4-8-13(12)14/h1-9H,(H,16,17)	O=C(O)c1cc2ccccc2c2ccccc12	Organic compounds	Benzenoids	Phenanthrenes and derivatives		43.50961089472338	-66.92284235461678	Benzenoids	O=C(O)c1cc2ccccc2c2ccccc12		1.2339509851525918	0.676581095064217				0.8942162361983345	0.1057837638016655	0.0655813087183957
20846233	CID 20846233		LCMUHJBYYOWGHZ-UHFFFAOYSA-N	C1=CC(=CC=C1C(C2=CC=C(C=C2)F)[Si]CN3C=NN=C3)F.Cl	InChI=1S/C16H13F2N3Si.ClH/c17-14-5-1-12(2-6-14)16(13-3-7-15(18)8-4-13)22-11-21-9-19-20-10-21;/h1-10,16H,11H2;1H	Cl.Fc1ccc(C([Si]Cn2cnnc2)c2ccc(F)cc2)cc1					-8.08692429578664	-49.05914666250897	Other
170854584	4H-1,2,4-Triazole, 4-(((bis(4-fluorophenyl)methyl)silyl)methyl)-, hydrochloride (1:1)	bis(4-fluorophenyl)methyl-(1,2,4-triazol-4-ylmethyl)silane;hydrochloride	VTAVXPGALOHARE-UHFFFAOYSA-N	C1=CC(=CC=C1C(C2=CC=C(C=C2)F)[SiH2]CN3C=NN=C3)F.Cl	InChI=1S/C16H15F2N3Si.ClH/c17-14-5-1-12(2-6-14)16(13-3-7-15(18)8-4-13)22-11-21-9-19-20-10-21;/h1-10,16H,11,22H2;1H	Cl.Fc1ccc(C([SiH2]Cn2cnnc2)c2ccc(F)cc2)cc1					-8.08735959169252	-49.05419059411979	Other
13117753	2-(Dimethylamino)-[1]benzothiolo[2,3-e][1,3]thiazin-4-one	2-(dimethylamino)-[1]benzothiolo[2,3-e][1,3]thiazin-4-one	UXBNGSPFSDAVCW-UHFFFAOYSA-N	CN(C)C1=NC(=O)C2=C(S1)C3=CC=CC=C3S2	InChI=1S/C12H10N2OS2/c1-14(2)12-13-11(15)10-9(17-12)7-5-3-4-6-8(7)16-10/h3-6H,1-2H3	CN(C)c1nc(=O)c2sc3ccccc3c2s1					-4.3623935488420695	-128.48179995083663	Other	CN(C)c1nc(=O)c2sc3ccccc3c2s1		1.5874281911879324	0.7895474096187143				0.7333015635020178	0.2666984364979822	0.1988162223568945
15257197	Cloquintocet	2-(5-chloroquinolin-8-yl)oxyacetic acid	ICJSJAJWTWPSBD-UHFFFAOYSA-N	C1=CC2=C(C=CC(=C2N=C1)OCC(=O)O)Cl	InChI=1S/C11H8ClNO3/c12-8-3-4-9(16-6-10(14)15)11-7(8)2-1-5-13-11/h1-5H,6H2,(H,14,15)	O=C(O)COc1ccc(Cl)c2cccnc12	Organic compounds	Benzenoids	Benzene and substituted derivatives	Phenoxyacetic acid derivatives	8.676378819519794	-44.14623516627785	Benzenoids	O=C(O)COc1ccc(Cl)c2cccnc12		1.223362463936667	0.6226413755096015				0.915356299293121	0.0846437007068789	0.0487283655919354
71412254	3,3'-[Oxybis(methylene)]di(1,2,3-benzotriazin-4(3H)-one)	3-[(4-oxo-1,2,3-benzotriazin-3-yl)methoxymethyl]-1,2,3-benzotriazin-4-one	GUKGJKLVKJRXSX-UHFFFAOYSA-N	C1=CC=C2C(=C1)C(=O)N(N=N2)COCN3C(=O)C4=CC=CC=C4N=N3	InChI=1S/C16H12N6O3/c23-15-11-5-1-3-7-13(11)17-19-21(15)9-25-10-22-16(24)12-6-2-4-8-14(12)18-20-22/h1-8H,9-10H2	O=c1c2ccccc2nnn1COCn1nnc2ccccc2c1=O					13.120511312158788	-121.52084870963928	Other	O=c1c2ccccc2nnn1COCn1nnc2ccccc2c1=O		1.975993697481913	0.7630274960946943				0.5537867163455328	0.4462132836544672	0.3571772842870905
170854583	6,13-dichloro-10-[2-[[4-morpholin-2-yl-6-(3-sulfoanilino)-1,3,5-triazin-2-yl]amino]ethylamino]-3-[2-[[4-morpholin-2-yl-6-(3-sulfoanilino)-1,3,5-triazin-2-yl]amino]ethylimino]-7H-[1,4]benzoxazino[2,3-b]phenoxazine-4,11-disulfonic acid	6,13-dichloro-10-[2-[[4-morpholin-2-yl-6-(3-sulfoanilino)-1,3,5-triazin-2-yl]amino]ethylamino]-3-[2-[[4-morpholin-2-yl-6-(3-sulfoanilino)-1,3,5-triazin-2-yl]amino]ethylimino]-7H-[1,4]benzoxazino[2,3-b]phenoxazine-4,11-disulfonic acid	ROQHTEPQQGFYRD-UHFFFAOYSA-N	C1COC(CN1)C2=NC(=NC(=N2)NC3=CC(=CC=C3)S(=O)(=O)O)NCCNC4=C(C5=C(C=C4)NC6=C(C7=C(C(=C6O5)Cl)N=C8C=CC(=NCCNC9=NC(=NC(=N9)C1CNCCO1)NC1=CC(=CC=C1)S(=O)(=O)O)C(=C8O7)S(=O)(=O)O)Cl)S(=O)(=O)O	InChI=1S/C48H46Cl2N16O16S4/c49-33-36-40(82-38-28(60-36)8-10-30(42(38)86(76,77)78)54-12-14-56-46-62-44(32-22-52-16-18-80-32)64-48(66-46)58-24-4-2-6-26(20-24)84(70,71)72)34(50)35-39(33)81-37-27(59-35)7-9-29(41(37)85(73,74)75)53-11-13-55-45-61-43(31-21-51-15-17-79-31)63-47(65-45)57-23-3-1-5-25(19-23)83(67,68)69/h1-10,19-20,31-32,51-53,59H,11-18,21-22H2,(H,67,68,69)(H,70,71,72)(H,73,74,75)(H,76,77,78…	O=S(=O)(O)c1cccc(Nc2nc(NCCN=c3ccc4nc5c(Cl)c6c(c(Cl)c5oc-4c3S(=O)(=O)O)Nc3ccc(NCCNc4nc(Nc5cccc(S(=O)(=O)O)c5)nc(C5CNCCO5)n4)c(S(=O)(=O)O)c3O6)nc(C3CNCCO3)n2)c1					107.89374101564454	-145.93157089138182	Other
12525226	(1R,4R,5S)-6,6-dimethyl-4-(tribromomethyl)-3-oxabicyclo[3.1.0]hexan-2-one	(1R,4R,5S)-6,6-dimethyl-4-(tribromomethyl)-3-oxabicyclo[3.1.0]hexan-2-one	ASKVAQUVJBPTBK-MROZADKFSA-N	CC1([C@@H]2[C@H]1C(=O)O[C@H]2C(Br)(Br)Br)C	InChI=1S/C8H9Br3O2/c1-7(2)3-4(7)6(12)13-5(3)8(9,10)11/h3-5H,1-2H3/t3-,4+,5-/m1/s1	CC1(C)C2C(=O)OC(C(Br)(Br)Br)C21					-122.91321045469948	-42.396987628432754	Other	CC1(C)[C@H]2[C@H](C(Br)(Br)Br)OC(=O)[C@H]21		0.9635528542767472	0.817323433896986				0.9138699956327824	0.0861300043672177	0.0570046082373121
135666641	4-Amino-6-({5-[(5-chloro-2,6-difluoropyrimidin-4-yl)amino]-2-sulfophenyl}diazenyl)-5-hydroxy-3-({4-[2-(sulfooxy)ethanesulfonyl]phenyl}diazenyl)naphthalene-2,7-disulfonic acid	5-amino-3-[[5-[(5-chloro-2,6-difluoropyrimidin-4-yl)amino]-2-sulfophenyl]diazenyl]-4-hydroxy-6-[[4-(2-sulfooxyethylsulfonyl)phenyl]diazenyl]naphthalene-2,7-disulfonic acid	LBWKOUMCXLSLPR-UHFFFAOYSA-N	C1=CC(=CC=C1N=NC2=C(C=C3C=C(C(=C(C3=C2N)O)N=NC4=C(C=CC(=C4)NC5=C(C(=NC(=N5)F)F)Cl)S(=O)(=O)O)S(=O)(=O)O)S(=O)(=O)O)S(=O)(=O)CCOS(=O)(=O)O	InChI=1S/C28H21ClF2N8O16S5/c29-21-26(30)34-28(31)35-27(21)33-14-3-6-17(57(43,44)45)16(11-14)37-39-24-19(59(49,50)51)10-12-9-18(58(46,47)48)23(22(32)20(12)25(24)40)38-36-13-1-4-15(5-2-13)56(41,42)8-7-55-60(52,53)54/h1-6,9-11,40H,7-8,32H2,(H,33,34,35)(H,43,44,45)(H,46,47,48)(H,49,50,51)(H,52,53,54)	Nc1c(N=Nc2ccc(S(=O)(=O)CCOS(=O)(=O)O)cc2)c(S(=O)(=O)O)cc2cc(S(=O)(=O)O)c(N=Nc3cc(Nc4nc(F)nc(F)c4Cl)ccc3S(=O)(=O)O)c(O)c12					110.8474139510322	-136.99071938368917	Other	Nc1c(N=Nc2ccc(S(=O)(=O)CCOS(=O)(=O)O)cc2)c(S(=O)(=O)O)cc2cc(S(=O)(=O)O)c(N=Nc3cc(Nc4nc(F)nc(F)c4Cl)ccc3S(=O)(=O)O)c(O)c12		1.5336646275331605	1.0801376286081552				0.6932359005465678	0.3067640994534322	0.252044357191317
170854582	(Z)-N-[2-[2-(2-aminoethylamino)ethylamino]ethyl]octadec-2-enamide	(Z)-N-[2-[2-(2-aminoethylamino)ethylamino]ethyl]octadec-2-enamide	FLPKUPMDFWCZAN-MSUUIHNZSA-N	CCCCCCCCCCCCCCC/C=C\C(=O)NCCNCCNCCN	InChI=1S/C24H50N4O/c1-2-3-4-5-6-7-8-9-10-11-12-13-14-15-16-17-24(29)28-23-22-27-21-20-26-19-18-25/h16-17,26-27H,2-15,18-23,25H2,1H3,(H,28,29)/b17-16-	CCCCCCCCCCCCCCCC=CC(=O)NCCNCCNCCN					-22.054641853865363	65.3532268529371	Other	CCCCCCCCCCCCCCC/C=C\C(=O)NCCNCCNCCN		0.5838232075436056	0.8509529970264124				0.9605644875778544	0.0394355124221454	0.0247529459611918
11824350	Bis(triethoxysilyl)ethylene	triethoxy(1-triethoxysilylethenyl)silane	YFNYCSJNUJQGNF-UHFFFAOYSA-N	CCO[Si](C(=C)[Si](OCC)(OCC)OCC)(OCC)OCC	InChI=1S/C14H32O6Si2/c1-8-15-21(16-9-2,17-10-3)14(7)22(18-11-4,19-12-5)20-13-6/h7-13H2,1-6H3	C=C([Si](OCC)(OCC)OCC)[Si](OCC)(OCC)OCC					14.88895301013243	83.73064341867578	Other	C=C([Si](OCC)(OCC)OCC)[Si](OCC)(OCC)OCC		1.2070255019691052	0.8424812496158343				0.849717548366269	0.150282451633731	0.1067060307251961
57354957	CID 57354957	methyl-(2-methylbutoxy)-oxophosphanium;methyl-oxo-pentoxyphosphanium	YDPLNBTYBDUREQ-UHFFFAOYSA-N	CCCCCO[P+](=O)C.CCC(C)CO[P+](=O)C	InChI=1S/2C6H14O2P/c1-4-6(2)5-8-9(3)7;1-3-4-5-6-8-9(2)7/h6H,4-5H2,1-3H3;3-6H2,1-2H3/q2*+1	CCC(C)CO[P+](C)=O.CCCCCO[P+](C)=O					-18.020333060947653	102.59256004689976	Other
12881582	(1S)-trans-(alphaR)-cyfluthrin	cis-[(R)-cyano-(4-fluoro-3-phenoxyphenyl)methyl] (1S,3R)-3-(2,2-dichloroethenyl)-2,2-dimethylcyclopropane-1-carboxylate	QQODLKZGRKWIFG-ZAAXVRCTSA-N	CC1([C@H]([C@@H]1C(=O)O[C@@H](C#N)C2=CC(=C(C=C2)F)OC3=CC=CC=C3)C=C(Cl)Cl)C	InChI=1S/C22H18Cl2FNO3/c1-22(2)15(11-19(23)24)20(22)21(27)29-18(12-26)13-8-9-16(25)17(10-13)28-14-6-4-3-5-7-14/h3-11,15,18,20H,1-2H3/t15-,18-,20+/m0/s1	CC1(C)C(C=C(Cl)Cl)C1C(=O)OC(C#N)c1ccc(F)c(Oc2ccccc2)c1	Organic compounds	Lipids and lipid-like molecules	Fatty Acyls	Fatty acid esters	-137.9322522995109	-52.24887608970475	Lipids and lipid-like molecules	CC1(C)[C@@H](C=C(Cl)Cl)[C@@H]1C(=O)O[C@@H](C#N)c1ccc(F)c(Oc2ccccc2)c1		1.2804217879505857	0.6201611766091044				0.9011247346071388	0.098875265392861	0.0579832511911792
11251798	Einecs 289-247-5	cis-[(S)-cyano-(4-fluoro-3-phenoxyphenyl)methyl] (1S,3R)-3-(2,2-dichloroethenyl)-2,2-dimethylcyclopropane-1-carboxylate	QQODLKZGRKWIFG-QKYXUNIQSA-N	CC1([C@H]([C@@H]1C(=O)O[C@H](C#N)C2=CC(=C(C=C2)F)OC3=CC=CC=C3)C=C(Cl)Cl)C	InChI=1S/C22H18Cl2FNO3/c1-22(2)15(11-19(23)24)20(22)21(27)29-18(12-26)13-8-9-16(25)17(10-13)28-14-6-4-3-5-7-14/h3-11,15,18,20H,1-2H3/t15-,18+,20+/m0/s1	CC1(C)C(C=C(Cl)Cl)C1C(=O)OC(C#N)c1ccc(F)c(Oc2ccccc2)c1					-137.9321918674145	-52.24972246051021	Other	CC1(C)[C@@H](C=C(Cl)Cl)[C@@H]1C(=O)O[C@H](C#N)c1ccc(F)c(Oc2ccccc2)c1		1.2804217879505857	0.6201611766091044				0.9011247346071388	0.098875265392861	0.0579832511911792
12881580	Einecs 289-244-9	trans-[(S)-cyano-(4-fluoro-3-phenoxyphenyl)methyl] (1S,3S)-3-(2,2-dichloroethenyl)-2,2-dimethylcyclopropane-1-carboxylate	QQODLKZGRKWIFG-XFQXTVEOSA-N	CC1([C@@H]([C@@H]1C(=O)O[C@H](C#N)C2=CC(=C(C=C2)F)OC3=CC=CC=C3)C=C(Cl)Cl)C	InChI=1S/C22H18Cl2FNO3/c1-22(2)15(11-19(23)24)20(22)21(27)29-18(12-26)13-8-9-16(25)17(10-13)28-14-6-4-3-5-7-14/h3-11,15,18,20H,1-2H3/t15-,18-,20-/m1/s1	CC1(C)C(C=C(Cl)Cl)C1C(=O)OC(C#N)c1ccc(F)c(Oc2ccccc2)c1					-137.93215542701176	-52.24981479562969	Other	CC1(C)[C@H](C=C(Cl)Cl)[C@@H]1C(=O)O[C@H](C#N)c1ccc(F)c(Oc2ccccc2)c1		1.2804217879505857	0.6201611766091044				0.9011247346071388	0.098875265392861	0.0579832511911792
11263366	(1S)-cis-(alphaR)-cyfluthrin	trans-[(R)-cyano-(4-fluoro-3-phenoxyphenyl)methyl] (1S,3S)-3-(2,2-dichloroethenyl)-2,2-dimethylcyclopropane-1-carboxylate	QQODLKZGRKWIFG-MOXGXCLJSA-N	CC1([C@@H]([C@@H]1C(=O)O[C@@H](C#N)C2=CC(=C(C=C2)F)OC3=CC=CC=C3)C=C(Cl)Cl)C	InChI=1S/C22H18Cl2FNO3/c1-22(2)15(11-19(23)24)20(22)21(27)29-18(12-26)13-8-9-16(25)17(10-13)28-14-6-4-3-5-7-14/h3-11,15,18,20H,1-2H3/t15-,18+,20-/m1/s1	CC1(C)C(C=C(Cl)Cl)C1C(=O)OC(C#N)c1ccc(F)c(Oc2ccccc2)c1	Organic compounds	Lipids and lipid-like molecules	Fatty Acyls	Fatty acid esters	-137.9321918674673	-52.24972246053535	Lipids and lipid-like molecules	CC1(C)[C@H](C=C(Cl)Cl)[C@@H]1C(=O)O[C@@H](C#N)c1ccc(F)c(Oc2ccccc2)c1		1.2804217879505857	0.6201611766091044				0.9011247346071388	0.098875265392861	0.0579832511911792
50153	rel-(R)-Cyano(4-fluoro-3-phenoxyphenyl)methyl (1R,3R)-3-(2,2-dichloroethenyl)-2,2-dimethylcyclopropanecarboxylate	trans-[(R)-cyano-(4-fluoro-3-phenoxyphenyl)methyl] (1R,3R)-3-(2,2-dichloroethenyl)-2,2-dimethylcyclopropane-1-carboxylate	QQODLKZGRKWIFG-QSFXBCCZSA-N	CC1([C@H]([C@H]1C(=O)O[C@@H](C#N)C2=CC(=C(C=C2)F)OC3=CC=CC=C3)C=C(Cl)Cl)C	InChI=1S/C22H18Cl2FNO3/c1-22(2)15(11-19(23)24)20(22)21(27)29-18(12-26)13-8-9-16(25)17(10-13)28-14-6-4-3-5-7-14/h3-11,15,18,20H,1-2H3/t15-,18-,20-/m0/s1	CC1(C)C(C=C(Cl)Cl)C1C(=O)OC(C#N)c1ccc(F)c(Oc2ccccc2)c1	Organic compounds	Lipids and lipid-like molecules	Fatty Acyls	Fatty acid esters	-137.9322504326086	-52.24956814756181	Lipids and lipid-like molecules	CC1(C)[C@H](C(=O)O[C@@H](C#N)c2ccc(F)c(Oc3ccccc3)c2)[C@@H]1C=C(Cl)Cl		1.2804217879505917	0.6201611766091037				0.9011247346071376	0.0988752653928624	0.05798325119118
71413877	Acetic acid--1-methoxypropan-1-ol (1/1)	acetic acid;1-methoxypropan-1-ol	DUCPJPKTWWIERS-UHFFFAOYSA-N	CCC(O)OC.CC(=O)O	InChI=1S/C4H10O2.C2H4O2/c1-3-4(5)6-2;1-2(3)4/h4-5H,3H2,1-2H3;1H3,(H,3,4)	CC(=O)O.CCC(O)OC	Organic compounds	Organic oxygen compounds	Organooxygen compounds	Ethers	-25.57263211961493	133.00725559083955	Organic oxygen compounds
128795	2-(4-Ethoxybenzyl)-1-diethylaminoethyl-5-isothiocyanatobenzimidazole	2-[2-[(4-ethoxyphenyl)methyl]-5-isothiocyanatobenzimidazol-1-yl]-N,N-diethylethanamine	QIIKEXXYYPDZHL-UHFFFAOYSA-N	CCN(CC)CCN1C2=C(C=C(C=C2)N=C=S)N=C1CC3=CC=C(C=C3)OCC	InChI=1S/C23H28N4OS/c1-4-26(5-2)13-14-27-22-12-9-19(24-17-29)16-21(22)25-23(27)15-18-7-10-20(11-8-18)28-6-3/h7-12,16H,4-6,13-15H2,1-3H3	CCOc1ccc(Cc2nc3cc(N=C=S)ccc3n2CCN(CC)CC)cc1	Organic compounds	Organoheterocyclic compounds	Benzimidazoles		22.885242242699547	-124.72920997649324	Organoheterocyclic compounds	CCOc1ccc(Cc2nc3cc(N=C=S)ccc3n2CCN(CC)CC)cc1		1.6612008260974016	0.7147794641811599				0.7206482614418894	0.2793517385581106	0.2029512732090913
2764	Ciprofloxacin	1-cyclopropyl-6-fluoro-4-oxo-7-piperazin-1-ylquinoline-3-carboxylic acid	MYSWGUAQZAJSOK-UHFFFAOYSA-N	C1CC1N2C=C(C(=O)C3=CC(=C(C=C32)N4CCNCC4)F)C(=O)O	InChI=1S/C17H18FN3O3/c18-13-7-11-14(8-15(13)20-5-3-19-4-6-20)21(10-1-2-10)9-12(16(11)22)17(23)24/h7-10,19H,1-6H2,(H,23,24)	O=C(O)c1cn(C2CC2)c2cc(N3CCNCC3)c(F)cc2c1=O	Organic compounds	Organoheterocyclic compounds	Quinolines and derivatives	Quinoline carboxylic acids	-36.1600823104942	-50.39571229996195	Organoheterocyclic compounds	O=C(O)c1cn(C2CC2)c2cc(N3CCNCC3)c(F)cc2c1=O		1.7687897091113984	0.7501925625593628				0.6604710870361827	0.3395289129638172	0.2583381662588702
23678637	Sodium 2-ethoxy-2-oxoethane-1-sulfonate	sodium 2-ethoxy-2-oxoethanesulfonate	GXYRVJYDVHZOOL-UHFFFAOYSA-M	CCOC(=O)CS(=O)(=O)[O-].[Na+]	InChI=1S/C4H8O5S.Na/c1-2-9-4(5)3-10(6,7)8;/h2-3H2,1H3,(H,6,7,8);/q;+1/p-1	CCOC(=O)CS(=O)(=O)[O-].[Na+]					-75.29454061082765	50.45953434306819	Other
5394	Temozolomide	3-methyl-4-oxoimidazo[5,1-d][1,2,3,5]tetrazine-8-carboxamide	BPEGJWRSRHCHSN-UHFFFAOYSA-N	CN1C(=O)N2C=NC(=C2N=N1)C(=O)N	InChI=1S/C6H6N6O2/c1-11-6(14)12-2-8-3(4(7)13)5(12)9-10-11/h2H,1H3,(H2,7,13)	Cn1nnc2c(C(N)=O)ncn2c1=O	Organic compounds	Organoheterocyclic compounds	Imidazotetrazines		-34.21016992771542	-84.71115481827107	Organoheterocyclic compounds	Cn1nnc2c(C(N)=O)ncn2c1=O		1.6424817183644622	0.6955991411908949				0.7349336409990078	0.2650663590009922	0.1891713820142672
15514970	2-(2-(Methylamino)ethoxy)ethan-1-ol	2-[2-(methylamino)ethoxy]ethanol	IPKWSCDDLHLVMC-UHFFFAOYSA-N	CNCCOCCO	InChI=1S/C5H13NO2/c1-6-2-4-8-5-3-7/h6-7H,2-5H2,1H3	CNCCOCCO					-2.8083812792870813	93.8539317537408	Other	CNCCOCCO		0.5002436293521352	0.7455941568737032				0.9828993534022148	0.017100646597785	0.0092896489741587
170854581	Benzenesulfonic acid;4-phenyldiazenylbenzene-1,3-diamine	benzenesulfonic acid;4-phenyldiazenylbenzene-1,3-diamine	SZYSGDNUUSEUEQ-UHFFFAOYSA-N	C1=CC=C(C=C1)N=NC2=C(C=C(C=C2)N)N.C1=CC=C(C=C1)S(=O)(=O)O	InChI=1S/C12H12N4.C6H6O3S/c13-9-6-7-12(11(14)8-9)16-15-10-4-2-1-3-5-10;7-10(8,9)6-4-2-1-3-5-6/h1-8H,13-14H2;1-5H,(H,7,8,9)	Nc1ccc(N=Nc2ccccc2)c(N)c1.O=S(=O)(O)c1ccccc1					113.93900832964984	-86.99239541171967	Other
170854580	manganese(2+);5-oxido-3,4-dihydro-2H-pyrrole-2-carboxylate;5-oxopyrrolidine-2-carboxylic acid	manganese(2+);5-oxido-3,4-dihydro-2H-pyrrole-2-carboxylate;5-oxopyrrolidine-2-carboxylic acid	FVAXVMXAPMGKTC-UHFFFAOYSA-L	C1CC(=O)NC1C(=O)O.C1CC(=NC1C(=O)[O-])[O-].[Mn+2]	InChI=1S/2C5H7NO3.Mn/c2*7-4-2-1-3(6-4)5(8)9;/h2*3H,1-2H2,(H,6,7)(H,8,9);/q;;+2/p-2	O=C([O-])C1CCC([O-])=N1.O=C1CCC(C(=O)O)N1.[Mn+2]					-91.11085258984576	-32.691593102396624	Other
44146373	2-Propyn-1-amine, N,N-diethyl-, sulfate (1:?)	N,N-diethylprop-2-yn-1-amine;sulfuric acid	BPZADQUYEUZTAN-UHFFFAOYSA-N	CCN(CC)CC#C.OS(=O)(=O)O	InChI=1S/C7H13N.H2O4S/c1-4-7-8(5-2)6-3;1-5(2,3)4/h1H,5-7H2,2-3H3;(H2,1,2,3,4)	C#CCN(CC)CC.O=S(=O)(O)O					40.77816243148948	123.4390232367072	Other
3020022	2-[(1-Aminocyclohexyl)methyl]aniline	2-[(1-aminocyclohexyl)methyl]aniline	YGGKCQDWJXVRPL-UHFFFAOYSA-N	C1CCC(CC1)(CC2=CC=CC=C2N)N	InChI=1S/C13H20N2/c14-12-7-3-2-6-11(12)10-13(15)8-4-1-5-9-13/h2-3,6-7H,1,4-5,8-10,14-15H2	Nc1ccccc1CC1(N)CCCCC1					47.34214061568034	-89.13368306264833	Other	Nc1ccccc1CC1(N)CCCCC1		0.8663285910887648	0.7064741521396845				0.956989271644179	0.0430107283558209	0.0246480192785217
65632	Erdosteine	2-[2-oxo-2-[(2-oxothiolan-3-yl)amino]ethyl]sulfanylacetic acid	QGFORSXNKQLDNO-UHFFFAOYSA-N	C1CSC(=O)C1NC(=O)CSCC(=O)O	InChI=1S/C8H11NO4S2/c10-6(3-14-4-7(11)12)9-5-1-2-15-8(5)13/h5H,1-4H2,(H,9,10)(H,11,12)	O=C(O)CSCC(=O)NC1CCSC1=O	Organic compounds	Organic acids and derivatives	Carboxylic acids and derivatives	Amino acids, peptides, and analogues	-119.85309255891973	-28.744607632408155	Organic acids and derivatives	O=C(O)CSCC(=O)NC1CCSC1=O		0.4198814412697534	0.7589169116404584				0.9856070095244824	0.0143929904755175	0.0077937195221701
170854578	Disodium;5-[(2-amino-4-oxidophenyl)diazenyl]-8-[[(3,5-dinitro-6-oxocyclohexa-2,4-dien-1-ylidene)amino]-[(4-nitrophenyl)hydrazinylidene]azaniumyl]-4-oxido-7-sulfonaphthalene-2-sulfonate	disodium;5-[(2-amino-4-oxidophenyl)diazenyl]-8-[[(3,5-dinitro-6-oxocyclohexa-2,4-dien-1-ylidene)amino]-[(4-nitrophenyl)hydrazinylidene]azaniumyl]-4-oxido-7-sulfonaphthalene-2-sulfonate	SOCAHOIGHAYAJN-UHFFFAOYSA-L	C1=CC(=CC=C1NN=[N+](C2=C(C=C(C3=C2C=C(C=C3[O-])S(=O)(=O)[O-])N=NC4=C(C=C(C=C4)[O-])N)S(=O)(=O)O)N=C5C=C(C=C(C5=O)[N+](=O)[O-])[N+](=O)[O-])[N+](=O)[O-].[Na+].[Na+]	InChI=1S/C28H18N10O15S2.2Na/c29-19-9-16(39)5-6-20(19)31-32-21-12-25(55(51,52)53)27(18-10-17(54(48,49)50)11-24(40)26(18)21)35(34-30-13-1-3-14(4-2-13)36(42)43)33-22-7-15(37(44)45)8-23(28(22)41)38(46)47;;/h1-12H,(H6,29,32,39,40,48,49,50,51,52,53);;/q;2*+1/p-2	Nc1cc([O-])ccc1N=Nc1cc(S(=O)(=O)O)c([N+](N=C2C=C([N+](=O)[O-])C=C([N+](=O)[O-])C2=O)=NNc2ccc([N+](=O)[O-])cc2)c2cc(S(=O)(=O)[O-])cc([O-])c12.[Na+].[Na+]					101.6175782775731	-123.4924797228099	Other
16213643	Phosphoric acid,chromium(3+) salt (1:1), hydrate	chromium(3+);phosphate;hydrate	LDBQTXXLOCGMKP-UHFFFAOYSA-K	O.[O-]P(=O)([O-])[O-].[Cr+3]	InChI=1S/Cr.H3O4P.H2O/c;1-5(2,3)4;/h;(H3,1,2,3,4);1H2/q+3;;/p-3	O.O=P([O-])([O-])[O-].[Cr+3]					100.27528295832884	128.4928920968473	Other
158619	3-(3-(2H-Benzotriazol-2-yl)-5-tert-butyl-4-hydroxyphenyl)propionic acid	3-[3-(benzotriazol-2-yl)-5-tert-butyl-4-hydroxyphenyl]propanoic acid	OYGYNUPKLMDVHM-UHFFFAOYSA-N	CC(C)(C)C1=C(C(=CC(=C1)CCC(=O)O)N2N=C3C=CC=CC3=N2)O	InChI=1S/C19H21N3O3/c1-19(2,3)13-10-12(8-9-17(23)24)11-16(18(13)25)22-20-14-6-4-5-7-15(14)21-22/h4-7,10-11,25H,8-9H2,1-3H3,(H,23,24)	CC(C)(C)c1cc(CCC(=O)O)cc(-n2nc3ccccc3n2)c1O	Organic compounds	Organoheterocyclic compounds	Azoles	Triazoles	9.293769392381478	14.799362260468948	Organoheterocyclic compounds	CC(C)(C)c1cc(CCC(=O)O)cc(-n2nc3ccccc3n2)c1O		1.7120428192438195	0.7023303513061842				0.6994235201020722	0.3005764798979278	0.2196228841993406
134699	Punky blue	(7-amino-2-methylphenoxazin-3-ylidene)-ethylazanium	QVCZODSSCZARDB-UHFFFAOYSA-O	CC[NH+]=C1C=C2C(=NC3=C(O2)C=C(C=C3)N)C=C1C	InChI=1S/C15H15N3O/c1-3-17-12-8-15-13(6-9(12)2)18-11-5-4-10(16)7-14(11)19-15/h4-8H,3,16H2,1-2H3/p+1	CC[NH+]=c1cc2oc3cc(N)ccc3nc-2cc1C					120.2468297453752	-56.580170083274886	Other	CC[NH+]=c1cc2oc3cc(N)ccc3nc-2cc1C		1.8139669397087164	0.7096086865814302				0.6457038217340614	0.3542961782659386	0.2670038481453427
54567294	GlyTouCan:G91083LM	[(2S,3S,4R,5R)-5-(hydroxymethyl)-3,4-di(octadecanoyloxy)-2-[(2R,3R,4S,5S,6R)-3,4,5-trihydroxy-6-(hydroxymethyl)oxan-2-yl]oxyoxolan-2-yl]methyl octadecanoate	ZUSYHQYBTSANRA-JTMHJHMOSA-N	CCCCCCCCCCCCCCCCCC(=O)OC[C@@]1([C@H]([C@@H]([C@H](O1)CO)OC(=O)CCCCCCCCCCCCCCCCC)OC(=O)CCCCCCCCCCCCCCCCC)O[C@@H]2[C@@H]([C@H]([C@@H]([C@H](O2)CO)O)O)O	InChI=1S/C66H124O14/c1-4-7-10-13-16-19-22-25-28-31-34-37-40-43-46-49-57(69)75-54-66(80-65-62(74)61(73)60(72)55(52-67)76-65)64(78-59(71)51-48-45-42-39-36-33-30-27-24-21-18-15-12-9-6-3)63(56(53-68)79-66)77-58(70)50-47-44-41-38-35-32-29-26-23-20-17-14-11-8-5-2/h55-56,60-65,67-68,72-74H,4-54H2,1-3H3/t55-,56-,60-,61+,62-,63-,64+,65-,66+/m1/s1	CCCCCCCCCCCCCCCCCC(=O)OCC1(OC2OC(CO)C(O)C(O)C2O)OC(CO)C(OC(=O)CCCCCCCCCCCCCCCCC)C1OC(=O)CCCCCCCCCCCCCCCCC					-138.265964575513	-90.26738810160847	Other	CCCCCCCCCCCCCCCCCC(=O)OC[C@@]1(O[C@H]2O[C@H](CO)[C@@H](O)[C@H](O)[C@H]2O)O[C@H](CO)[C@@H](OC(=O)CCCCCCCCCCCCCCCCC)[C@@H]1OC(=O)CCCCCCCCCCCCCCCCC		1.3693611787679285	1.0682613457316974				0.7468029674038759	0.2531970325961241	0.2034667549552125
152744675	10-Oxo-10-(1,2,2,6,6-pentamethylpiperidin-4-yl)oxydecanoate	10-oxo-10-(1,2,2,6,6-pentamethylpiperidin-4-yl)oxydecanoate	XDDLRVYDQACVBC-UHFFFAOYSA-M	CC1(CC(CC(N1C)(C)C)OC(=O)CCCCCCCCC(=O)[O-])C	InChI=1S/C20H37NO4/c1-19(2)14-16(15-20(3,4)21(19)5)25-18(24)13-11-9-7-6-8-10-12-17(22)23/h16H,6-15H2,1-5H3,(H,22,23)/p-1	CN1C(C)(C)CC(OC(=O)CCCCCCCCC(=O)[O-])CC1(C)C					-108.35087774801342	26.67044363278794	Other	CN1C(C)(C)CC(OC(=O)CCCCCCCCC(=O)[O-])CC1(C)C		0.9490249845672488	0.7356536041813801				0.9377628630463384	0.0622371369536615	0.0378970829998855
12820000	1-(2-Butoxyethylsulfanyl)octane	1-(2-butoxyethylsulfanyl)octane	XTTXKNOQKFKRRV-UHFFFAOYSA-N	CCCCCCCCSCCOCCCC	InChI=1S/C14H30OS/c1-3-5-7-8-9-10-13-16-14-12-15-11-6-4-2/h3-14H2,1-2H3	CCCCCCCCSCCOCCCC					1.2821368528919712	100.11434749556864	Other	CCCCCCCCSCCOCCCC		0.6825478704108123	0.7635409997493066				0.9663116608658868	0.033688339134113	0.0197099043015805
170854577	Barium(2+);3-oxo-1-phenylicos-1-en-1-olate	barium(2+);3-oxo-1-phenylicos-1-en-1-olate	BGZYKSNKSOIUFT-UHFFFAOYSA-M	CCCCCCCCCCCCCCCCCC(=O)C=C(C1=CC=CC=C1)[O-].[Ba+2]	InChI=1S/C26H42O2.Ba/c1-2-3-4-5-6-7-8-9-10-11-12-13-14-15-19-22-25(27)23-26(28)24-20-17-16-18-21-24;/h16-18,20-21,23,28H,2-15,19,22H2,1H3;/q;+2/p-1	CCCCCCCCCCCCCCCCCC(=O)C=C([O-])c1ccccc1.[Ba+2]					9.453176908859936	18.18643858054009	Other
22459445	1-(Prop-1-en-2-yl)bicyclo[2.2.1]hept-2-ene	1-prop-1-en-2-ylbicyclo[2.2.1]hept-2-ene	JWIVXACJSSFIHH-UHFFFAOYSA-N	CC(=C)C12CCC(C1)C=C2	InChI=1S/C10H14/c1-8(2)10-5-3-9(7-10)4-6-10/h3,5,9H,1,4,6-7H2,2H3	C=C(C)C12C=CC(CC1)C2	Organic compounds	Hydrocarbons	Unsaturated hydrocarbons	Branched unsaturated hydrocarbons	-143.87337695997238	-15.010481945698748	Hydrocarbons	C=C(C)C12C=CC(CC1)C2		0.5334844683116527	0.7666060784985556				0.9781149387828773	0.0218850612171227	0.0123523889529622
924807	2-(furan-2-yl)-5-methyl-1H-benzimidazole	2-(furan-2-yl)-6-methyl-1H-benzimidazole	SQVLGUPUTLPOAE-UHFFFAOYSA-N	CC1=CC2=C(C=C1)N=C(N2)C3=CC=CO3	InChI=1S/C12H10N2O/c1-8-4-5-9-10(7-8)14-12(13-9)11-3-2-6-15-11/h2-7H,1H3,(H,13,14)	Cc1ccc2nc(-c3ccco3)[nH]c2c1					-11.88173496306216	-109.48976913529164	Other	Cc1ccc2nc(-c3ccco3)[nH]c2c1		1.3513561167541213	0.6135095186448656				0.8822541210711548	0.1177458789288452	0.070327872676936
170854576	Butyl 2-methylprop-2-enoate;butyl prop-2-enoate;2-hydroxyethyl 2-methylprop-2-enoate;prop-2-enoic acid;styrene	butyl 2-methylprop-2-enoate;butyl prop-2-enoate;2-hydroxyethyl 2-methylprop-2-enoate;prop-2-enoic acid;styrene	HUBJMRJPDNEVEL-UHFFFAOYSA-N	CCCCOC(=O)C=C.CCCCOC(=O)C(=C)C.CC(=C)C(=O)OCCO.C=CC1=CC=CC=C1.C=CC(=O)O	InChI=1S/C8H14O2.C8H8.C7H12O2.C6H10O3.C3H4O2/c1-4-5-6-10-8(9)7(2)3;1-2-8-6-4-3-5-7-8;1-3-5-6-9-7(8)4-2;1-5(2)6(8)9-4-3-7;1-2-3(4)5/h2,4-6H2,1,3H3;2-7H,1H2;4H,2-3,5-6H2,1H3;7H,1,3-4H2,2H3;2H,1H2,(H,4,5)	C=C(C)C(=O)OCCCC.C=C(C)C(=O)OCCO.C=CC(=O)O.C=CC(=O)OCCCC.C=Cc1ccccc1					-25.90567500531478	26.982873942112764	Other
118726	N-Aminoethyl-2-aminoethanesulfonic acid	2-(2-aminoethylamino)ethanesulfonic acid	IVGRSQBDVIJNDA-UHFFFAOYSA-N	C(CNCCS(=O)(=O)O)N	InChI=1S/C4H12N2O3S/c5-1-2-6-3-4-10(7,8)9/h6H,1-5H2,(H,7,8,9)	NCCNCCS(=O)(=O)O	Organic compounds	Organic acids and derivatives	Organic sulfonic acids and derivatives	Organosulfonic acids and derivatives	18.40380669154082	99.10890997320485	Organic acids and derivatives	NCCNCCS(=O)(=O)O		0.7273307178550351	0.7490151112176969				0.964449939417118	0.0355500605828821	0.020678423603041
5489146	(4Z)-N-[2,5-dichloro-4-[[(4E)-4-[(2,5-dichlorophenyl)hydrazinylidene]-3-oxonaphthalene-2-carbonyl]amino]phenyl]-4-[(2,5-dichlorophenyl)hydrazinylidene]-3-oxonaphthalene-2-carboxamide	(4Z)-N-[2,5-dichloro-4-[[(4E)-4-[(2,5-dichlorophenyl)hydrazinylidene]-3-oxonaphthalene-2-carbonyl]amino]phenyl]-4-[(2,5-dichlorophenyl)hydrazinylidene]-3-oxonaphthalene-2-carboxamide	MNLBCOXUPUYNFP-AQWQROAZSA-N	C1=CC=C\2C(=C1)C=C(C(=O)/C2=N/NC3=C(C=CC(=C3)Cl)Cl)C(=O)NC4=CC(=C(C=C4Cl)NC(=O)C5=CC6=CC=CC=C6/C(=N/NC7=C(C=CC(=C7)Cl)Cl)/C5=O)Cl	InChI=1S/C40H22Cl6N6O4/c41-21-9-11-27(43)33(15-21)49-51-35-23-7-3-1-5-19(23)13-25(37(35)53)39(55)47-31-17-30(46)32(18-29(31)45)48-40(56)26-14-20-6-2-4-8-24(20)36(38(26)54)52-50-34-16-22(42)10-12-28(34)44/h1-18,49-50H,(H,47,55)(H,48,56)/b51-35-,52-36+	O=C(Nc1cc(Cl)c(NC(=O)C2=Cc3ccccc3C(=NNc3cc(Cl)ccc3Cl)C2=O)cc1Cl)C1=Cc2ccccc2C(=NNc2cc(Cl)ccc2Cl)C1=O					140.81293335713443	-85.04631094949347	Other	O=C(Nc1cc(Cl)c(NC(=O)C2=Cc3ccccc3/C(=N\Nc3cc(Cl)ccc3Cl)C2=O)cc1Cl)C1=Cc2ccccc2/C(=N/Nc2cc(Cl)ccc2Cl)C1=O		1.7966127823977247	0.9912323428960575				0.6122039161835378	0.3877960838164622	0.3217837361530692
170854575	21,22-Bis(2-hydroxyethylamino)-2,14-diazahexacyclo[13.7.1.14,8.02,13.019,23.012,24]tetracosa-1(23),4,6,8(24),9,11,13,15,17,19,21-undecaen-3-one	21,22-bis(2-hydroxyethylamino)-2,14-diazahexacyclo[13.7.1.14,8.02,13.019,23.012,24]tetracosa-1(23),4,6,8(24),9,11,13,15,17,19,21-undecaen-3-one	BGFMZQFTISFDRO-UHFFFAOYSA-N	C1=CC2=C3C(=C1)C4=NC5=CC=CC6=CC(=C(C(=C65)N4C(=O)C3=CC=C2)NCCO)NCCO	InChI=1S/C26H22N4O3/c31-12-10-27-20-14-16-6-3-9-19-22(16)24(23(20)28-11-13-32)30-25(29-19)17-7-1-4-15-5-2-8-18(21(15)17)26(30)33/h1-9,14,27-28,31-32H,10-13H2	O=c1c2cccc3cccc(c32)c2nc3cccc4cc(NCCO)c(NCCO)c(c43)n12					-11.194010748034126	-130.73787444605023	Other	O=c1c2cccc3cccc(c32)c2nc3cccc4cc(NCCO)c(NCCO)c(c43)n12		1.7838821596047485	0.9483826724028906				0.6222407915406956	0.3777592084593044	0.3095781089295089
13672571	1-(2-Fluorophenyl)-1-(4-methoxyphenyl)-2-(1,2,4-triazol-1-yl)ethanol	1-(2-fluorophenyl)-1-(4-methoxyphenyl)-2-(1,2,4-triazol-1-yl)ethanol	WCFBBLWOIQTDSV-UHFFFAOYSA-N	COC1=CC=C(C=C1)C(CN2C=NC=N2)(C3=CC=CC=C3F)O	InChI=1S/C17H16FN3O2/c1-23-14-8-6-13(7-9-14)17(22,10-21-12-19-11-20-21)15-4-2-3-5-16(15)18/h2-9,11-12,22H,10H2,1H3	COc1ccc(C(O)(Cn2cncn2)c2ccccc2F)cc1					-6.320857510667633	-48.58094062556117	Other	COc1ccc(C(O)(Cn2cncn2)c2ccccc2F)cc1		2.068545873969778	0.6262471720954566				0.5067747941016992	0.4932252058983007	0.382787615543087
11970686	Zinc methyl phosphate	zinc methyl phosphate	MXJLYXUTVHHODQ-UHFFFAOYSA-L	COP(=O)([O-])[O-].[Zn+2]	InChI=1S/CH5O4P.Zn/c1-5-6(2,3)4;/h1H3,(H2,2,3,4);/q;+2/p-2	COP(=O)([O-])[O-].[Zn+2]	Organic compounds	Organic acids and derivatives	Organic phosphoric acids and derivatives	Phosphate esters	97.86381994651076	136.85253826481429	Organic acids and derivatives
21954888	Phosphonobutane tricarboxylic acid	2-phosphonobutane-1,1,1-tricarboxylic acid	GLULCKCBVYGUDD-UHFFFAOYSA-N	CCC(C(C(=O)O)(C(=O)O)C(=O)O)P(=O)(O)O	InChI=1S/C7H11O9P/c1-2-3(17(14,15)16)7(4(8)9,5(10)11)6(12)13/h3H,2H2,1H3,(H,8,9)(H,10,11)(H,12,13)(H2,14,15,16)	CCC(C(C(=O)O)(C(=O)O)C(=O)O)P(=O)(O)O					20.26422855983825	175.4120762823953	Other	CCC(C(C(=O)O)(C(=O)O)C(=O)O)P(=O)(O)O		1.4681360674106598	0.949025660673748				0.7401687738874307	0.2598312261125692	0.2034347130741511
54765	Bambuterol hydrochloride	[3-[2-(tert-butylamino)-1-hydroxyethyl]-5-(dimethylcarbamoyloxy)phenyl] N,N-dimethylcarbamate;hydrochloride	LBARATORRVNNQM-UHFFFAOYSA-N	CC(C)(C)NCC(C1=CC(=CC(=C1)OC(=O)N(C)C)OC(=O)N(C)C)O.Cl	InChI=1S/C18H29N3O5.ClH/c1-18(2,3)19-11-15(22)12-8-13(25-16(23)20(4)5)10-14(9-12)26-17(24)21(6)7;/h8-10,15,19,22H,11H2,1-7H3;1H	CN(C)C(=O)Oc1cc(OC(=O)N(C)C)cc(C(O)CNC(C)(C)C)c1.Cl	Organic compounds	Benzenoids	Benzene and substituted derivatives	Phenoxy compounds	29.303514622113084	-8.899960797704704	Benzenoids
650866	2-Furan-2-yl-1-furan-2-ylmethyl-1H-benzoimidazole	2-(furan-2-yl)-1-(furan-2-ylmethyl)benzimidazole	BBKODUSYDNJJKK-UHFFFAOYSA-N	C1=CC=C2C(=C1)N=C(N2CC3=CC=CO3)C4=CC=CO4	InChI=1S/C16H12N2O2/c1-2-7-14-13(6-1)17-16(15-8-4-10-20-15)18(14)11-12-5-3-9-19-12/h1-10H,11H2	c1coc(Cn2c(-c3ccco3)nc3ccccc32)c1	Organic compounds	Organoheterocyclic compounds	Benzimidazoles		-7.08166064418749	-53.23208380822299	Organoheterocyclic compounds	c1coc(Cn2c(-c3ccco3)nc3ccccc32)c1		1.5987082202938523	0.686559045341631				0.7579825377843109	0.2420174622156891	0.1694574502379218
170854574	Formic acid;tetradecane-1,2-diol	formic acid;tetradecane-1,2-diol	CJRDGSUKOXDXTB-UHFFFAOYSA-N	CCCCCCCCCCCCC(CO)O.C(=O)O	InChI=1S/C14H30O2.CH2O2/c1-2-3-4-5-6-7-8-9-10-11-12-14(16)13-15;2-1-3/h14-16H,2-13H2,1H3;1H,(H,2,3)	CCCCCCCCCCCCC(O)CO.O=CO					-60.87275886557643	140.8686598416358	Other
3104707	ST002072	1-[4-(4-pentylcyclohexyl)phenyl]ethanone	ALIWXHRFAQHUSM-UHFFFAOYSA-N	CCCCCC1CCC(CC1)C2=CC=C(C=C2)C(=O)C	InChI=1S/C19H28O/c1-3-4-5-6-16-7-9-18(10-8-16)19-13-11-17(12-14-19)15(2)20/h11-14,16,18H,3-10H2,1-2H3	CCCCCC1CCC(c2ccc(C(C)=O)cc2)CC1					-88.33636094518016	-71.04760861650236	Other	CCCCCC1CCC(c2ccc(C(C)=O)cc2)CC1		0.6815341458406189	0.6547451344883506				0.983604907767258	0.016395092232742	0.0081175019928535
86006619	N1,N1,N4,N4-Tetrabutyltetrasulfane-1,4-diamine	N-butyl-N-[(dibutylamino)tetrasulfanyl]butan-1-amine	HHRYHTWCGDDMOX-UHFFFAOYSA-N	CCCCN(CCCC)SSSSN(CCCC)CCCC	InChI=1S/C16H36N2S4/c1-5-9-13-17(14-10-6-2)19-21-22-20-18(15-11-7-3)16-12-8-4/h5-16H2,1-4H3	CCCCN(CCCC)SSSSN(CCCC)CCCC					35.576654309867465	132.8315841237479	Other	CCCCN(CCCC)SSSSN(CCCC)CCCC		1.1516665411185254	0.8299576172667302				0.868119242733613	0.131880757266387	0.0918063195620362
20545753	2-(Methylamino)propane-1,3-diol	2-(methylamino)propane-1,3-diol	YMFOWIJFFPALOW-UHFFFAOYSA-N	CNC(CO)CO	InChI=1S/C4H11NO2/c1-5-4(2-6)3-7/h4-7H,2-3H2,1H3	CNC(CO)CO					-17.72939402458902	152.66216838164686	Other	CNC(CO)CO		0.2821456889968018	0.7259756455166227				0.9933445049395186	0.0066554950604813	0.0032849172344702
11783255	N1,N3-Bis(2,3-dihydroxypropyl)-5-nitro-1,3-benzenedicarboxamide	1-N,3-N-bis(2,3-dihydroxypropyl)-5-nitrobenzene-1,3-dicarboxamide	LJEBHEAPZMNBSI-UHFFFAOYSA-N	C1=C(C=C(C=C1C(=O)NCC(CO)O)[N+](=O)[O-])C(=O)NCC(CO)O	InChI=1S/C14H19N3O8/c18-6-11(20)4-15-13(22)8-1-9(3-10(2-8)17(24)25)14(23)16-5-12(21)7-19/h1-3,11-12,18-21H,4-7H2,(H,15,22)(H,16,23)	O=C(NCC(O)CO)c1cc(C(=O)NCC(O)CO)cc([N+](=O)[O-])c1					31.655904361086957	-139.52014172670474	Other	O=C(NCC(O)CO)c1cc(C(=O)NCC(O)CO)cc([N+](=O)[O-])c1		1.1843425098442246	0.8117488563185953				0.8648472067295587	0.1351527932704412	0.0935365331050774
23620193	O-[2-(Diethylamino)-6-methyl-4-pyrimidinyl] O,S-dimethyl Phosphorothioate	N,N-diethyl-4-[methoxy(methylsulfanyl)phosphoryl]oxy-6-methylpyrimidin-2-amine	NNZGFHZQFURNFK-UHFFFAOYSA-N	CCN(CC)C1=NC(=CC(=N1)OP(=O)(OC)SC)C	InChI=1S/C11H20N3O3PS/c1-6-14(7-2)11-12-9(3)8-10(13-11)17-18(15,16-4)19-5/h8H,6-7H2,1-5H3	CCN(CC)c1nc(C)cc(OP(=O)(OC)SC)n1					82.86642433401455	16.660801633748473	Other	CCN(CC)c1nc(C)cc(OP(=O)(OC)SC)n1		0.9860398179779613	0.5557391237913989				0.9754086613428964	0.0245913386571036	0.0111897567103932
156688	3-((1-Ethylpropyl)amino)-6-methyl-2,4-dinitrobenzyl alcohol	[6-methyl-2,4-dinitro-3-(pentan-3-ylamino)phenyl]methanol	PWAQEHCXAVLWPS-UHFFFAOYSA-N	CCC(CC)NC1=C(C=C(C(=C1[N+](=O)[O-])CO)C)[N+](=O)[O-]	InChI=1S/C13H19N3O5/c1-4-9(5-2)14-12-11(15(18)19)6-8(3)10(7-17)13(12)16(20)21/h6,9,14,17H,4-5,7H2,1-3H3	CCC(CC)Nc1c([N+](=O)[O-])cc(C)c(CO)c1[N+](=O)[O-]	Organic compounds	Benzenoids	Benzene and substituted derivatives	Toluenes	29.83818926369376	-161.0913936932575	Benzenoids	CCC(CC)Nc1c([N+](=O)[O-])cc(C)c(CO)c1[N+](=O)[O-]		1.0851947861936284	0.6570177997970682				0.9348444201840024	0.0651555798159976	0.037465050956681
11356026	1-(4-Chlorophenyl)-1,2-dihydro-3H-pyrazol-3-one	2-(4-chlorophenyl)-1H-pyrazol-5-one	DRENHOMDLNJDOG-UHFFFAOYSA-N	C1=CC(=CC=C1N2C=CC(=O)N2)Cl	InChI=1S/C9H7ClN2O/c10-7-1-3-8(4-2-7)12-6-5-9(13)11-12/h1-6H,(H,11,13)	O=c1ccn(-c2ccc(Cl)cc2)[nH]1					-12.073113630973886	-98.595757920023	Other	O=c1ccn(-c2ccc(Cl)cc2)[nH]1		1.710324536021666	0.7593630599618696				0.6864259665150477	0.3135740334849523	0.2364901867469413
71360193	1-[3-(3-Ethoxypropoxy)propoxy]propan-1-ol	1-[3-(3-ethoxypropoxy)propoxy]propan-1-ol	FMWNLVZVXWMSRW-UHFFFAOYSA-N	CCC(O)OCCCOCCCOCC	InChI=1S/C11H24O4/c1-3-11(12)15-10-6-9-14-8-5-7-13-4-2/h11-12H,3-10H2,1-2H3	CCOCCCOCCCOC(O)CC					-24.02885549833228	116.61566053359094	Other	CCOCCCOCCCOC(O)CC		0.734195760429863	0.7268185003870349				0.9678800186535907	0.0321199813464092	0.018184059635997
22447761	5-(Tetradecanoylamino)fluorescein, for fluorescence*	N-(3',6'-dihydroxy-3-oxospiro[2-benzofuran-1,9'-xanthene]-5-yl)tetradecanamide	KWNABCGLXCZJHN-UHFFFAOYSA-N	CCCCCCCCCCCCCC(=O)NC1=CC2=C(C=C1)C3(C4=C(C=C(C=C4)O)OC5=C3C=CC(=C5)O)OC2=O	InChI=1S/C34H39NO6/c1-2-3-4-5-6-7-8-9-10-11-12-13-32(38)35-23-14-17-27-26(20-23)33(39)41-34(27)28-18-15-24(36)21-30(28)40-31-22-25(37)16-19-29(31)34/h14-22,36-37H,2-13H2,1H3,(H,35,38)	CCCCCCCCCCCCCC(=O)Nc1ccc2c(c1)C(=O)OC21c2ccc(O)cc2Oc2cc(O)ccc21					-37.60924009484826	-156.42516374122548	Other	CCCCCCCCCCCCCC(=O)Nc1ccc2c(c1)C(=O)OC21c2ccc(O)cc2Oc2cc(O)ccc21		0.9416233771814352	0.8427843711264735				0.9114537456349464	0.0885462543650534	0.0595335423395264
13160166	Dioxolane,2-(2,4-dichlorophenyl)-2-(1,2,4-triazo	1-[[2-(2,4-dichlorophenyl)-4-ethyl-5-methyl-1,3-dioxolan-2-yl]methyl]-1,2,4-triazole	GXJBMGSCVWDVOJ-UHFFFAOYSA-N	CCC1C(OC(O1)(CN2C=NC=N2)C3=C(C=C(C=C3)Cl)Cl)C	InChI=1S/C15H17Cl2N3O2/c1-3-14-10(2)21-15(22-14,7-20-9-18-8-19-20)12-5-4-11(16)6-13(12)17/h4-6,8-10,14H,3,7H2,1-2H3	CCC1OC(Cn2cncn2)(c2ccc(Cl)cc2Cl)OC1C					-4.591996150081331	-50.55390781762347	Other	CCC1OC(Cn2cncn2)(c2ccc(Cl)cc2Cl)OC1C		2.4862124162047685	0.5980869277994089				0.2480764905201028	0.7519235094798972	0.6503001786208699
4519264	Phenyl 5-methylisoxazol-3-ylcarbamate	phenyl N-(5-methyl-1,2-oxazol-3-yl)carbamate	AOXNEYUOJSRBSQ-UHFFFAOYSA-N	CC1=CC(=NO1)NC(=O)OC2=CC=CC=C2	InChI=1S/C11H10N2O3/c1-8-7-10(13-16-8)12-11(14)15-9-5-3-2-4-6-9/h2-7H,1H3,(H,12,13,14)	Cc1cc(NC(=O)Oc2ccccc2)no1					8.013855731460307	-33.71318343602313	Other	Cc1cc(NC(=O)Oc2ccccc2)no1		1.3220206372268974	0.6314235855044277				0.8847618060574488	0.1152381939425511	0.0697022341203178
14257298	1-Fluoro-4-methyl-2-phenoxybenzene	1-fluoro-4-methyl-2-phenoxybenzene	ILKFYEKKPVEUOK-UHFFFAOYSA-N	CC1=CC(=C(C=C1)F)OC2=CC=CC=C2	InChI=1S/C13H11FO/c1-10-7-8-12(14)13(9-10)15-11-5-3-2-4-6-11/h2-9H,1H3	Cc1ccc(F)c(Oc2ccccc2)c1					36.8590801954125	-40.39730331533349	Other	Cc1ccc(F)c(Oc2ccccc2)c1		1.141695960306488	0.6764977895992925				0.9170948007939556	0.0829051992060444	0.0498725700909182
58604493	2,3-Bis[12-(oxiran-2-ylmethoxy)octadec-9-enoyloxy]propyl 12-(oxiran-2-ylmethoxy)octadec-9-enoate	2,3-bis[12-(oxiran-2-ylmethoxy)octadec-9-enoyloxy]propyl 12-(oxiran-2-ylmethoxy)octadec-9-enoate	ZFJYZDDXGKWNCH-UHFFFAOYSA-N	CCCCCCC(CC=CCCCCCCCC(=O)OCC(COC(=O)CCCCCCCC=CCC(CCCCCC)OCC1CO1)OC(=O)CCCCCCCC=CCC(CCCCCC)OCC2CO2)OCC3CO3	InChI=1S/C66H116O12/c1-4-7-10-31-40-57(70-49-60-52-73-60)43-34-25-19-13-16-22-28-37-46-64(67)76-55-63(78-66(69)48-39-30-24-18-15-21-27-36-45-59(42-33-12-9-6-3)72-51-62-54-75-62)56-77-65(68)47-38-29-23-17-14-20-26-35-44-58(41-32-11-8-5-2)71-50-61-53-74-61/h25-27,34-36,57-63H,4-24,28-33,37-56H2,1-3H3	CCCCCCC(CC=CCCCCCCCC(=O)OCC(COC(=O)CCCCCCCC=CCC(CCCCCC)OCC1CO1)OC(=O)CCCCCCCC=CCC(CCCCCC)OCC1CO1)OCC1CO1					-127.88863166134044	79.70766859796653	Other	CCCCCCC(CC=CCCCCCCCC(=O)OCC(COC(=O)CCCCCCCC=CCC(CCCCCC)OCC1CO1)OC(=O)CCCCCCCC=CCC(CCCCCC)OCC1CO1)OCC1CO1		1.2949723373128448	1.0657360424999462				0.7690853054548683	0.2309146945451317	0.1837762017544677
12704102	2-methyl-1H-pyrazolo[5,1-b]quinazolin-9-one	2-methyl-1H-pyrazolo[5,1-b]quinazolin-9-one	HPFCOSLTCJLJOW-UHFFFAOYSA-N	CC1=CC2=NC3=CC=CC=C3C(=O)N2N1	InChI=1S/C11H9N3O/c1-7-6-10-12-9-5-3-2-4-8(9)11(15)14(10)13-7/h2-6,13H,1H3	Cc1cc2nc3ccccc3c(=O)n2[nH]1					10.72183882006076	-122.87744570258693	Other	Cc1cc2nc3ccccc3c(=O)n2[nH]1		1.674752023821722	0.6747118475474781				0.7255503406344903	0.2744496593655097	0.1947849431637582
498988	(Sulfanediyldibenzene-4,1-diyl)bis(diphenylsulfonium)	[4-(4-diphenylsulfoniophenyl)sulfanylphenyl]-diphenylsulfanium	PFHLXMMCWCWAMA-UHFFFAOYSA-N	C1=CC=C(C=C1)[S+](C2=CC=CC=C2)C3=CC=C(C=C3)SC4=CC=C(C=C4)[S+](C5=CC=CC=C5)C6=CC=CC=C6	InChI=1S/C36H28S3/c1-5-13-31(14-6-1)38(32-15-7-2-8-16-32)35-25-21-29(22-26-35)37-30-23-27-36(28-24-30)39(33-17-9-3-10-18-33)34-19-11-4-12-20-34/h1-28H/q+2	c1ccc([S+](c2ccccc2)c2ccc(Sc3ccc([S+](c4ccccc4)c4ccccc4)cc3)cc2)cc1					57.68288386407529	-31.47005629213866	Other	c1ccc([S+](c2ccccc2)c2ccc(Sc3ccc([S+](c4ccccc4)c4ccccc4)cc3)cc2)cc1		1.737734615175104	0.9117476548609932				0.6459826526394801	0.3540173473605199	0.2851421593577999
53805426	2,2,5-Trimethylhexane-1,6-diamine	2,2,5-trimethylhexane-1,6-diamine	FLISBBLBTSONNT-UHFFFAOYSA-N	CC(CCC(C)(C)CN)CN	InChI=1S/C9H22N2/c1-8(6-10)4-5-9(2,3)7-11/h8H,4-7,10-11H2,1-3H3	CC(CN)CCC(C)(C)CN					-2.968377017812573	162.34107110908357	Other	CC(CN)CCC(C)(C)CN		0.6058971216162956	0.7417906207349115				0.9764899199293758	0.0235100800706241	0.0130908728937902
4322484	Butylheptylamine	N-butylheptan-1-amine	SHGMQLDBSFEOED-UHFFFAOYSA-N	CCCCCCCNCCCC	InChI=1S/C11H25N/c1-3-5-7-8-9-11-12-10-6-4-2/h12H,3-11H2,1-2H3	CCCCCCCNCCCC					16.65432000415392	106.24574361672546	Other	CCCCCCCNCCCC		0.4649254831133905	0.6316400692048032				0.9947006328052632	0.0052993671947367	0.0022952908593573
10931532	(1R, 4R, 5S) 4-Hydroxy-6,6-dimethyl-3-oxabicyclo(3.1.0)hexan-2-one	(1R,4R,5S)-4-hydroxy-6,6-dimethyl-3-oxabicyclo[3.1.0]hexan-2-one	QHAPONCMFJQXEN-MROZADKFSA-N	CC1([C@@H]2[C@H]1C(=O)O[C@H]2O)C	InChI=1S/C7H10O3/c1-7(2)3-4(7)6(9)10-5(3)8/h3-5,8H,1-2H3/t3-,4+,5-/m1/s1	CC1(C)C2C(=O)OC(O)C21	Organic compounds	Organoheterocyclic compounds	Lactones	Delta valerolactones	-122.91091907418073	-42.33481837767809	Organoheterocyclic compounds	CC1(C)[C@H]2[C@H](O)OC(=O)[C@H]21		0.724113936080712	0.7357979726902899				0.967235324257845	0.032764675742155	0.0187192552608507
595311	1,3-Bis(3,5-dichlorophenyl)urea	1,3-bis(3,5-dichlorophenyl)urea	VKVJIWVUYNTBEZ-UHFFFAOYSA-N	C1=C(C=C(C=C1Cl)Cl)NC(=O)NC2=CC(=CC(=C2)Cl)Cl	InChI=1S/C13H8Cl4N2O/c14-7-1-8(15)4-11(3-7)18-13(20)19-12-5-9(16)2-10(17)6-12/h1-6H,(H2,18,19,20)	O=C(Nc1cc(Cl)cc(Cl)c1)Nc1cc(Cl)cc(Cl)c1					67.73904087659152	-50.03089705111727	Other	O=C(Nc1cc(Cl)cc(Cl)c1)Nc1cc(Cl)cc(Cl)c1		1.893385564895584	0.7034628160908476				0.6041546754001517	0.3958453245998483	0.3034734272364177
820991	Pyridinium, 4-[2-(4-formylphenyl)ethenyl]-1-methyl-	4-[2-(1-methylpyridin-1-ium-4-yl)ethenyl]benzaldehyde	RYLOLRAYISQACV-UHFFFAOYSA-N	C[N+]1=CC=C(C=C1)C=CC2=CC=C(C=C2)C=O	InChI=1S/C15H14NO/c1-16-10-8-14(9-11-16)3-2-13-4-6-15(12-17)7-5-13/h2-12H,1H3/q+1	C[n+]1ccc(C=Cc2ccc(C=O)cc2)cc1					31.75691038027388	-29.60183199759988	Other	C[n+]1ccc(C=Cc2ccc(C=O)cc2)cc1		1.207144515343903	0.6867095468331897				0.8979357949888848	0.1020642050111152	0.0634670028161703
18690257	Sulfuric acid--N,N-dibutylbutan-1-amine (1/1)	N,N-dibutylbutan-1-amine;sulfuric acid	BPEQZXOPABVVLH-UHFFFAOYSA-N	CCCCN(CCCC)CCCC.OS(=O)(=O)O	InChI=1S/C12H27N.H2O4S/c1-4-7-10-13(11-8-5-2)12-9-6-3;1-5(2,3)4/h4-12H2,1-3H3;(H2,1,2,3,4)	CCCCN(CCCC)CCCC.O=S(=O)(O)O					40.63557028036346	131.1419884315126	Other
137241661	CID 137241661		ZIKVMPZLVSCOKP-UHFFFAOYSA-N	C1=CC=C(C=C1)C(=O)NC2=C3C(=CC(=C2)S(=O)(=O)O)C=C(C(=C3O)N=NC4=C(C5=C(C=C4)C=C(C=C5)S(=O)(=O)CCOS(=O)(=O)O)S(=O)(=O)O)S(=O)(=O)O.[Na].[Na].[Na].[Na]	InChI=1S/C29H23N3O17S5.4Na/c33-27-25-18(13-20(51(37,38)39)15-23(25)30-29(34)16-4-2-1-3-5-16)14-24(52(40,41)42)26(27)32-31-22-9-6-17-12-19(7-8-21(17)28(22)53(43,44)45)50(35,36)11-10-49-54(46,47)48;;;;/h1-9,12-15,33H,10-11H2,(H,30,34)(H,37,38,39)(H,40,41,42)(H,43,44,45)(H,46,47,48);;;;	O=C(Nc1cc(S(=O)(=O)O)cc2cc(S(=O)(=O)O)c(N=Nc3ccc4cc(S(=O)(=O)CCOS(=O)(=O)O)ccc4c3S(=O)(=O)O)c(O)c12)c1ccccc1.[Na].[Na].[Na].[Na]					124.65904630152274	-134.44054034436803	Other
71816262	Aluminum Isostearate	aluminum tris(16-methylheptadecanoate)	JECUDTNJDOAEOR-UHFFFAOYSA-K	CC(C)CCCCCCCCCCCCCCC(=O)[O-].CC(C)CCCCCCCCCCCCCCC(=O)[O-].CC(C)CCCCCCCCCCCCCCC(=O)[O-].[Al+3]	InChI=1S/3C18H36O2.Al/c3*1-17(2)15-13-11-9-7-5-3-4-6-8-10-12-14-16-18(19)20;/h3*17H,3-16H2,1-2H3,(H,19,20);/q;;;+3/p-3	CC(C)CCCCCCCCCCCCCCC(=O)[O-].CC(C)CCCCCCCCCCCCCCC(=O)[O-].CC(C)CCCCCCCCCCCCCCC(=O)[O-].[Al+3]	Organic compounds	Lipids and lipid-like molecules	Fatty Acyls	Fatty acids and conjugates	-50.82388637549981	92.12845841019936	Lipids and lipid-like molecules
13022947	6alpha,9-Difluoro-2',16beta-dihydro-11beta,21-dihydroxypregna-1,4-dieno(17,16-c)pyrazole-3,20-dione 21-acetate	[2-[(1S,2S,4R,8R,9S,11S,12R,13S,19S)-12,19-difluoro-11-hydroxy-9,13-dimethyl-16-oxo-6,7-diazapentacyclo[10.8.0.02,9.04,8.013,18]icosa-5,14,17-trien-8-yl]-2-oxoethyl] acetate	YWVJRBWFJSZGML-NECMWHKCSA-N	CC(=O)OCC(=O)[C@@]12[C@@H](C[C@@H]3[C@@]1(C[C@@H]([C@]4([C@H]3C[C@@H](C5=CC(=O)C=C[C@@]54C)F)F)O)C)C=NN2	InChI=1S/C24H28F2N2O5/c1-12(29)33-11-20(32)24-13(10-27-28-24)6-15-16-8-18(25)17-7-14(30)4-5-21(17,2)23(16,26)19(31)9-22(15,24)3/h4-5,7,10,13,15-16,18-19,28,31H,6,8-9,11H2,1-3H3/t13-,15-,16-,18-,19-,21-,22-,23-,24-/m0/s1	CC(=O)OCC(=O)C12NN=CC1CC1C3CC(F)C4=CC(=O)C=CC4(C)C3(F)C(O)CC12C					-147.33255015339114	-64.9116361777688	Other	CC(=O)OCC(=O)[C@@]12NN=C[C@@H]1C[C@H]1[C@@H]3C[C@H](F)C4=CC(=O)C=C[C@]4(C)[C@@]3(F)[C@@H](O)C[C@@]12C		1.0656242090477437	0.8122345960297594				0.8939592794204311	0.1060407205795689	0.0715067218180316
170854573	2-amino-N-(2,6-diethylphenyl)acetohydrazide	2-amino-N-(2,6-diethylphenyl)acetohydrazide	CFYSEWQJYITINZ-UHFFFAOYSA-N	CCC1=C(C(=CC=C1)CC)N(C(=O)CN)N	InChI=1S/C12H19N3O/c1-3-9-6-5-7-10(4-2)12(9)15(14)11(16)8-13/h5-7H,3-4,8,13-14H2,1-2H3	CCc1cccc(CC)c1N(N)C(=O)CN					-29.030890886810592	-29.420308670389627	Other	CCc1cccc(CC)c1N(N)C(=O)CN		0.581177056244965	0.680894817902616				0.9860984066391908	0.013901593360809	0.0069726428664579
21125260	Bis[4-(dimethylamino)phenyl][4-(ethylamino)-3-methylphenyl]methylium	[4-[[4-(dimethylamino)phenyl]-[4-(ethylamino)-3-methylphenyl]methylidene]cyclohexa-2,5-dien-1-ylidene]-dimethylazanium	FCAMDCXNCBYMAO-UHFFFAOYSA-O	CCNC1=C(C=C(C=C1)C(=C2C=CC(=[N+](C)C)C=C2)C3=CC=C(C=C3)N(C)C)C	InChI=1S/C26H31N3/c1-7-27-25-17-12-22(18-19(25)2)26(20-8-13-23(14-9-20)28(3)4)21-10-15-24(16-11-21)29(5)6/h8-18H,7H2,1-6H3/p+1	CCNc1ccc(C(=C2C=CC(=[N+](C)C)C=C2)c2ccc(N(C)C)cc2)cc1C					126.7379987519192	-44.15543303934619	Other	CCNc1ccc(C(=C2C=CC(=[N+](C)C)C=C2)c2ccc(N(C)C)cc2)cc1C		1.781469332077413	0.7762861197824727				0.6493284190325995	0.3506715809674005	0.2708162964195351
56841049	(4-(Dimethylamino)phenyl)(bis(4-(ethylamino)-3-methylphenyl))methylium	[4-[bis[4-(ethylamino)-3-methylphenyl]methylidene]cyclohexa-2,5-dien-1-ylidene]-dimethylazanium	MYZUENJXXDKRPD-UHFFFAOYSA-O	CCNC1=C(C=C(C=C1)C(=C2C=CC(=[N+](C)C)C=C2)C3=CC(=C(C=C3)NCC)C)C	InChI=1S/C27H33N3/c1-7-28-25-15-11-22(17-19(25)3)27(21-9-13-24(14-10-21)30(5)6)23-12-16-26(29-8-2)20(4)18-23/h9-18H,7-8H2,1-6H3,(H,28,29)/p+1	CCNc1ccc(C(=C2C=CC(=[N+](C)C)C=C2)c2ccc(NCC)c(C)c2)cc1C					126.93553805127324	-44.531229198003736	Other	CCNc1ccc(C(=C2C=CC(=[N+](C)C)C=C2)c2ccc(NCC)c(C)c2)cc1C		1.689121685587161	0.7832163214555159				0.6907660027370807	0.3092339972629193	0.2348848843043349
12527512	3,6,9,12,15-Pentaoxaoctadecan-1-ol	2-[2-[2-[2-(2-propoxyethoxy)ethoxy]ethoxy]ethoxy]ethanol	HFXJSFXYJFCTSI-UHFFFAOYSA-N	CCCOCCOCCOCCOCCOCCO	InChI=1S/C13H28O6/c1-2-4-15-6-8-17-10-12-19-13-11-18-9-7-16-5-3-14/h14H,2-13H2,1H3	CCCOCCOCCOCCOCCOCCO					-1.4510729683808996	94.99348830907584	Other	CCCOCCOCCOCCOCCOCCO		0.8286546369866115	0.8108789498253697				0.938485866076304	0.0615141339236958	0.0392592500706202
5311497	Vinorelbine	methyl (1R,9R,10S,11R,12R,19R)-11-acetyloxy-12-ethyl-4-[(12S,14R)-16-ethyl-12-methoxycarbonyl-1,10-diazatetracyclo[12.3.1.03,11.04,9]octadeca-3(11),4,6,8,15-pentaen-12-yl]-10-hydroxy-5-methoxy-8-methyl-8,16-diazapentacyclo[10.6.1.01,9.02,7.016,19]nonadeca-2,4,6,13-tetraene-10-carboxylate	GBABOYUKABKIAF-IELIFDKJSA-N	CCC1=C[C@H]2C[C@@](C3=C(CN(C2)C1)C4=CC=CC=C4N3)(C5=C(C=C6C(=C5)[C@]78CCN9[C@H]7[C@@](C=CC9)([C@H]([C@@]([C@@H]8N6C)(C(=O)OC)O)OC(=O)C)CC)OC)C(=O)OC	InChI=1S/C45H54N4O8/c1-8-27-19-28-22-44(40(51)55-6,36-30(25-48(23-27)24-28)29-13-10-11-14-33(29)46-36)32-20-31-34(21-35(32)54-5)47(4)38-43(31)16-18-49-17-12-15-42(9-2,37(43)49)39(57-26(3)50)45(38,53)41(52)56-7/h10-15,19-21,28,37-39,46,53H,8-9,16-18,22-25H2,1-7H3/t28-,37-,38+,39+,42+,43+,44-,45-/m0/s1	CCC1=CC2CN(C1)Cc1c([nH]c3ccccc13)C(C(=O)OC)(c1cc3c(cc1OC)N(C)C1C(O)(C(=O)OC)C(OC(C)=O)C4(CC)C=CCN5CCC31C54)C2	Organic compounds	Alkaloids and derivatives	Vinca alkaloids		-64.414842053628	-134.0829029362865	Alkaloids and derivatives	CCC1=C[C@@H]2CN(C1)Cc1c([nH]c3ccccc13)[C@@](C(=O)OC)(c1cc3c(cc1OC)N(C)[C@H]1[C@@](O)(C(=O)OC)[C@H](OC(C)=O)[C@]4(CC)C=CCN5CC[C@]31[C@@H]54)C2		1.7228571952332368	0.8945124275633769				0.6548118461530391	0.3451881538469609	0.2758543299127612
57450983	Aluminum;vanadium	aluminum;vanadium	HIMLGVIQSDVUJQ-UHFFFAOYSA-N	[Al].[V]	InChI=1S/Al.V	[Al].[V]					64.82627458521736	53.0689212257964	Other
5143337	1,3-Propanedione, 1,3-bis[4-(1,1-dimethylethyl)phenyl]-	1,3-bis(4-tert-butylphenyl)propane-1,3-dione	YSRSPEXTCODDAD-UHFFFAOYSA-N	CC(C)(C)C1=CC=C(C=C1)C(=O)CC(=O)C2=CC=C(C=C2)C(C)(C)C	InChI=1S/C23H28O2/c1-22(2,3)18-11-7-16(8-12-18)20(24)15-21(25)17-9-13-19(14-10-17)23(4,5)6/h7-14H,15H2,1-6H3	CC(C)(C)c1ccc(C(=O)CC(=O)c2ccc(C(C)(C)C)cc2)cc1					25.48488152212111	-35.78897500616917	Other	CC(C)(C)c1ccc(C(=O)CC(=O)c2ccc(C(C)(C)C)cc2)cc1		1.2038945371566303	0.7212639471398679				0.8875393595067833	0.1124606404932166	0.0724632485429925
135666446	4-Amino-5-hydroxy-3-[(4-nitrophenyl)diazenyl]-6-[(3-sulfophenyl)diazenyl]naphthalene-2,7-disulfonic acid	4-amino-5-hydroxy-3-[(4-nitrophenyl)diazenyl]-6-[(3-sulfophenyl)diazenyl]naphthalene-2,7-disulfonic acid	PUVPUEBPDFMNRP-UHFFFAOYSA-N	C1=CC(=CC(=C1)S(=O)(=O)O)N=NC2=C(C3=C(C(=C(C=C3C=C2S(=O)(=O)O)S(=O)(=O)O)N=NC4=CC=C(C=C4)[N+](=O)[O-])N)O	InChI=1S/C22H16N6O12S3/c23-19-18-11(8-16(42(35,36)37)20(19)26-24-12-4-6-14(7-5-12)28(30)31)9-17(43(38,39)40)21(22(18)29)27-25-13-2-1-3-15(10-13)41(32,33)34/h1-10,29H,23H2,(H,32,33,34)(H,35,36,37)(H,38,39,40)	Nc1c(N=Nc2ccc([N+](=O)[O-])cc2)c(S(=O)(=O)O)cc2cc(S(=O)(=O)O)c(N=Nc3cccc(S(=O)(=O)O)c3)c(O)c12					105.43430155847494	-123.32728694753489	Other	Nc1c(N=Nc2ccc([N+](=O)[O-])cc2)c(S(=O)(=O)O)cc2cc(S(=O)(=O)O)c(N=Nc3cccc(S(=O)(=O)O)c3)c(O)c12		1.8350983417041555	0.9954067162544852				0.5968527810701674	0.4031472189298326	0.3364712521003321
92036432	7-[2-(2-Hydroxyethoxy)ethoxy]-3,6,8,11-tetraoxa-7-boratridecane-1,13-diol	tris[2-(2-hydroxyethoxy)ethyl] borate	KURXUJICORWQPG-UHFFFAOYSA-N	B(OCCOCCO)(OCCOCCO)OCCOCCO	InChI=1S/C12H27BO9/c14-1-4-17-7-10-20-13(21-11-8-18-5-2-15)22-12-9-19-6-3-16/h14-16H,1-12H2	OCCOCCOB(OCCOCCO)OCCOCCO					-0.6846084379477375	92.66748807444198	Other	OCCOCCOB(OCCOCCO)OCCOCCO		0.8395356046869297	0.8766457284462774				0.921330533059416	0.0786694669405838	0.053161023282685
2775940	1,3-Didecyl-2-methyl-1H-imidazolium chloride	1,3-didecyl-2-methylimidazol-1-ium chloride	GJYWPRKIEORZLX-UHFFFAOYSA-M	CCCCCCCCCCN1C=C[N+](=C1C)CCCCCCCCCC.[Cl-]	InChI=1S/C24H47N2.ClH/c1-4-6-8-10-12-14-16-18-20-25-22-23-26(24(25)3)21-19-17-15-13-11-9-7-5-2;/h22-23H,4-21H2,1-3H3;1H/q+1;/p-1	CCCCCCCCCCn1cc[n+](CCCCCCCCCC)c1C.[Cl-]	Organic compounds	Organoheterocyclic compounds	Azoles	Imidazoles	111.93989064597687	2.055404733632788	Organoheterocyclic compounds
170854572	Copper;2,11,20,29,37,38,39-heptaza-40-azanidanonacyclo[28.6.1.13,10.112,19.121,28.04,9.013,18.022,27.031,36]tetraconta-1,3,5,7,9,12(39),13,15,17,19,21(38),22,24,26,28,30(37),31,33,35-nonadecaene-6-sulfonate	copper 2,11,20,29,37,38,39-heptaza-40-azanidanonacyclo[28.6.1.13,10.112,19.121,28.04,9.013,18.022,27.031,36]tetraconta-1,3,5,7,9,12(39),13,15,17,19,21(38),22,24,26,28,30(37),31,33,35-nonadecaene-6-sulfonate	SIEKCRGJLBQCMK-UHFFFAOYSA-M	C1=CC=C2C(=C1)C3=NC2=NC4=NC(=NC5=NC(=NC6=C7C=C(C=CC7=C(N3)[N-]6)S(=O)(=O)[O-])C8=CC=CC=C85)C9=CC=CC=C94.[Cu+2]	InChI=1S/C32H17N8O3S.Cu/c41-44(42,43)16-13-14-23-24(15-16)32-39-30-22-12-6-5-11-21(22)28(37-30)35-26-18-8-2-1-7-17(18)25(33-26)34-27-19-9-3-4-10-20(19)29(36-27)38-31(23)40-32;/h1-15H,(H2-,33,34,35,36,37,38,39,40,41,42,43);/q-1;+2/p-1	O=S(=O)([O-])c1ccc2c3[n-]c(nc4nc(nc5nc(nc6nc([nH]3)-c3ccccc3-6)-c3ccccc3-5)-c3ccccc3-4)c2c1.[Cu+2]					63.67317415482881	-149.01926407572788	Other
233344	1-[(Butylsulfanyl)methyl]-4-(2-methoxyphenyl)piperazine	1-(butylsulfanylmethyl)-4-(2-methoxyphenyl)piperazine	JNIALXJBTMNPBO-UHFFFAOYSA-N	CCCCSCN1CCN(CC1)C2=CC=CC=C2OC	InChI=1S/C16H26N2OS/c1-3-4-13-20-14-17-9-11-18(12-10-17)15-7-5-6-8-16(15)19-2/h5-8H,3-4,9-14H2,1-2H3	CCCCSCN1CCN(c2ccccc2OC)CC1					-54.92387114650239	-60.857069468749	Other	CCCCSCN1CCN(c2ccccc2OC)CC1		1.3803431043498282	0.6686723949567493				0.8520146022498776	0.1479853977501224	0.0953590927545056
170854571	Chromium(3+);5-methyl-4-[(2-oxido-4-sulfonaphthalen-1-yl)diazenyl]-2-phenylpyrazol-3-olate	chromium(3+);3-methyl-4-[(2-oxido-4-sulfonaphthalen-1-yl)diazenyl]-1-phenylpyrazol-5-olate	WUDKWDJHMUEONP-UHFFFAOYSA-L	CC1=NN(C(=C1N=NC2=C(C=C(C3=CC=CC=C32)S(=O)(=O)O)[O-])[O-])C4=CC=CC=C4.[Cr+3]	InChI=1S/C20H16N4O5S.Cr/c1-12-18(20(26)24(23-12)13-7-3-2-4-8-13)21-22-19-15-10-6-5-9-14(15)17(11-16(19)25)30(27,28)29;/h2-11,25-26H,1H3,(H,27,28,29);/q;+3/p-2	Cc1nn(-c2ccccc2)c([O-])c1N=Nc1c([O-])cc(S(=O)(=O)O)c2ccccc12.[Cr+3]					66.48519665588708	-169.37857405411287	Other
88626648	Azane;2-phosphonobutane-1,2,4-tricarboxylic acid	azane;2-phosphonobutane-1,2,4-tricarboxylic acid	FCGUHJIIJAZKRN-UHFFFAOYSA-N	C(CC(CC(=O)O)(C(=O)O)P(=O)(O)O)C(=O)O.N	InChI=1S/C7H11O9P.H3N/c8-4(9)1-2-7(6(12)13,3-5(10)11)17(14,15)16;/h1-3H2,(H,8,9)(H,10,11)(H,12,13)(H2,14,15,16);1H3	N.O=C(O)CCC(CC(=O)O)(C(=O)O)P(=O)(O)O					76.73332929059491	123.81834951755388	Other
10899111	(1R,3S)-2,2-Dimethyl-3-(2-oxopropyl)cyclopropanecarboxylic acid	trans-(1R,3S)-2,2-dimethyl-3-(2-oxopropyl)cyclopropane-1-carboxylic acid	BKUHNVYPRVILOX-BQBZGAKWSA-N	CC(=O)C[C@H]1[C@H](C1(C)C)C(=O)O	InChI=1S/C9H14O3/c1-5(10)4-6-7(8(11)12)9(6,2)3/h6-7H,4H2,1-3H3,(H,11,12)/t6-,7-/m0/s1	CC(=O)CC1C(C(=O)O)C1(C)C					-139.9202116022962	-47.07193077252759	Other	CC(=O)C[C@H]1[C@@H](C(=O)O)C1(C)C		0.2966114835621737	0.703567689976052				0.9943553679984894	0.0056446320015105	0.0026854921287607
4229289	N-Succinimidyl Tetradecanoate	(2,5-dioxopyrrolidin-1-yl) tetradecanoate	NZEDHZOVUDEBGW-UHFFFAOYSA-N	CCCCCCCCCCCCCC(=O)ON1C(=O)CCC1=O	InChI=1S/C18H31NO4/c1-2-3-4-5-6-7-8-9-10-11-12-13-18(22)23-19-16(20)14-15-17(19)21/h2-15H2,1H3	CCCCCCCCCCCCCC(=O)ON1C(=O)CCC1=O					-63.77122321439538	-7.760519885827511	Other	CCCCCCCCCCCCCC(=O)ON1C(=O)CCC1=O		0.2879165879011671	0.7203041903776743				0.993555414734982	0.006444585265018	0.0031543959644848
237117	n,n-Bis(2-ethoxyethyl)-1h-pyrazolo[3,4-d]pyrimidin-4-amine	N,N-bis(2-ethoxyethyl)-1H-pyrazolo[5,4-d]pyrimidin-4-amine	OCONWPSTXIFKPM-UHFFFAOYSA-N	CCOCCN(CCOCC)C1=NC=NC2=C1C=NN2	InChI=1S/C13H21N5O2/c1-3-19-7-5-18(6-8-20-4-2)13-11-9-16-17-12(11)14-10-15-13/h9-10H,3-8H2,1-2H3,(H,14,15,16,17)	CCOCCN(CCOCC)c1ncnc2[nH]ncc12					-20.86307291467824	-88.49118765493853	Other	CCOCCN(CCOCC)c1ncnc2[nH]ncc12		1.4334823098024347	0.7481145448291739				0.8059592236207644	0.1940407763792355	0.1359970851375525
170854570	CID 170854570		RHJHFNPQTAQYRH-UHFFFAOYSA-N	C1=CC=C2C(=C1)C3=CC4=CC=C[C+]5C4=C6C5=CC#CC6=C[C+]23	InChI=1S/C22H10/c1-2-8-16-15(7-1)19-11-13-5-3-9-17-18-10-4-6-14(12-20(16)19)22(18)21(13)17/h1-3,5,7-12H/q+2	c1cc2c3c(c#1)c[c+]1c4ccccc4c1cc1ccc[c+]2c13					-0.7929188436506868	-118.89650216499206	Other	c1cc2c3c(c#1)c[c+]1c4ccccc4c1cc1ccc[c+]2c13		1.7404976646743446	0.8440680977456317				0.6558825123264503	0.3441174876735496	0.2709727744598253
13706919	Methyl 2-(7,8-dibromohexadecyl)oxirane-2-carboxylate	methyl 2-(7,8-dibromohexadecyl)oxirane-2-carboxylate	FBLQOHYTTBONOF-UHFFFAOYSA-N	CCCCCCCCC(C(CCCCCCC1(CO1)C(=O)OC)Br)Br	InChI=1S/C20H36Br2O3/c1-3-4-5-6-7-10-13-17(21)18(22)14-11-8-9-12-15-20(16-25-20)19(23)24-2/h17-18H,3-16H2,1-2H3	CCCCCCCCC(Br)C(Br)CCCCCCC1(C(=O)OC)CO1					-68.19747026355483	66.9833361706704	Other	CCCCCCCCC(Br)C(Br)CCCCCCC1(C(=O)OC)CO1		0.7860994429558186	0.7613874059997451				0.955276599356114	0.0447234006438861	0.0268282156411322
170854569	Hydrazine;2-(phosphonomethylamino)acetic acid	hydrazine;2-(phosphonomethylamino)acetic acid	AXAQXTFORNEERF-UHFFFAOYSA-N	C(C(=O)O)NCP(=O)(O)O.NN.NN	InChI=1S/C3H8NO5P.2H4N2/c5-3(6)1-4-2-10(7,8)9;2*1-2/h4H,1-2H2,(H,5,6)(H2,7,8,9);2*1-2H2	NN.NN.O=C(O)CNCP(=O)(O)O					9.728944403730337	73.24088872830218	Other
155202	Prednisolone caproate	[2-[(8S,9S,10R,11S,13S,14S,17R)-11,17-dihydroxy-10,13-dimethyl-3-oxo-7,8,9,11,12,14,15,16-octahydro-6H-cyclopenta[a]phenanthren-17-yl]-2-oxoethyl] hexanoate	DNSAKUGJOSFARZ-FOMYWIRZSA-N	CCCCCC(=O)OCC(=O)[C@]1(CC[C@@H]2[C@@]1(C[C@@H]([C@H]3[C@H]2CCC4=CC(=O)C=C[C@]34C)O)C)O	InChI=1S/C27H38O6/c1-4-5-6-7-23(31)33-16-22(30)27(32)13-11-20-19-9-8-17-14-18(28)10-12-25(17,2)24(19)21(29)15-26(20,27)3/h10,12,14,19-21,24,29,32H,4-9,11,13,15-16H2,1-3H3/t19-,20-,21-,24+,25-,26-,27-/m0/s1	CCCCCC(=O)OCC(=O)C1(O)CCC2C3CCC4=CC(=O)C=CC4(C)C3C(O)CC21C	Organic compounds	Lipids and lipid-like molecules	Steroids and steroid derivatives	Pregnane steroids	-150.75190503539054	-64.17533086647374	Lipids and lipid-like molecules	CCCCCC(=O)OCC(=O)[C@@]1(O)CC[C@H]2[C@@H]3CCC4=CC(=O)C=C[C@]4(C)[C@H]3[C@@H](O)C[C@@]21C		0.7047044105112793	0.7547772427344294				0.9656993383134564	0.0343006616865436	0.0199714611105545
111849	1H-Imidazolium, 1-ethyl-2-(2-heptadecenyl)-4,5-dihydro-3-(2-hydroxyethyl)-, ethyl sulfate (salt)	2-(3-ethyl-2-heptadec-2-enyl-4,5-dihydroimidazol-1-ium-1-yl)ethanol;ethyl sulfate	HZNPEZZQXFHJRR-UHFFFAOYSA-M	CCCCCCCCCCCCCCC=CCC1=[N+](CCN1CC)CCO.CCOS(=O)(=O)[O-]	InChI=1S/C24H47N2O.C2H6O4S/c1-3-5-6-7-8-9-10-11-12-13-14-15-16-17-18-19-24-25(4-2)20-21-26(24)22-23-27;1-2-6-7(3,4)5/h17-18,27H,3-16,19-23H2,1-2H3;2H2,1H3,(H,3,4,5)/q+1;/p-1	CCCCCCCCCCCCCCC=CCC1=[N+](CCO)CCN1CC.CCOS(=O)(=O)[O-]	Organic compounds	Organic acids and derivatives	Organic sulfuric acids and derivatives	Sulfuric acid esters	22.094973686440547	45.86494813296035	Organic acids and derivatives
172263	(2-dodecylphenyl)methanesulfonic Acid	(2-dodecylphenyl)methanesulfonic acid	HQAKCLMYYLUMJB-UHFFFAOYSA-N	CCCCCCCCCCCCC1=CC=CC=C1CS(=O)(=O)O	InChI=1S/C19H32O3S/c1-2-3-4-5-6-7-8-9-10-11-14-18-15-12-13-16-19(18)17-23(20,21)22/h12-13,15-16H,2-11,14,17H2,1H3,(H,20,21,22)	CCCCCCCCCCCCc1ccccc1CS(=O)(=O)O					74.38069201034756	-4.665478992791135	Other	CCCCCCCCCCCCc1ccccc1CS(=O)(=O)O		0.8527931067131758	0.7056940891137348				0.9588810847033332	0.0411189152966666	0.0234403802858319
21118456	[3-(Isocyanatomethyl)phenyl]carbamic acid	[3-(isocyanatomethyl)phenyl]carbamic acid	XFMZSWWLVDMBOI-UHFFFAOYSA-N	C1=CC(=CC(=C1)NC(=O)O)CN=C=O	InChI=1S/C9H8N2O3/c12-6-10-5-7-2-1-3-8(4-7)11-9(13)14/h1-4,11H,5H2,(H,13,14)	O=C=NCc1cccc(NC(=O)O)c1					100.10471597033984	6.321230095181358	Other	O=C=NCc1cccc(NC(=O)O)c1		0.638665617007232	0.7011036142308811				0.980043112256432	0.0199568877435679	0.0105608184303128
170854568	[(4-Methylphenyl)hydrazinylidene]-oxido-[2-(propan-2-ylideneamino)oxypropan-2-yl]azanium	[(4-methylphenyl)hydrazinylidene]-oxido-[2-(propan-2-ylideneamino)oxypropan-2-yl]azanium	MZGNDJSHKYUAEV-UHFFFAOYSA-N	CC1=CC=C(C=C1)NN=[N+](C(C)(C)ON=C(C)C)[O-]	InChI=1S/C13H20N4O2/c1-10(2)15-19-13(4,5)17(18)16-14-12-8-6-11(3)7-9-12/h6-9,14H,1-5H3	CC(C)=NOC(C)(C)[N+]([O-])=NNc1ccc(C)cc1					73.47357182062414	-37.376566241202895	Other	CC(C)=NOC(C)(C)[N+]([O-])=NNc1ccc(C)cc1		1.641831952123033	0.7454877738288607				0.7212846085810777	0.2787153914189223	0.2052905698770057
170854567	N-ethoxybenzenecarboximidoyl cyanide	N-ethoxybenzenecarboximidoyl cyanide	ZEFSLHIIARCXQV-UHFFFAOYSA-N	CCON=C(C#N)C1=CC=CC=C1	InChI=1S/C10H10N2O/c1-2-13-12-10(8-11)9-6-4-3-5-7-9/h3-7H,2H2,1H3	CCON=C(C#N)c1ccccc1					23.063472406657144	-26.051405835082427	Other	CCON=C(C#N)c1ccccc1		0.681849638271917	0.701176280165552				0.976860473503212	0.023139526496788	0.0124169671689934
6437504	2-Ethylhexyl ((3-((2-(dimethylamino)ethoxy)carbonyl)amino)-4-methylphenyl)carbamate	2-ethylhexyl N-[3-[2-(dimethylamino)ethoxycarbonylamino]-4-methylphenyl]carbamate	YWXZEPDONGEMEM-UHFFFAOYSA-N	CCCCC(CC)COC(=O)NC1=CC(=C(C=C1)C)NC(=O)OCCN(C)C	InChI=1S/C21H35N3O4/c1-6-8-9-17(7-2)15-28-20(25)22-18-11-10-16(3)19(14-18)23-21(26)27-13-12-24(4)5/h10-11,14,17H,6-9,12-13,15H2,1-5H3,(H,22,25)(H,23,26)	CCCCC(CC)COC(=O)Nc1ccc(C)c(NC(=O)OCCN(C)C)c1	Organic compounds	Benzenoids	Benzene and substituted derivatives	Phenylcarbamic acid esters	128.5424466675106	26.274154708913528	Benzenoids	CCCCC(CC)COC(=O)Nc1ccc(C)c(NC(=O)OCCN(C)C)c1		1.0611232078099044	0.670496019293213				0.9355388608154503	0.0644611391845495	0.0374567264409694
46941478	3-Chloro-6-oxo-5,6-dihydropyridine-2-carboxylic acid	5-chloro-2-oxo-3H-pyridine-6-carboxylic acid	FDPANFJCJXVITK-UHFFFAOYSA-N	C1C=C(C(=NC1=O)C(=O)O)Cl	InChI=1S/C6H4ClNO3/c7-3-1-2-4(9)8-5(3)6(10)11/h1H,2H2,(H,10,11)	O=C1CC=C(Cl)C(C(=O)O)=N1					26.631360954365068	-65.41814392552908	Other	O=C1CC=C(Cl)C(C(=O)O)=N1		0.6385098939891356	0.7042494348794616				0.979606233157838	0.020393766842162	0.0108458222141111
12911649	1-(3,4-Dichlorophenyl)-3-(2-imidazol-1-ylphenyl)urea	1-(3,4-dichlorophenyl)-3-(2-imidazol-1-ylphenyl)urea	VDYFGNZBJZZDAO-UHFFFAOYSA-N	C1=CC=C(C(=C1)NC(=O)NC2=CC(=C(C=C2)Cl)Cl)N3C=CN=C3	InChI=1S/C16H12Cl2N4O/c17-12-6-5-11(9-13(12)18)20-16(23)21-14-3-1-2-4-15(14)22-8-7-19-10-22/h1-10H,(H2,20,21,23)	O=C(Nc1ccc(Cl)c(Cl)c1)Nc1ccccc1-n1ccnc1					67.64975726125779	-52.793111583715735	Other	O=C(Nc1ccc(Cl)c(Cl)c1)Nc1ccccc1-n1ccnc1		1.6941828704026425	0.6608535403417924				0.7199111080133177	0.2800888919866823	0.1979301301022888
16211332	Methoxymethane;trifluoroborane;hydrofluoride	methoxymethane;trifluoroborane;hydrofluoride	ROVHHTLFIJTTKB-UHFFFAOYSA-N	B(F)(F)F.COC.F	InChI=1S/C2H6O.BF3.FH/c1-3-2;2-1(3)4;/h1-2H3;;1H	COC.F.FB(F)F					64.0262761066703	58.38293934964747	Other
12782914	(2Z)-2-methoxyimino-2-pyridin-2-ylacetamide	(2Z)-2-methoxyimino-2-pyridin-2-ylacetamide	PGXWIFANPVCMFV-XFFZJAGNSA-N	CO/N=C(/C1=CC=CC=N1)\C(=O)N	InChI=1S/C8H9N3O2/c1-13-11-7(8(9)12)6-4-2-3-5-10-6/h2-5H,1H3,(H2,9,12)/b11-7-	CON=C(C(N)=O)c1ccccn1					5.570974415401508	-71.24250042242971	Other	CO/N=C(\C(N)=O)c1ccccn1		1.0884981247006909	0.6849996433840705				0.9259469414138592	0.0740530585861407	0.0442539923285045
85955307	Bis(2,2-diethoxyethyl) ethyl phosphite	bis(2,2-diethoxyethyl) ethyl phosphite	FRKBVVSCXTXZRB-UHFFFAOYSA-N	CCOC(COP(OCC)OCC(OCC)OCC)OCC	InChI=1S/C14H31O7P/c1-6-15-13(16-7-2)11-20-22(19-10-5)21-12-14(17-8-3)18-9-4/h13-14H,6-12H2,1-5H3	CCOC(COP(OCC)OCC(OCC)OCC)OCC					-28.746274544372746	126.2994904078968	Other
14710480	N1,N1,N3,N3-Tetrabutyltrisulfane-1,3-diamine	N-butyl-N-[(dibutylamino)trisulfanyl]butan-1-amine	HOISGMMODHKSDI-UHFFFAOYSA-N	CCCCN(CCCC)SSSN(CCCC)CCCC	InChI=1S/C16H36N2S3/c1-5-9-13-17(14-10-6-2)19-21-20-18(15-11-7-3)16-12-8-4/h5-16H2,1-4H3	CCCCN(CCCC)SSSN(CCCC)CCCC					35.57160995898565	132.82947479328547	Other	CCCCN(CCCC)SSSN(CCCC)CCCC		0.9094394381515114	0.8265934126967655				0.9214856365659804	0.0785143634340195	0.0517446181928022
14710477	N,N'-Disulfanediylbis(N-butylbutan-1-amine)	N-butyl-N-[(dibutylamino)disulfanyl]butan-1-amine	PAJQNXUWYZXFIX-UHFFFAOYSA-N	CCCCN(CCCC)SSN(CCCC)CCCC	InChI=1S/C16H36N2S2/c1-5-9-13-17(14-10-6-2)19-20-18(15-11-7-3)16-12-8-4/h5-16H2,1-4H3	CCCCN(CCCC)SSN(CCCC)CCCC					35.58263700424212	132.81639883485366	Other	CCCCN(CCCC)SSN(CCCC)CCCC		0.9536269497547232	0.817489559909027				0.915719512278752	0.0842804877212479	0.0556645730570276
6455425	beta,beta-dimethyl-1H-imidazole-2-ethanol	2-(1H-imidazol-2-yl)-2-methylpropan-1-ol	IISXZANEXOGTTM-UHFFFAOYSA-N	CC(C)(CO)C1=NC=CN1	InChI=1S/C7H12N2O/c1-7(2,5-10)6-8-3-4-9-6/h3-4,10H,5H2,1-2H3,(H,8,9)	CC(C)(CO)c1ncc[nH]1	Organic compounds	Organoheterocyclic compounds	Azoles	Imidazoles	-18.579318149632076	-84.08560273722321	Organoheterocyclic compounds	CC(C)(CO)c1ncc[nH]1		1.0746818077002949	0.7182406859198298				0.9190268358163932	0.0809731641836069	0.0501164340886584
559880	1,7-Didiethylamino-2,6-dihydroxy-4-oxaheptane	1-(diethylamino)-3-[3-(diethylamino)-2-hydroxypropoxy]propan-2-ol	WXMQLQRIQNICEZ-UHFFFAOYSA-N	CCN(CC)CC(COCC(CN(CC)CC)O)O	InChI=1S/C14H32N2O3/c1-5-15(6-2)9-13(17)11-19-12-14(18)10-16(7-3)8-4/h13-14,17-18H,5-12H2,1-4H3	CCN(CC)CC(O)COCC(O)CN(CC)CC					-19.58126711733728	113.191054341952	Other	CCN(CC)CC(O)COCC(O)CN(CC)CC		1.1835254831177398	0.7603072799240559				0.8806053114828327	0.1193946885171672	0.079325439583256
170854566	propyl (R)-butane-1-sulfinate	propyl (R)-butane-1-sulfinate	BQSUNKXIWUQZEP-SNVBAGLBSA-N	CCCC[S@](=O)OCCC	InChI=1S/C7H16O2S/c1-3-5-7-10(8)9-6-4-2/h3-7H2,1-2H3/t10-/m1/s1	CCCCS(=O)OCCC					58.2378765782735	161.90626396462144	Other	CCCC[S@](=O)OCCC		0.66177115867072	0.721240708005383				0.9753066864944994	0.0246933135055006	0.0135737948583921
106694	3-(4-tert-Butylphenyl)-2-methylpropanoic acid	3-(4-tert-butylphenyl)-2-methylpropanoic acid	DWZYELZGJMFEMJ-UHFFFAOYSA-N	CC(CC1=CC=C(C=C1)C(C)(C)C)C(=O)O	InChI=1S/C14H20O2/c1-10(13(15)16)9-11-5-7-12(8-6-11)14(2,3)4/h5-8,10H,9H2,1-4H3,(H,15,16)	CC(Cc1ccc(C(C)(C)C)cc1)C(=O)O					34.32430221348435	-15.14979337024612	Other	CC(Cc1ccc(C(C)(C)C)cc1)C(=O)O		0.7704464295820702	0.6576065356930617				0.9767127233092722	0.0232872766907278	0.0119751755100399
6455181	(R)-Cyano(3-phenoxyphenyl)methyl (1R,3R)-3-(2,2-dichloroethenyl)-2,2-dimethylcyclopropanecarboxylate	trans-[(R)-cyano-(3-phenoxyphenyl)methyl] (1R,3R)-3-(2,2-dichloroethenyl)-2,2-dimethylcyclopropane-1-carboxylate	KAATUXNTWXVJKI-BJLQDIEVSA-N	CC1([C@H]([C@H]1C(=O)O[C@@H](C#N)C2=CC(=CC=C2)OC3=CC=CC=C3)C=C(Cl)Cl)C	InChI=1S/C22H19Cl2NO3/c1-22(2)17(12-19(23)24)20(22)21(26)28-18(13-25)14-7-6-10-16(11-14)27-15-8-4-3-5-9-15/h3-12,17-18,20H,1-2H3/t17-,18-,20-/m0/s1	CC1(C)C(C=C(Cl)Cl)C1C(=O)OC(C#N)c1cccc(Oc2ccccc2)c1	Organic compounds	Lipids and lipid-like molecules	Fatty Acyls	Fatty acid esters	-138.17703733588542	-52.56664474345474	Lipids and lipid-like molecules	CC1(C)[C@H](C(=O)O[C@@H](C#N)c2cccc(Oc3ccccc3)c2)[C@@H]1C=C(Cl)Cl		1.3989699778039208	0.0574771782069407				1.0	0.0	0.0
12432147	3,3'-Methylenebis(1,3-oxazolidine)	3-(1,3-oxazolidin-3-ylmethyl)-1,3-oxazolidine	KSHKNZCWWVVNHT-UHFFFAOYSA-N	C1COCN1CN2CCOC2	InChI=1S/C7H14N2O2/c1-3-10-6-8(1)5-9-2-4-11-7-9/h1-7H2	C1CN(CN2CCOC2)CO1					-78.61389672634272	-13.249927126624396	Other	C1CN(CN2CCOC2)CO1		1.256223047469593	0.7678284131810547				0.858094977235663	0.141905022764337	0.0966058939874454
188042	Hexadecyl 3-(3,5-di-tert-butyl-4-hydroxyphenyl)propanoate	hexadecyl 3-(3,5-ditert-butyl-4-hydroxyphenyl)propanoate	QSHYUEKHWYQRDS-UHFFFAOYSA-N	CCCCCCCCCCCCCCCCOC(=O)CCC1=CC(=C(C(=C1)C(C)(C)C)O)C(C)(C)C	InChI=1S/C33H58O3/c1-8-9-10-11-12-13-14-15-16-17-18-19-20-21-24-36-30(34)23-22-27-25-28(32(2,3)4)31(35)29(26-27)33(5,6)7/h25-26,35H,8-24H2,1-7H3	CCCCCCCCCCCCCCCCOC(=O)CCc1cc(C(C)(C)C)c(O)c(C(C)(C)C)c1					10.824541350040628	14.01196193146325	Other	CCCCCCCCCCCCCCCCOC(=O)CCc1cc(C(C)(C)C)c(O)c(C(C)(C)C)c1		0.7741745291549003	0.8182232318563206				0.9446357731005356	0.0553642268994645	0.0351370988634057
85930515	2-[7-(Oxiran-2-yl)-1-[3-[3-(oxiran-2-yl)propyl]oxiran-2-yl]hept-3-enoxy]carbonylcyclohexane-1-carboxylate	2-[7-(oxiran-2-yl)-1-[3-[3-(oxiran-2-yl)propyl]oxiran-2-yl]hept-3-enoxy]carbonylcyclohexane-1-carboxylate	GSEBSKVRBRGXMC-UHFFFAOYSA-M	C1CCC(C(C1)C(=O)[O-])C(=O)OC(CC=CCCCC2CO2)C3C(O3)CCCC4CO4	InChI=1S/C24H36O7/c25-23(26)18-10-5-6-11-19(18)24(27)31-21(12-4-2-1-3-8-16-14-28-16)22-20(30-22)13-7-9-17-15-29-17/h2,4,16-22H,1,3,5-15H2,(H,25,26)/p-1	O=C([O-])C1CCCCC1C(=O)OC(CC=CCCCC1CO1)C1OC1CCCC1CO1					-109.7704719523463	17.923484219902665	Other	O=C([O-])C1CCCCC1C(=O)OC(CC=CCCCC1CO1)C1OC1CCCC1CO1		0.7013886642165229	0.7912206084275454				0.9591889402743649	0.0408110597256352	0.0247704280134063
12104426	2-Isobutyl-4-methyltetrahydropyran-4-ol, (2R,4R)-	(2R,4R)-4-methyl-2-(2-methylpropyl)oxan-4-ol	YVSNOTITPICPTB-NXEZZACHSA-N	CC(C)C[C@@H]1C[C@](CCO1)(C)O	InChI=1S/C10H20O2/c1-8(2)6-9-7-10(3,11)4-5-12-9/h8-9,11H,4-7H2,1-3H3/t9-,10-/m1/s1	CC(C)CC1CC(C)(O)CCO1					-103.38820017028576	5.7523567292965785	Other	CC(C)C[C@@H]1C[C@](C)(O)CCO1		0.801692923217853	0.7053484867337383				0.9649407885287512	0.0350592114712486	0.0196612367693811
50918898	Carbonic acid;nickel;dihydrate	carbonic acid;nickel;dihydrate	UYNRZIWWQOFIGC-UHFFFAOYSA-N	C(=O)(O)O.O.O.[Ni].[Ni]	InChI=1S/CH2O3.2Ni.2H2O/c2-1(3)4;;;;/h(H2,2,3,4);;;2*1H2	O.O.O=C(O)O.[Ni].[Ni]					76.74993087628681	86.41838617615657	Other
4212	Mitoxantrone	1,4-dihydroxy-5,8-bis[2-(2-hydroxyethylamino)ethylamino]anthracene-9,10-dione	KKZJGLLVHKMTCM-UHFFFAOYSA-N	C1=CC(=C2C(=C1NCCNCCO)C(=O)C3=C(C=CC(=C3C2=O)O)O)NCCNCCO	InChI=1S/C22H28N4O6/c27-11-9-23-5-7-25-13-1-2-14(26-8-6-24-10-12-28)18-17(13)21(31)19-15(29)3-4-16(30)20(19)22(18)32/h1-4,23-30H,5-12H2	O=C1c2c(O)ccc(O)c2C(=O)c2c(NCCNCCO)ccc(NCCNCCO)c21	Organic compounds	Benzenoids	Anthracenes	Anthraquinones	60.32779539297983	-123.48754366364332	Benzenoids	O=C1c2c(O)ccc(O)c2C(=O)c2c(NCCNCCO)ccc(NCCNCCO)c21		1.1393429722525747	0.8668322402330441				0.8608667306532716	0.1391332693467284	0.0989835395540472
12365772	2,3-Carbonyldimercapto-[1,4]naphthoquinone	benzo[f][1,3]benzodithiole-2,4,9-trione	NAAFFZUJEKEXBY-UHFFFAOYSA-N	C1=CC=C2C(=C1)C(=O)C3=C(C2=O)SC(=O)S3	InChI=1S/C11H4O3S2/c12-7-5-3-1-2-4-6(5)8(13)10-9(7)15-11(14)16-10/h1-4H	O=C1c2ccccc2C(=O)c2sc(=O)sc21					50.723302976108855	-118.72048212741184	Other	O=C1c2ccccc2C(=O)c2sc(=O)sc21		1.1313740504591183	0.8132649996631071				0.8780784471574625	0.1219215528425374	0.0834922265728944
139025363	Chloroacetylenic rac-trans Permethrin	cis-(3-phenoxyphenyl)methyl (1S,3S)-3-(2-chloroethynyl)-2,2-dimethylcyclopropane-1-carboxylate	FJEFBSUEZRQPIM-RBUKOAKNSA-N	CC1([C@H]([C@@H]1C(=O)OCC2=CC(=CC=C2)OC3=CC=CC=C3)C#CCl)C	InChI=1S/C21H19ClO3/c1-21(2)18(11-12-22)19(21)20(23)24-14-15-7-6-10-17(13-15)25-16-8-4-3-5-9-16/h3-10,13,18-19H,14H2,1-2H3/t18-,19+/m0/s1	CC1(C)C(C#CCl)C1C(=O)OCc1cccc(Oc2ccccc2)c1					-139.2079917869982	-51.5125952582302	Other	CC1(C)[C@@H](C#CCl)[C@@H]1C(=O)OCc1cccc(Oc2ccccc2)c1		1.1748899643803703	0.6647654602665611				0.9131350715041834	0.0868649284958166	0.0520590596650116
101098827	3-Ethyl-1-methyl-1,2-dihydroimidazol-1-ium	3-ethyl-1-methyl-1,2-dihydroimidazol-1-ium	IBZJNLWLRUHZIX-UHFFFAOYSA-O	CCN1C[NH+](C=C1)C	InChI=1S/C6H12N2/c1-3-8-5-4-7(2)6-8/h4-5H,3,6H2,1-2H3/p+1	CCN1C=C[NH+](C)C1					-83.64347049135021	-19.27079238340918	Other	CCN1C=C[NH+](C)C1		0.5961101466661306	0.7221470606502948				0.9799974762151183	0.0200025237848816	0.0107939682765874
12453327	Thiocyanatomethyl 4-nitrobenzoate	thiocyanatomethyl 4-nitrobenzoate	RNUIHRVFGZJEFD-UHFFFAOYSA-N	C1=CC(=CC=C1C(=O)OCSC#N)[N+](=O)[O-]	InChI=1S/C9H6N2O4S/c10-5-16-6-15-9(12)7-1-3-8(4-2-7)11(13)14/h1-4H,6H2	N#CSCOC(=O)c1ccc([N+](=O)[O-])cc1					-7.518735464401424	-28.81140264072178	Other	N#CSCOC(=O)c1ccc([N+](=O)[O-])cc1		0.4370814083172292	0.7347486954345952				0.987288488596564	0.012711511403436	0.0066697317291206
53471252	3-Methyl-2-(2-methyl-6-sulfophenoxy)benzenesulfonic acid	3-methyl-2-(2-methyl-6-sulfophenoxy)benzenesulfonic acid	HKNDJQLKTMOYPX-UHFFFAOYSA-N	CC1=C(C(=CC=C1)S(=O)(=O)O)OC2=C(C=CC=C2S(=O)(=O)O)C	InChI=1S/C14H14O7S2/c1-9-5-3-7-11(22(15,16)17)13(9)21-14-10(2)6-4-8-12(14)23(18,19)20/h3-8H,1-2H3,(H,15,16,17)(H,18,19,20)	Cc1cccc(S(=O)(=O)O)c1Oc1c(C)cccc1S(=O)(=O)O					79.4139782913771	-91.12285154620317	Other	Cc1cccc(S(=O)(=O)O)c1Oc1c(C)cccc1S(=O)(=O)O		1.4850781629768448	0.7528381006827694				0.7849881770337868	0.2150118229662132	0.1531410593878436
3085299	(7S,9S)-7-[(2S,4R,5R,6R)-4-amino-5-hydroxy-6-methyloxan-2-yl]oxy-6,9,11-trihydroxy-9-(2-hydroxyacetyl)-4-methoxy-8,10-dihydro-7H-tetracene-5,12-dione;iron(3+)	(7S,9S)-7-[(2S,4R,5R,6R)-4-amino-5-hydroxy-6-methyloxan-2-yl]oxy-6,9,11-trihydroxy-9-(2-hydroxyacetyl)-4-methoxy-8,10-dihydro-7H-tetracene-5,12-dione;iron(3+)	AESVUZLWRXEGEX-GJPCMZTKSA-N	C[C@@H]1[C@@H]([C@@H](C[C@H](O1)O[C@H]2C[C@@](CC3=C2C(=C4C(=C3O)C(=O)C5=C(C4=O)C(=CC=C5)OC)O)(C(=O)CO)O)N)O.[Fe+3]	InChI=1S/C27H29NO11.Fe/c1-10-22(31)13(28)6-17(38-10)39-15-8-27(36,16(30)9-29)7-12-19(15)26(35)21-20(24(12)33)23(32)11-4-3-5-14(37-2)18(11)25(21)34;/h3-5,10,13,15,17,22,29,31,33,35-36H,6-9,28H2,1-2H3;/q;+3/t10-,13-,15+,17-,22+,27+;/m1./s1	COc1cccc2c1C(=O)c1c(O)c3c(c(O)c1C2=O)CC(O)(C(=O)CO)CC3OC1CC(N)C(O)C(C)O1.[Fe+3]					-134.34831031227762	-77.35144634405472	Other
12362124	2-[4-(9H-fluoren-9-yl)piperazin-1-yl]ethanol	2-[4-(9H-fluoren-9-yl)piperazin-1-yl]ethanol	VBYQOJUYQKRHAU-UHFFFAOYSA-N	C1CN(CCN1CCO)C2C3=CC=CC=C3C4=CC=CC=C24	InChI=1S/C19H22N2O/c22-14-13-20-9-11-21(12-10-20)19-17-7-3-1-5-15(17)16-6-2-4-8-18(16)19/h1-8,19,22H,9-14H2	OCCN1CCN(C2c3ccccc3-c3ccccc32)CC1					-55.36236447463487	-67.94227060444194	Other	OCCN1CCN(C2c3ccccc3-c3ccccc32)CC1		1.3263059677499969	0.7305218853146265				0.8486355967751573	0.1513644032248426	0.1017491452366871
198465	Lunarinehydrochloride	14-oxa-3,21,25-triazatetracyclo[24.2.1.07,15.08,13]nonacosa-7,9,12,18,27-pentaene-4,11,23-trione;hydrochloride	IYJSPCVXBVFEHT-UHFFFAOYSA-N	C1CC2C(=C3C=CC(=O)C=C3O2)CCC(=O)NCC4CC(C=C4)NCC(=O)CNCC=C1.Cl	InChI=1S/C25H31N3O4.ClH/c29-19-7-8-22-21-9-10-25(31)28-14-17-5-6-18(12-17)27-16-20(30)15-26-11-3-1-2-4-23(21)32-24(22)13-19;/h1,3,5-8,13,17-18,23,26-27H,2,4,9-12,14-16H2,(H,28,31);1H	Cl.O=C1C=CC2=C3CCC(=O)NCC4C=CC(C4)NCC(=O)CNCC=CCCC3OC2=C1					-107.40993597879276	-48.48205687015799	Other
23617148	2-methyl-3H-1,3-benzothiazole-2-thiol	2-methyl-3H-1,3-benzothiazole-2-thiol	VEEHYQOCOUTCFK-UHFFFAOYSA-N	CC1(NC2=CC=CC=C2S1)S	InChI=1S/C8H9NS2/c1-8(10)9-6-4-2-3-5-7(6)11-8/h2-5,9-10H,1H3	CC1(S)Nc2ccccc2S1					-43.609058329367336	-110.00713993397784	Other	CC1(S)Nc2ccccc2S1		1.023865501296781	0.7265838187804355				0.9268096502167584	0.0731903497832415	0.0450576308138609
45578	glycine, n-(carboxymethyl)-n'-(2-hydroxycyclohexyl)-n,n'-ethylenedi-, trisodium salt	trisodium;2-[carboxylatomethyl-[2-[carboxylatomethyl-(2-hydroxycyclohexyl)amino]ethyl]amino]acetate	UGSWGDUORNDBTD-UHFFFAOYSA-K	C1CCC(C(C1)N(CCN(CC(=O)[O-])CC(=O)[O-])CC(=O)[O-])O.[Na+].[Na+].[Na+]	InChI=1S/C14H24N2O7.3Na/c17-11-4-2-1-3-10(11)16(9-14(22)23)6-5-15(7-12(18)19)8-13(20)21;;;/h10-11,17H,1-9H2,(H,18,19)(H,20,21)(H,22,23);;;/q;3*+1/p-3	O=C([O-])CN(CCN(CC(=O)[O-])C1CCCCC1O)CC(=O)[O-].[Na+].[Na+].[Na+]					71.63987645360696	146.503960830795	Other
3048683	2,6-Dinitro-4-(octan-3-yl)phenyl methyl carbonate--2,6-dinitro-4-(octan-4-yl)phenyl methyl carbonate (1/1)	(2,6-dinitro-4-octan-3-ylphenyl) methyl carbonate;(2,6-dinitro-4-octan-4-ylphenyl) methyl carbonate	UDIAIAGDVJNKBL-UHFFFAOYSA-N	CCCCCC(CC)C1=CC(=C(C(=C1)[N+](=O)[O-])OC(=O)OC)[N+](=O)[O-].CCCCC(CCC)C1=CC(=C(C(=C1)[N+](=O)[O-])OC(=O)OC)[N+](=O)[O-]	InChI=1S/2C16H22N2O7/c1-4-6-7-8-11(5-2)12-9-13(17(20)21)15(25-16(19)24-3)14(10-12)18(22)23;1-4-6-8-11(7-5-2)12-9-13(17(20)21)15(25-16(19)24-3)14(10-12)18(22)23/h2*9-11H,4-8H2,1-3H3	CCCCC(CCC)c1cc([N+](=O)[O-])c(OC(=O)OC)c([N+](=O)[O-])c1.CCCCCC(CC)c1cc([N+](=O)[O-])c(OC(=O)OC)c([N+](=O)[O-])c1					39.80696400706577	-151.46150416553184	Other
3047927	2-Methylprop-1-en-1-yl 2-methylprop-2-enoate	2-methylprop-1-enyl 2-methylprop-2-enoate	UBQPQJQGZDSHEX-UHFFFAOYSA-N	CC(=COC(=O)C(=C)C)C	InChI=1S/C8H12O2/c1-6(2)5-10-8(9)7(3)4/h5H,3H2,1-2,4H3	C=C(C)C(=O)OC=C(C)C					-29.81570366244303	39.5657743809909	Other	C=C(C)C(=O)OC=C(C)C		0.1501321413437653	0.7536675672600961				0.9947595967593758	0.0052404032406242	0.0026095122501165
44778	N-Ethyl-2-(furan-2-yl)-2-hydroxyethanimidic acid	N-ethyl-2-(furan-2-yl)-2-hydroxyacetamide	IKWNXBMYMBMNKP-UHFFFAOYSA-N	CCNC(=O)C(C1=CC=CO1)O	InChI=1S/C8H11NO3/c1-2-9-8(11)7(10)6-4-3-5-12-6/h3-5,7,10H,2H2,1H3,(H,9,11)	CCNC(=O)C(O)c1ccco1					2.749875517595368	21.83673343584889	Other	CCNC(=O)C(O)c1ccco1		0.2725760264488731	0.6954072805485213				0.9953103402593876	0.0046896597406123	0.0021782085216475
170854564	CID 170854564		LNIRTAKEOCTKBY-UHFFFAOYSA-N	C.C.C.CCCCC1(CCC[CH]C1)O.[Sn]	InChI=1S/C10H19O.3CH4.Sn/c1-2-3-7-10(11)8-5-4-6-9-10;;;;/h5,11H,2-4,6-9H2,1H3;3*1H4;	C.C.C.CCCCC1(O)C[CH]CCC1.[Sn]					-126.21237974982756	-12.343330270868252	Other
94583	Flamprop M-isopropyl	propan-2-yl (2R)-2-(N-benzoyl-3-chloro-4-fluoroanilino)propanoate	IKVXBIIHQGXQRQ-CYBMUJFWSA-N	C[C@H](C(=O)OC(C)C)N(C1=CC(=C(C=C1)F)Cl)C(=O)C2=CC=CC=C2	InChI=1S/C19H19ClFNO3/c1-12(2)25-19(24)13(3)22(15-9-10-17(21)16(20)11-15)18(23)14-7-5-4-6-8-14/h4-13H,1-3H3/t13-/m1/s1	CC(C)OC(=O)C(C)N(C(=O)c1ccccc1)c1ccc(F)c(Cl)c1	Organic compounds	Benzenoids	Benzene and substituted derivatives	Anilides	-26.943371402980024	-25.26404960048442	Benzenoids	CC(C)OC(=O)[C@@H](C)N(C(=O)c1ccccc1)c1ccc(F)c(Cl)c1		0.6915923844011166	0.6243648640903713				0.986871878290772	0.0131281217092279	0.0061323874140587
290164	5-Methyl-2,3-diphenyl-1,3-thiazolidin-4-one	5-methyl-2,3-diphenyl-1,3-thiazolidin-4-one	HMZGRFPANBVBFF-UHFFFAOYSA-N	CC1C(=O)N(C(S1)C2=CC=CC=C2)C3=CC=CC=C3	InChI=1S/C16H15NOS/c1-12-15(18)17(14-10-6-3-7-11-14)16(19-12)13-8-4-2-5-9-13/h2-12,16H,1H3	CC1SC(c2ccccc2)N(c2ccccc2)C1=O					-70.33381771078389	-74.38144794398505	Other	CC1SC(c2ccccc2)N(c2ccccc2)C1=O		1.1429288425115491	0.6504555674532394				0.9249784840484744	0.0750215159515256	0.0436237487199984
149013	1-Imidazolidinecarboxamide, N-(3,5-dichlorophenyl)-3-(1-methylethyl)-2,4-dioxo-	N-(3,5-dichlorophenyl)-2,4-dioxo-3-propan-2-ylimidazolidine-1-carboxamide	GKJUMTZXIUCPAG-UHFFFAOYSA-N	CC(C)N1C(=O)CN(C1=O)C(=O)NC2=CC(=CC(=C2)Cl)Cl	InChI=1S/C13H13Cl2N3O3/c1-7(2)18-11(19)6-17(13(18)21)12(20)16-10-4-8(14)3-9(15)5-10/h3-5,7H,6H2,1-2H3,(H,16,20)	CC(C)N1C(=O)CN(C(=O)Nc2cc(Cl)cc(Cl)c2)C1=O	Organic compounds	Organoheterocyclic compounds	Azolidines	Imidazolidines	64.86541522529402	-49.49882237122352	Organoheterocyclic compounds	CC(C)N1C(=O)CN(C(=O)Nc2cc(Cl)cc(Cl)c2)C1=O		1.6376970075962238	0.1885733897368698	RP 30228	1.65	0.21	0.9903885502039405	0.0096114497960595	0.0005283332125481
44561	Foscarnet Sodium	trisodium;phosphonatoformate	DFHAXXVZCFXGOQ-UHFFFAOYSA-K	C(=O)([O-])P(=O)([O-])[O-].[Na+].[Na+].[Na+]	InChI=1S/CH3O5P.3Na/c2-1(3)7(4,5)6;;;/h(H,2,3)(H2,4,5,6);;;/q;3*+1/p-3	O=C([O-])P(=O)([O-])[O-].[Na+].[Na+].[Na+]	Organic compounds	Organic acids and derivatives	Organic phosphonic acids and derivatives	Organic phosphonic acids	96.45241217227102	130.85196774060284	Organic acids and derivatives
173945	3,4-bis(7-methyloctyl)naphthalene-1,2-disulfonic Acid	3,4-bis(7-methyloctyl)naphthalene-1,2-disulfonic acid	MAMWGBUITWJYKH-UHFFFAOYSA-N	CC(C)CCCCCCC1=C(C(=C(C2=CC=CC=C21)S(=O)(=O)O)S(=O)(=O)O)CCCCCCC(C)C	InChI=1S/C28H44O6S2/c1-21(2)15-9-5-7-11-17-23-24-18-13-14-20-26(24)28(36(32,33)34)27(35(29,30)31)25(23)19-12-8-6-10-16-22(3)4/h13-14,18,20-22H,5-12,15-17,19H2,1-4H3,(H,29,30,31)(H,32,33,34)	CC(C)CCCCCCc1c(S(=O)(=O)O)c(S(=O)(=O)O)c2ccccc2c1CCCCCCC(C)C					71.50863624290132	-12.08070499594598	Other	CC(C)CCCCCCc1c(S(=O)(=O)O)c(S(=O)(=O)O)c2ccccc2c1CCCCCCC(C)C		1.675246046897418	0.8307759124930704				0.6865924132503339	0.313407586749666	0.242534073115717
54328016	N-[1-hydroxy-2-(hydroxymethyl)butan-2-yl]octadec-9-enamide	N-[1-hydroxy-2-(hydroxymethyl)butan-2-yl]octadec-9-enamide	SWIDIEIRJNXXBY-UHFFFAOYSA-N	CCCCCCCCC=CCCCCCCCC(=O)NC(CC)(CO)CO	InChI=1S/C23H45NO3/c1-3-5-6-7-8-9-10-11-12-13-14-15-16-17-18-19-22(27)24-23(4-2,20-25)21-26/h11-12,25-26H,3-10,13-21H2,1-2H3,(H,24,27)	CCCCCCCCC=CCCCCCCCC(=O)NC(CC)(CO)CO					-16.858030346922124	66.36246348765447	Other	CCCCCCCCC=CCCCCCCCC(=O)NC(CC)(CO)CO		0.5421348407798202	0.8011813941068063				0.972474589918608	0.027525410081392	0.0162476445140119
124992	N(delta)-(Phosphonoacetyl)-L-ornithine	(2S)-2-amino-5-[(2-phosphonoacetyl)amino]pentanoic acid	FCIHAQFHXJOLIF-YFKPBYRVSA-N	C(C[C@@H](C(=O)O)N)CNC(=O)CP(=O)(O)O	InChI=1S/C7H15N2O6P/c8-5(7(11)12)2-1-3-9-6(10)4-16(13,14)15/h5H,1-4,8H2,(H,9,10)(H,11,12)(H2,13,14,15)/t5-/m0/s1	NC(CCCNC(=O)CP(=O)(O)O)C(=O)O	Organic compounds	Organic acids and derivatives	Carboxylic acids and derivatives	Amino acids, peptides, and analogues	-5.512297927241495	39.8508992501959	Organic acids and derivatives	N[C@@H](CCCNC(=O)CP(=O)(O)O)C(=O)O		0.9428211432251634	0.8010238166643067				0.9219972136657432	0.0780027863342568	0.0506621208811532
13233182	6-(Ethylsulfanyl)-3-(4-methylphenyl)-1,3,5-triazine-2,4(1H,3H)-dione	6-ethylsulfanyl-3-(4-methylphenyl)-1H-1,3,5-triazine-2,4-dione	RVYSGYSCAISTKT-UHFFFAOYSA-N	CCSC1=NC(=O)N(C(=O)N1)C2=CC=C(C=C2)C	InChI=1S/C12H13N3O2S/c1-3-18-10-13-11(16)15(12(17)14-10)9-6-4-8(2)5-7-9/h4-7H,3H2,1-2H3,(H,13,14,16,17)	CCSc1nc(=O)n(-c2ccc(C)cc2)c(=O)[nH]1					-22.08218639552464	-93.82976640423564	Other	CCSc1nc(=O)n(-c2ccc(C)cc2)c(=O)[nH]1		2.0378419490285204	0.7158817360849848				0.5230245185448948	0.4769754814551051	0.3806690371645289
170854563	Azane;3,3,4,4,5,5,6,6,7,7,8,8,9,9,10,10,11,11,12,12,13,13,14,14,14-pentacosafluorotetradecyl hydrogen sulfate	azane;3,3,4,4,5,5,6,6,7,7,8,8,9,9,10,10,11,11,12,12,13,13,14,14,14-pentacosafluorotetradecyl hydrogen sulfate	DSZVJBLTLPXMKN-UHFFFAOYSA-N	C(COS(=O)(=O)O)C(C(C(C(C(C(C(C(C(C(C(C(F)(F)F)(F)F)(F)F)(F)F)(F)F)(F)F)(F)F)(F)F)(F)F)(F)F)(F)F)(F)F.N	InChI=1S/C14H5F25O4S.H3N/c15-3(16,1-2-43-44(40,41)42)4(17,18)5(19,20)6(21,22)7(23,24)8(25,26)9(27,28)10(29,30)11(31,32)12(33,34)13(35,36)14(37,38)39;/h1-2H2,(H,40,41,42);1H3	N.O=S(=O)(O)OCCC(F)(F)C(F)(F)C(F)(F)C(F)(F)C(F)(F)C(F)(F)C(F)(F)C(F)(F)C(F)(F)C(F)(F)C(F)(F)C(F)(F)F					119.25094531454788	38.77497053374772	Other
170854562	Azane;3,3,4,4,5,5,6,6,7,7,8,8,9,9,10,10,11,11,12,12,12-henicosafluorododecyl hydrogen sulfate	azane;3,3,4,4,5,5,6,6,7,7,8,8,9,9,10,10,11,11,12,12,12-henicosafluorododecyl hydrogen sulfate	KEZSZPYKJJAJLN-UHFFFAOYSA-N	C(COS(=O)(=O)O)C(C(C(C(C(C(C(C(C(C(F)(F)F)(F)F)(F)F)(F)F)(F)F)(F)F)(F)F)(F)F)(F)F)(F)F.N	InChI=1S/C12H5F21O4S.H3N/c13-3(14,1-2-37-38(34,35)36)4(15,16)5(17,18)6(19,20)7(21,22)8(23,24)9(25,26)10(27,28)11(29,30)12(31,32)33;/h1-2H2,(H,34,35,36);1H3	N.O=S(=O)(O)OCCC(F)(F)C(F)(F)C(F)(F)C(F)(F)C(F)(F)C(F)(F)C(F)(F)C(F)(F)C(F)(F)C(F)(F)F					119.25164902475296	38.774651102274	Other
170854561	Azane;3,3,4,4,5,5,6,6,7,7,8,8,9,9,10,10,10-heptadecafluorodecyl hydrogen sulfate	azane;3,3,4,4,5,5,6,6,7,7,8,8,9,9,10,10,10-heptadecafluorodecyl hydrogen sulfate	AUMNZKQKJQNCMK-UHFFFAOYSA-N	C(COS(=O)(=O)O)C(C(C(C(C(C(C(C(F)(F)F)(F)F)(F)F)(F)F)(F)F)(F)F)(F)F)(F)F.N	InChI=1S/C10H5F17O4S.H3N/c11-3(12,1-2-31-32(28,29)30)4(13,14)5(15,16)6(17,18)7(19,20)8(21,22)9(23,24)10(25,26)27;/h1-2H2,(H,28,29,30);1H3	N.O=S(=O)(O)OCCC(F)(F)C(F)(F)C(F)(F)C(F)(F)C(F)(F)C(F)(F)C(F)(F)C(F)(F)F					119.25181486476328	38.77823050719739	Other
12345331	1-[7-Methoxy-4-(4-methoxyphenyl)-1-(2-nitrophenyl)cinnolin-2-yl]ethanone	1-[7-methoxy-4-(4-methoxyphenyl)-1-(2-nitrophenyl)cinnolin-2-yl]ethanone	MJSCLLDHBZXVOZ-UHFFFAOYSA-N	CC(=O)N1C=C(C2=C(N1C3=CC=CC=C3[N+](=O)[O-])C=C(C=C2)OC)C4=CC=C(C=C4)OC	InChI=1S/C24H21N3O5/c1-16(28)25-15-21(17-8-10-18(31-2)11-9-17)20-13-12-19(32-3)14-24(20)26(25)22-6-4-5-7-23(22)27(29)30/h4-15H,1-3H3	COc1ccc(C2=CN(C(C)=O)N(c3ccccc3[N+](=O)[O-])c3cc(OC)ccc32)cc1					23.590995573045163	-148.0851810261011	Other	COc1ccc(C2=CN(C(C)=O)N(c3ccccc3[N+](=O)[O-])c3cc(OC)ccc32)cc1		1.657665932583165	0.7221936304340251				0.7202753551170753	0.2797246448829247	0.2039802566395475
170854560	Ethoxy-ethyl-(6-phenylmethoxypyridazin-3-yl)oxy-sulfanylidene-lambda5-phosphane	ethoxy-ethyl-(6-phenylmethoxypyridazin-3-yl)oxy-sulfanylidene-lambda5-phosphane	QWXNUFXZHAPIPX-UHFFFAOYSA-N	CCOP(=S)(CC)OC1=NN=C(C=C1)OCC2=CC=CC=C2	InChI=1S/C15H19N2O3PS/c1-3-19-21(22,4-2)20-15-11-10-14(16-17-15)18-12-13-8-6-5-7-9-13/h5-11H,3-4,12H2,1-2H3	CCOP(=S)(CC)Oc1ccc(OCc2ccccc2)nn1					80.41072753352601	15.510731086276463	Other	CCOP(=S)(CC)Oc1ccc(OCc2ccccc2)nn1		1.072324842992304	0.6926510187912044				0.9269751626203508	0.0730248373796491	0.0438316044249343
170854559	4H-thieno[3,4-d][1,3]thiazine	4H-thieno[3,4-d][1,3]thiazine	IEMVAEJDUDEFIU-UHFFFAOYSA-N	C1C2=CSC=C2N=CS1	InChI=1S/C6H5NS2/c1-5-2-9-4-7-6(5)3-8-1/h1,3-4H,2H2	C1=Nc2cscc2CS1					8.122129171555173	-88.25390574530432	Other	C1=Nc2cscc2CS1		0.9129499771981928	0.7944932784314456				0.9289333801540558	0.0710666198459442	0.0455586768321688
13308867	1-(5-Acetyl-2-hydroxyphenyl)-3-methylbutan-1-one	1-(5-acetyl-2-hydroxyphenyl)-3-methylbutan-1-one	SXPHHWILAWXFLE-UHFFFAOYSA-N	CC(C)CC(=O)C1=C(C=CC(=C1)C(=O)C)O	InChI=1S/C13H16O3/c1-8(2)6-13(16)11-7-10(9(3)14)4-5-12(11)15/h4-5,7-8,15H,6H2,1-3H3	CC(=O)c1ccc(O)c(C(=O)CC(C)C)c1	Organic compounds	Organic oxygen compounds	Organooxygen compounds	Carbonyl compounds	16.910361648147536	-52.208276565535776	Organic oxygen compounds	CC(=O)c1ccc(O)c(C(=O)CC(C)C)c1		0.6841800635463869	0.6451568090543327				0.9847011933903964	0.0152988066096036	0.0074415705553354
69236097	1-(4-Aza-1-azoniabicyclo[2.2.2]octan-1-yl)propan-2-ol	1-(4-aza-1-azoniabicyclo[2.2.2]octan-1-yl)propan-2-ol	DPDBPVGTIYUVHS-UHFFFAOYSA-N	CC(C[N+]12CCN(CC1)CC2)O	InChI=1S/C9H19N2O/c1-9(12)8-11-5-2-10(3-6-11)4-7-11/h9,12H,2-8H2,1H3/q+1	CC(O)C[N+]12CCN(CC1)CC2					-82.03020808906818	-5.8363752106168185	Other	CC(O)C[N+]12CCN(CC1)CC2		0.8754539731592823	0.7839082229083394				0.937675137976874	0.062324862023126	0.0391887588122735
46783803	6-Chloro-3-(dimethoxyphosphinothioyloxymethyl)-[1,3]oxazolo[4,5-b]pyridin-2-one	6-chloro-3-(dimethoxyphosphinothioyloxymethyl)-[1,3]oxazolo[4,5-b]pyridin-2-one	AULZJZPGESJWFK-UHFFFAOYSA-N	COP(=S)(OC)OCN1C2=C(C=C(C=N2)Cl)OC1=O	InChI=1S/C9H10ClN2O5PS/c1-14-18(19,15-2)16-5-12-8-7(17-9(12)13)3-6(10)4-11-8/h3-4H,5H2,1-2H3	COP(=S)(OC)OCn1c(=O)oc2cc(Cl)cnc21					-18.133961472957083	-117.68585580077148	Other	COP(=S)(OC)OCn1c(=O)oc2cc(Cl)cnc21		1.0652561936049785	0.7253346838040486				0.9189242473886574	0.0810757526113425	0.0504356228438204
10198203	2(3H)-Furanone, 5-(2,2-dichloroethenyl)dihydro-4,4-dimethyl-	5-(2,2-dichloroethenyl)-4,4-dimethyloxolan-2-one	VZXWRVKAQVLXGL-UHFFFAOYSA-N	CC1(CC(=O)OC1C=C(Cl)Cl)C	InChI=1S/C8H10Cl2O2/c1-8(2)4-7(11)12-5(8)3-6(9)10/h3,5H,4H2,1-2H3	CC1(C)CC(=O)OC1C=C(Cl)Cl					-123.32097618636348	-37.01693458097496	Other	CC1(C)CC(=O)OC1C=C(Cl)Cl		0.6007656314218726	0.7389664729510584				0.9772851101582352	0.0227148898417648	0.0125796777665977
170854558	CID 170854558		SEMBJQWJGPVUGB-UHFFFAOYSA-N	C(CN(CP(=O)(O)O)CP(=O)(O)O)N(CCN(CP(=O)(O)O)CP(=O)(O)O)CP(=O)(O)O.[Na].[Na].[Na].[Na].[Na]	InChI=1S/C9H28N3O15P5.5Na/c13-28(14,15)5-10(1-3-11(6-29(16,17)18)7-30(19,20)21)2-4-12(8-31(22,23)24)9-32(25,26)27;;;;;/h1-9H2,(H2,13,14,15)(H2,16,17,18)(H2,19,20,21)(H2,22,23,24)(H2,25,26,27);;;;;	O=P(O)(O)CN(CCN(CP(=O)(O)O)CP(=O)(O)O)CCN(CP(=O)(O)O)CP(=O)(O)O.[Na].[Na].[Na].[Na].[Na]					80.57070406234246	159.5209113013109	Other
107696	Cyano(4-phenoxyphenyl)methyl 3-(2,2-dichloroethenyl)-2,2-dimethylcyclopropanecarboxylate	[cyano-(4-phenoxyphenyl)methyl] 3-(2,2-dichloroethenyl)-2,2-dimethylcyclopropane-1-carboxylate	NGALOHODGJDMHA-UHFFFAOYSA-N	CC1(C(C1C(=O)OC(C#N)C2=CC=C(C=C2)OC3=CC=CC=C3)C=C(Cl)Cl)C	InChI=1S/C22H19Cl2NO3/c1-22(2)17(12-19(23)24)20(22)21(26)28-18(13-25)14-8-10-16(11-9-14)27-15-6-4-3-5-7-15/h3-12,17-18,20H,1-2H3	CC1(C)C(C=C(Cl)Cl)C1C(=O)OC(C#N)c1ccc(Oc2ccccc2)cc1					-138.11743960537655	-52.32493557754532	Other	CC1(C)C(C=C(Cl)Cl)C1C(=O)OC(C#N)c1ccc(Oc2ccccc2)cc1		1.3001865301148303	0.4193933198419415				0.9683751655946742	0.0316248344053258	0.0113840469399071
19786905	N-(3,5-Di-tert-butyl-4-hydroxyphenyl)methanesulfonamide	N-(3,5-ditert-butyl-4-hydroxyphenyl)methanesulfonamide	CUDGKHSESZYWBC-UHFFFAOYSA-N	CC(C)(C)C1=CC(=CC(=C1O)C(C)(C)C)NS(=O)(=O)C	InChI=1S/C15H25NO3S/c1-14(2,3)11-8-10(16-20(7,18)19)9-12(13(11)17)15(4,5)6/h8-9,16-17H,1-7H3	CC(C)(C)c1cc(NS(C)(=O)=O)cc(C(C)(C)C)c1O					13.248160461881652	-66.67839531070928	Other	CC(C)(C)c1cc(NS(C)(=O)=O)cc(C(C)(C)C)c1O		0.8256952226587899	0.7397028651194466				0.9549224820387248	0.0450775179612751	0.0266404525174762
21503219	N~1~,N~1~,N~4~-Tris(5-methylhexan-2-yl)benzene-1,4-diamine	1-N,4-N,4-N-tris(5-methylhexan-2-yl)benzene-1,4-diamine	DPCYBQZGOARDFV-UHFFFAOYSA-N	CC(C)CCC(C)NC1=CC=C(C=C1)N(C(C)CCC(C)C)C(C)CCC(C)C	InChI=1S/C27H50N2/c1-20(2)10-13-23(7)28-26-16-18-27(19-17-26)29(24(8)14-11-21(3)4)25(9)15-12-22(5)6/h16-25,28H,10-15H2,1-9H3	CC(C)CCC(C)Nc1ccc(N(C(C)CCC(C)C)C(C)CCC(C)C)cc1					69.94667549113065	-28.770929362985008	Other	CC(C)CCC(C)Nc1ccc(N(C(C)CCC(C)C)C(C)CCC(C)C)cc1		1.5167486792674532	0.8040820275478296				0.7578713317827401	0.2421286682172598	0.1791868826078363
61797	H4Mg2O10Si3	dimagnesium;dioxido(oxo)silane;bis(hydroxy-oxido-oxosilane);hydrate	TUKQLEWOUPCTOS-UHFFFAOYSA-N	O.O[Si](=O)[O-].O[Si](=O)[O-].[O-][Si](=O)[O-].[Mg+2].[Mg+2]	InChI=1S/2Mg.2HO3Si.O3Si.H2O/c;;3*1-4(2)3;/h;;2*1H;;1H2/q2*+2;2*-1;-2;	O.O=[Si]([O-])O.O=[Si]([O-])O.O=[Si]([O-])[O-].[Mg+2].[Mg+2]					98.71737384160612	111.5689436982856	Other
15741773	1-Methyl-2-(3-methylbenzene-1-sulfonyl)benzene	1-methyl-2-(3-methylphenyl)sulfonylbenzene	HYCXGLRBKUIGFW-UHFFFAOYSA-N	CC1=CC(=CC=C1)S(=O)(=O)C2=CC=CC=C2C	InChI=1S/C14H14O2S/c1-11-6-5-8-13(10-11)17(15,16)14-9-4-3-7-12(14)2/h3-10H,1-2H3	Cc1cccc(S(=O)(=O)c2ccccc2C)c1	Organic compounds	Benzenoids	Benzene and substituted derivatives	Benzenesulfonyl compounds	88.0436001202396	-71.01758034020867	Benzenoids	Cc1cccc(S(=O)(=O)c2ccccc2C)c1		1.3899109415770226	0.6590947976651489				0.8521694435859832	0.1478305564140167	0.0945991190524928
13243981	(3-ethylphenyl) N-ethylcarbamate	(3-ethylphenyl) N-ethylcarbamate	XXNDKXXOMIZVOG-UHFFFAOYSA-N	CCC1=CC(=CC=C1)OC(=O)NCC	InChI=1S/C11H15NO2/c1-3-9-6-5-7-10(8-9)14-11(13)12-4-2/h5-8H,3-4H2,1-2H3,(H,12,13)	CCNC(=O)Oc1cccc(CC)c1					8.062516936524776	-34.30472343953188	Other	CCNC(=O)Oc1cccc(CC)c1		0.7140904463755255	0.5608091952399197				0.9925364893206586	0.0074635106793413	0.0029967225889523
12622488	1-[[2-(3,4-Dichlorophenyl)-1,3-dioxolan-2-yl]methyl]-1,2,4-triazole	1-[[2-(3,4-dichlorophenyl)-1,3-dioxolan-2-yl]methyl]-1,2,4-triazole	QKYVXYHLGMXGLJ-UHFFFAOYSA-N	C1COC(O1)(CN2C=NC=N2)C3=CC(=C(C=C3)Cl)Cl	InChI=1S/C12H11Cl2N3O2/c13-10-2-1-9(5-11(10)14)12(18-3-4-19-12)6-17-8-15-7-16-17/h1-2,5,7-8H,3-4,6H2	Clc1ccc(C2(Cn3cncn3)OCCO2)cc1Cl					-5.001475249492459	-50.36654412332843	Other	Clc1ccc(C2(Cn3cncn3)OCCO2)cc1Cl		2.24416677584313	0.5741134210309092				0.3869128104277919	0.6130871895722081	0.4922832867258155
131881803	Copper;phosphoric acid;dihydrate	copper;phosphoric acid;dihydrate	AQMVDMUAEHVCBI-UHFFFAOYSA-N	O.O.OP(=O)(O)O.OP(=O)(O)O.[Cu].[Cu].[Cu]	InChI=1S/3Cu.2H3O4P.2H2O/c;;;2*1-5(2,3)4;;/h;;;2*(H3,1,2,3,4);2*1H2	O.O.O=P(O)(O)O.O=P(O)(O)O.[Cu].[Cu].[Cu]					88.6182274097938	130.29696130321426	Other
2760002	4-(3-Methylphenyl)-4-oxobutyric acid	4-(3-methylphenyl)-4-oxobutanoic acid	NZHPMZMVALJALH-UHFFFAOYSA-N	CC1=CC(=CC=C1)C(=O)CCC(=O)O	InChI=1S/C11H12O3/c1-8-3-2-4-9(7-8)10(12)5-6-11(13)14/h2-4,7H,5-6H2,1H3,(H,13,14)	Cc1cccc(C(=O)CCC(=O)O)c1					27.846788288773283	-48.91958432073661	Other	Cc1cccc(C(=O)CCC(=O)O)c1		0.5556352109322934	0.6351254218845048				0.9917758055599925	0.0082241944400076	0.0037246031351654
154734544	Polyethylene glycol,ether with 4-hydroxy-2,2,6,6-tetramethyl-1-piperidineethanol (2:1)	2-[2-[4-(2-hydroxyethoxy)-2,2,6,6-tetramethylpiperidin-1-yl]ethoxy]ethanol	UISMFHRFBGIXPF-UHFFFAOYSA-N	CC1(CC(CC(N1CCOCCO)(C)C)OCCO)C	InChI=1S/C15H31NO4/c1-14(2)11-13(20-10-7-18)12-15(3,4)16(14)5-8-19-9-6-17/h13,17-18H,5-12H2,1-4H3	CC1(C)CC(OCCO)CC(C)(C)N1CCOCCO					-105.8206595670053	21.068702222071785	Other	CC1(C)CC(OCCO)CC(C)(C)N1CCOCCO		1.3175771007468973	0.7417921769386384				0.8477210675044482	0.1522789324955518	0.1030980568502466
138394643	1-Propanaminium, 3-[[4-[(heptadecafluorononyl)oxy]benzoyl]amino]-N,N,N-trimethyl-(9CI)	3-[[4-(1,1,2,2,3,3,4,4,5,5,6,6,7,7,9,9,9-heptadecafluorononoxy)benzoyl]amino]propyl-trimethylazanium	LENDGRWTJNFJQE-UHFFFAOYSA-O	C[N+](C)(C)CCCNC(=O)C1=CC=C(C=C1)OC(C(C(C(C(C(C(CC(F)(F)F)(F)F)(F)F)(F)F)(F)F)(F)F)(F)F)(F)F	InChI=1S/C22H21F17N2O2/c1-41(2,3)10-4-9-40-14(42)12-5-7-13(8-6-12)43-22(38,39)21(36,37)20(34,35)19(32,33)18(30,31)17(28,29)15(23,24)11-16(25,26)27/h5-8H,4,9-11H2,1-3H3/p+1	C[N+](C)(C)CCCNC(=O)c1ccc(OC(F)(F)C(F)(F)C(F)(F)C(F)(F)C(F)(F)C(F)(F)C(F)(F)CC(F)(F)F)cc1					108.09674747220632	25.080548511668727	Other	C[N+](C)(C)CCCNC(=O)c1ccc(OC(F)(F)C(F)(F)C(F)(F)C(F)(F)C(F)(F)C(F)(F)C(F)(F)CC(F)(F)F)cc1		1.4708034040355495	1.0534401796566133				0.7182043035979536	0.2817956964020464	0.2282345283472011
60109703	(1S,3R)-1,3-diphenylpropane-1,3-diamine	(1R,3S)-1,3-diphenylpropane-1,3-diamine	ILDQIFPNBGCLRH-GASCZTMLSA-N	C1=CC=C(C=C1)[C@@H](C[C@@H](C2=CC=CC=C2)N)N	InChI=1S/C15H18N2/c16-14(12-7-3-1-4-8-12)11-15(17)13-9-5-2-6-10-13/h1-10,14-15H,11,16-17H2/t14-,15+	NC(CC(N)c1ccccc1)c1ccccc1					39.360843212471536	2.6509983373947903	Other	N[C@H](C[C@H](N)c1ccccc1)c1ccccc1		1.1402884087797918	0.7078618937547296				0.907642831120446	0.0923571688795541	0.0576116568102268
13752580	N,5-bis(4-chlorophenyl)-4-[4-(dimethylamino)phenyl]-3,4-dihydropyrazole-2-carboxamide	N,5-bis(4-chlorophenyl)-4-[4-(dimethylamino)phenyl]-3,4-dihydropyrazole-2-carboxamide	UXFXUXFBNIWGJZ-UHFFFAOYSA-N	CN(C)C1=CC=C(C=C1)C2CN(N=C2C3=CC=C(C=C3)Cl)C(=O)NC4=CC=C(C=C4)Cl	InChI=1S/C24H22Cl2N4O/c1-29(2)21-13-5-16(6-14-21)22-15-30(24(31)27-20-11-9-19(26)10-12-20)28-23(22)17-3-7-18(25)8-4-17/h3-14,22H,15H2,1-2H3,(H,27,31)	CN(C)c1ccc(C2CN(C(=O)Nc3ccc(Cl)cc3)N=C2c2ccc(Cl)cc2)cc1					109.0223882778832	-60.53690056106752	Other	CN(C)c1ccc(C2CN(C(=O)Nc3ccc(Cl)cc3)N=C2c2ccc(Cl)cc2)cc1		1.6494439334496942	0.6978683619597764				0.7309819953451223	0.2690180046548777	0.1926662475682674
41507	Cis-3-(2,2-dichlorovinyl)-2,2-dimethylcyclopropane carboxylic acid	trans-(1S,3S)-3-(2,2-dichloroethenyl)-2,2-dimethylcyclopropane-1-carboxylic acid	LLMLSUSAKZVFOA-INEUFUBQSA-N	CC1([C@@H]([C@@H]1C(=O)O)C=C(Cl)Cl)C	InChI=1S/C8H10Cl2O2/c1-8(2)4(3-5(9)10)6(8)7(11)12/h3-4,6H,1-2H3,(H,11,12)/t4-,6-/m1/s1	CC1(C)C(C=C(Cl)Cl)C1C(=O)O					-139.48214005875408	-47.93901061656008	Other	CC1(C)[C@H](C=C(Cl)Cl)[C@@H]1C(=O)O		0.6762787356218299	0.1232738738124934				1.0	0.0	0.0
42890	Idarubicin	(7S,9S)-9-acetyl-7-[(2R,4S,5S,6S)-4-amino-5-hydroxy-6-methyloxan-2-yl]oxy-6,9,11-trihydroxy-8,10-dihydro-7H-tetracene-5,12-dione	XDXDZDZNSLXDNA-TZNDIEGXSA-N	C[C@H]1[C@H]([C@H](C[C@@H](O1)O[C@H]2C[C@@](CC3=C2C(=C4C(=C3O)C(=O)C5=CC=CC=C5C4=O)O)(C(=O)C)O)N)O	InChI=1S/C26H27NO9/c1-10-21(29)15(27)7-17(35-10)36-16-9-26(34,11(2)28)8-14-18(16)25(33)20-19(24(14)32)22(30)12-5-3-4-6-13(12)23(20)31/h3-6,10,15-17,21,29,32-34H,7-9,27H2,1-2H3/t10-,15-,16-,17-,21+,26-/m0/s1	CC(=O)C1(O)Cc2c(O)c3c(c(O)c2C(OC2CC(N)C(O)C(C)O2)C1)C(=O)c1ccccc1C3=O	Organic compounds	Phenylpropanoids and polyketides	Anthracyclines		-134.4109952967591	-77.27550739606056	Phenylpropanoids and polyketides	CC(=O)[C@]1(O)Cc2c(O)c3c(c(O)c2[C@@H](O[C@H]2C[C@H](N)[C@H](O)[C@H](C)O2)C1)C(=O)c1ccccc1C3=O		1.1115135037000332	0.8424454073731205				0.8746480779408025	0.1253519220591975	0.0872849363988419
131675326	C21H18BrN5	8-azido-5-ethyl-6-phenylphenanthridin-3-imine;hydrobromide	GHUXAYLZEGLXDA-UHFFFAOYSA-N	CCN1C2=CC(=N)C=CC2=C3C=CC(=CC3=C1C4=CC=CC=C4)N=[N+]=[N-].Br	InChI=1S/C21H17N5.BrH/c1-2-26-20-12-15(22)8-10-18(20)17-11-9-16(24-25-23)13-19(17)21(26)14-6-4-3-5-7-14;/h3-13,22H,2H2,1H3;1H	Br.CCn1c2cc(=N)ccc-2c2ccc(N=[N+]=[N-])cc2c1-c1ccccc1					-14.806957599303807	-138.54829394213107	Other
170854557	Cobalt;nickel;dihydrate	cobalt;nickel;dihydrate	FBLXNYMYLQJPFN-UHFFFAOYSA-N	O.O.[Co].[Ni]	InChI=1S/Co.Ni.2H2O/h;;2*1H2	O.O.[Co].[Ni]					67.18430829212805	51.19873524995737	Other
106717	3-Chloro-2-hydroxy-N,N-dimethyl-N-{2-[(2-methylprop-2-enoyl)oxy]ethyl}propan-1-aminium	(3-chloro-2-hydroxypropyl)-dimethyl-[2-(2-methylprop-2-enoyloxy)ethyl]azanium	TXZDFERKDKICLU-UHFFFAOYSA-N	CC(=C)C(=O)OCC[N+](C)(C)CC(CCl)O	InChI=1S/C11H21ClNO3/c1-9(2)11(15)16-6-5-13(3,4)8-10(14)7-12/h10,14H,1,5-8H2,2-4H3/q+1	C=C(C)C(=O)OCC[N+](C)(C)CC(O)CCl					-43.904436953039685	30.38656914030206	Other	C=C(C)C(=O)OCC[N+](C)(C)CC(O)CCl		0.4790493294393987	0.7253706736602686				0.9863062727335922	0.0136937272664078	0.0071684207287292
11265103	Pyrimidine, 4-methyl-2,6-diphenyl-	4-methyl-2,6-diphenylpyrimidine	CIFNETAIIQECIJ-UHFFFAOYSA-N	CC1=CC(=NC(=N1)C2=CC=CC=C2)C3=CC=CC=C3	InChI=1S/C17H14N2/c1-13-12-16(14-8-4-2-5-9-14)19-17(18-13)15-10-6-3-7-11-15/h2-12H,1H3	Cc1cc(-c2ccccc2)nc(-c2ccccc2)n1	Organic compounds	Organoheterocyclic compounds	Diazines	Pyrimidines and pyrimidine derivatives	4.063683760096822	-99.5003276720228	Organoheterocyclic compounds	Cc1cc(-c2ccccc2)nc(-c2ccccc2)n1		1.686837145091951	0.6780122023047814				0.7185934616393517	0.2814065383606483	0.2009072142470103
174029	2-Sulfosuccinamic acid	4-amino-4-oxo-2-sulfobutanoic acid	BCFOOQRXUXKJCL-UHFFFAOYSA-N	C(C(C(=O)O)S(=O)(=O)O)C(=O)N	InChI=1S/C4H7NO6S/c5-3(6)1-2(4(7)8)12(9,10)11/h2H,1H2,(H2,5,6)(H,7,8)(H,9,10,11)	NC(=O)CC(C(=O)O)S(=O)(=O)O	Organic compounds	Lipids and lipid-like molecules	Fatty Acyls	Fatty acids and conjugates	-46.0903018853383	66.05201917348995	Lipids and lipid-like molecules	NC(=O)CC(C(=O)O)S(=O)(=O)O		1.2987666922934042	0.7785724322841123				0.8419165774532025	0.1580834225467975	0.1096225382295854
12280573	(S)-2-amino-5-methoxytetralin hydrochloride	(2S)-5-methoxy-1,2,3,4-tetrahydronaphthalen-2-amine;hydrochloride	CGLCAQWQPIFKRX-FVGYRXGTSA-N	COC1=CC=CC2=C1CC[C@@H](C2)N.Cl	InChI=1S/C11H15NO.ClH/c1-13-11-4-2-3-8-7-9(12)5-6-10(8)11;/h2-4,9H,5-7,12H2,1H3;1H/t9-;/m0./s1	COc1cccc2c1CCC(N)C2.Cl					-62.52682455876976	-92.3126025717263	Other
185889	Pyridine-3-carboxamide, 2-chloro-N-(2-phenylphenyl)-	2-chloro-N-(2-phenylphenyl)pyridine-3-carboxamide	LLPUJNYVYYGTEP-UHFFFAOYSA-N	C1=CC=C(C=C1)C2=CC=CC=C2NC(=O)C3=C(N=CC=C3)Cl	InChI=1S/C18H13ClN2O/c19-17-15(10-6-12-20-17)18(22)21-16-11-5-4-9-14(16)13-7-2-1-3-8-13/h1-12H,(H,21,22)	O=C(Nc1ccccc1-c1ccccc1)c1cccnc1Cl					48.27116359086233	-66.31422314542837	Other	O=C(Nc1ccccc1-c1ccccc1)c1cccnc1Cl		1.6256429034740765	0.6654524550813715				0.7522378600021677	0.2477621399978322	0.1720315355461477
799602	1-propyl-1H-1,3-benzodiazol-2-amine	1-propylbenzimidazol-2-amine	MGKUHRRJQCKXOW-UHFFFAOYSA-N	CCCN1C2=CC=CC=C2N=C1N	InChI=1S/C10H13N3/c1-2-7-13-9-6-4-3-5-8(9)12-10(13)11/h3-6H,2,7H2,1H3,(H2,11,12)	CCCn1c(N)nc2ccccc21	Organic compounds	Organoheterocyclic compounds	Benzimidazoles		11.753845940310493	-124.87534045620312	Organoheterocyclic compounds	CCCn1c(N)nc2ccccc21		1.2733293916083546	0.6612904367887942				0.8885029310378518	0.1114970689621481	0.0687865715099741
10399568	1-(4-Phenoxyphenoxy)-2-propanol	1-(4-phenoxyphenoxy)propan-2-ol	RVAHBQKJLFMRFE-UHFFFAOYSA-N	CC(COC1=CC=C(C=C1)OC2=CC=CC=C2)O	InChI=1S/C15H16O3/c1-12(16)11-17-13-7-9-15(10-8-13)18-14-5-3-2-4-6-14/h2-10,12,16H,11H2,1H3	CC(O)COc1ccc(Oc2ccccc2)cc1					-0.5012817594148284	-5.771111035859182	Other	CC(O)COc1ccc(Oc2ccccc2)cc1		0.7151570845447629	0.6016177507011342				0.9883128414969204	0.0116871585030795	0.0052342595597806
236275	2,3-Di(2-furyl)quinoxaline	2,3-bis(furan-2-yl)quinoxaline	GMUROSQCXMKHEN-UHFFFAOYSA-N	C1=CC=C2C(=C1)N=C(C(=N2)C3=CC=CO3)C4=CC=CO4	InChI=1S/C16H10N2O2/c1-2-6-12-11(5-1)17-15(13-7-3-9-19-13)16(18-12)14-8-4-10-20-14/h1-10H	c1coc(-c2nc3ccccc3nc2-c2ccco2)c1	Organic compounds	Organoheterocyclic compounds	Diazanaphthalenes	Benzodiazines	2.250112243339587	-107.09797807391664	Organoheterocyclic compounds	c1coc(-c2nc3ccccc3nc2-c2ccco2)c1		1.6740726098416925	0.6943268828895764				0.7202065491963955	0.2797934508036045	0.2012767360098821
17740	Pigment Red 170	4-[(4-carbamoylphenyl)diazenyl]-N-(2-ethoxyphenyl)-3-hydroxynaphthalene-2-carboxamide	BGVYDWVAGZBEMJ-UHFFFAOYSA-N	CCOC1=CC=CC=C1NC(=O)C2=CC3=CC=CC=C3C(=C2O)N=NC4=CC=C(C=C4)C(=O)N	InChI=1S/C26H22N4O4/c1-2-34-22-10-6-5-9-21(22)28-26(33)20-15-17-7-3-4-8-19(17)23(24(20)31)30-29-18-13-11-16(12-14-18)25(27)32/h3-15,31H,2H2,1H3,(H2,27,32)(H,28,33)	CCOc1ccccc1NC(=O)c1cc2ccccc2c(N=Nc2ccc(C(N)=O)cc2)c1O	Organic compounds	Benzenoids	Naphthalenes	Naphthols and derivatives	134.25113648439793	-69.64506136749395	Benzenoids	CCOc1ccccc1NC(=O)c1cc2ccccc2c(N=Nc2ccc(C(N)=O)cc2)c1O		1.374772043639939	0.7699000486075167				0.8198873618878012	0.1801126381121988	0.1263832577351574
42113	Desflurane	2-(difluoromethoxy)-1,1,1,2-tetrafluoroethane	DPYMFVXJLLWWEU-UHFFFAOYSA-N	C(C(F)(F)F)(OC(F)F)F	InChI=1S/C3H2F6O/c4-1(3(7,8)9)10-2(5)6/h1-2H	FC(F)OC(F)C(F)(F)F	Organic compounds	Organohalogen compounds	Organofluorides		112.77864996374312	59.32812246514413	Organohalogen compounds	FC(F)OC(F)C(F)(F)F		1.3693996080731832	0.8683084630157138				0.7931587139423208	0.2068412860576791	0.1538100912790134
440119	Strombine	(2S)-2-(carboxymethylamino)propanoic acid	XYUPSBLFPTWJLC-VKHMYHEASA-N	C[C@@H](C(=O)O)NCC(=O)O	InChI=1S/C5H9NO4/c1-3(5(9)10)6-2-4(7)8/h3,6H,2H2,1H3,(H,7,8)(H,9,10)/t3-/m0/s1	CC(NCC(=O)O)C(=O)O	Organic compounds	Organic acids and derivatives	Carboxylic acids and derivatives	Amino acids, peptides, and analogues	-11.704348788096269	124.73539946136384	Organic acids and derivatives	C[C@H](NCC(=O)O)C(=O)O		0.3694550980612188	0.7116702543123308				0.9918563545299232	0.0081436454700767	0.0040264094985114
533681	4-((1-Ethylpropyl)amino)-2-methyl-3,5-dinitrobenzyl alcohol	[2-methyl-3,5-dinitro-4-(pentan-3-ylamino)phenyl]methanol	JXPNNQHCFMKVHK-UHFFFAOYSA-N	CCC(CC)NC1=C(C=C(C(=C1[N+](=O)[O-])C)CO)[N+](=O)[O-]	InChI=1S/C13H19N3O5/c1-4-10(5-2)14-12-11(15(18)19)6-9(7-17)8(3)13(12)16(20)21/h6,10,14,17H,4-5,7H2,1-3H3	CCC(CC)Nc1c([N+](=O)[O-])cc(CO)c(C)c1[N+](=O)[O-]	Organic compounds	Benzenoids	Benzene and substituted derivatives	Toluenes	29.843497518378303	-161.08968178240636	Benzenoids	CCC(CC)Nc1c([N+](=O)[O-])cc(CO)c(C)c1[N+](=O)[O-]		1.3240612081454914	0.5966111635193975				0.8971865305755529	0.1028134694244471	0.0592814005483116
165360057	Magnesium sodium fluoride silicate (Mg5Na2F4(Si2O5)4)	magnesium;sodium;oxido-[oxido(oxo)silyl]oxy-oxosilane;fluoride	QHGHQCANXAIYHN-UHFFFAOYSA-M	[O-][Si](=O)O[Si](=O)[O-].[F-].[Na+].[Mg+2]	InChI=1S/FH.Mg.Na.O5Si2/c;;;1-6(2)5-7(3)4/h1H;;;/q;+2;+1;-2/p-1	O=[Si]([O-])O[Si](=O)[O-].[F-].[Mg+2].[Na+]					101.71445901036644	111.63363583902606	Other
16212930	Methyl methacrylate-d5	methyl 3,3-dideuterio-2-(trideuteriomethyl)prop-2-enoate	VVQNEPGJFQJSBK-KPAILUHGSA-N	[2H]C(=C(C(=O)OC)C([2H])([2H])[2H])[2H]	InChI=1S/C5H8O2/c1-4(2)5(6)7-3/h1H2,2-3H3/i1D2,2D3	[2H]C([2H])=C(C(=O)OC)C([2H])([2H])[2H]					-28.83119383859151	37.984192674928366	Other	[2H]C([2H])=C(C(=O)OC)C([2H])([2H])[2H]		-0.0212547469259321	0.741686557876256				0.99768690920152	0.00231309079848	0.0010724724657443
87586203	Picloram-olamine	2-aminoethanol;4-amino-3,5,6-trichloropyridine-2-carboxylic acid	IFYBRLPVVJLYIF-UHFFFAOYSA-N	C(CO)N.C1(=C(C(=NC(=C1Cl)Cl)C(=O)O)Cl)N	InChI=1S/C6H3Cl3N2O2.C2H7NO/c7-1-3(10)2(8)5(9)11-4(1)6(12)13;3-1-2-4/h(H2,10,11)(H,12,13);4H,1-3H2	NCCO.Nc1c(Cl)c(Cl)nc(C(=O)O)c1Cl					7.30370487904964	-79.33681132297811	Other
67782174	5-Nitrobenzene-1,3-dicarboxylic acid;ZINC	5-nitrobenzene-1,3-dicarboxylic acid;zinc	FWLLYQIECOJMPG-UHFFFAOYSA-N	C1=C(C=C(C=C1C(=O)O)[N+](=O)[O-])C(=O)O.[Zn]	InChI=1S/C8H5NO6.Zn/c10-7(11)4-1-5(8(12)13)3-6(2-4)9(14)15;/h1-3H,(H,10,11)(H,12,13);	O=C(O)c1cc(C(=O)O)cc([N+](=O)[O-])c1.[Zn]					31.804872686268997	-140.55601031159117	Other
91657	Nimustine Hydrochloride	3-[(4-amino-2-methylpyrimidin-5-yl)methyl]-1-(2-chloroethyl)-1-nitrosourea;hydrochloride	KPMKNHGAPDCYLP-UHFFFAOYSA-N	CC1=NC=C(C(=N1)N)CNC(=O)N(CCCl)N=O.Cl	InChI=1S/C9H13ClN6O2.ClH/c1-6-12-4-7(8(11)14-6)5-13-9(17)16(15-18)3-2-10;/h4H,2-3,5H2,1H3,(H,13,17)(H2,11,12,14);1H	Cc1ncc(CNC(=O)N(CCCl)N=O)c(N)n1.Cl	Organic compounds	Organoheterocyclic compounds	Diazines	Pyrimidines and pyrimidine derivatives	-35.68087270587474	-34.425892593294634	Organoheterocyclic compounds
170854556	CID 170854556		GULAGPDLIXIQFU-UHFFFAOYSA-N	C1=CC(=CC=C1C(O)S(=O)(=O)O)O.[Na]	InChI=1S/C7H8O5S.Na/c8-6-3-1-5(2-4-6)7(9)13(10,11)12;/h1-4,7-9H,(H,10,11,12);	O=S(=O)(O)C(O)c1ccc(O)cc1.[Na]					89.04371910667946	-68.06600357426247	Other
3386	Fluoxetine	N-methyl-3-phenyl-3-[4-(trifluoromethyl)phenoxy]propan-1-amine	RTHCYVBBDHJXIQ-UHFFFAOYSA-N	CNCCC(C1=CC=CC=C1)OC2=CC=C(C=C2)C(F)(F)F	InChI=1S/C17H18F3NO/c1-21-12-11-16(13-5-3-2-4-6-13)22-15-9-7-14(8-10-15)17(18,19)20/h2-10,16,21H,11-12H2,1H3	CNCCC(Oc1ccc(C(F)(F)F)cc1)c1ccccc1	Organic compounds	Benzenoids	Benzene and substituted derivatives	Trifluoromethylbenzenes	34.80803391780454	12.24199797250784	Benzenoids	CNCCC(Oc1ccc(C(F)(F)F)cc1)c1ccccc1		1.7960924533702074	0.6763526733114293				0.6622282275578916	0.3377717724421084	0.2485986352009228
23620992	Iocarmate Meglumine	3-[[6-[3-carboxy-2,4,6-triiodo-5-(methylcarbamoyl)anilino]-6-oxohexanoyl]amino]-2,4,6-triiodo-5-(methylcarbamoyl)benzoic acid;bis((2R,3R,4R,5S)-6-(methylamino)hexane-1,2,3,4,5-pentol)	HOBKVSAGFBYKRQ-VRWDCWMNSA-N	CNC[C@@H]([C@H]([C@@H]([C@@H](CO)O)O)O)O.CNC[C@@H]([C@H]([C@@H]([C@@H](CO)O)O)O)O.CNC(=O)C1=C(C(=C(C(=C1I)NC(=O)CCCCC(=O)NC2=C(C(=C(C(=C2I)C(=O)O)I)C(=O)NC)I)I)C(=O)O)I	InChI=1S/C24H20I6N4O8.2C7H17NO5/c1-31-21(37)9-13(25)11(23(39)40)17(29)19(15(9)27)33-7(35)5-3-4-6-8(36)34-20-16(28)10(22(38)32-2)14(26)12(18(20)30)24(41)42;2*1-8-2-4(10)6(12)7(13)5(11)3-9/h3-6H2,1-2H3,(H,31,37)(H,32,38)(H,33,35)(H,34,36)(H,39,40)(H,41,42);2*4-13H,2-3H2,1H3/t;2*4-,5+,6+,7+/m.00/s1	CNC(=O)c1c(I)c(NC(=O)CCCCC(=O)Nc2c(I)c(C(=O)O)c(I)c(C(=O)NC)c2I)c(I)c(C(=O)O)c1I.CNCC(O)C(O)C(O)C(O)CO.CNCC(O)C(O)C(O)C(O)CO					154.12111389011454	32.797157564311014	Other
87129390	2-(2,3,8,8-Tetramethyl-1,3,4,4a,5,6,7,8a-octahydronaphthalen-2-yl)acetaldehyde	2-(2,3,8,8-tetramethyl-1,3,4,4a,5,6,7,8a-octahydronaphthalen-2-yl)acetaldehyde	RPBCQWYMVIEBQB-UHFFFAOYSA-N	CC1CC2CCCC(C2CC1(C)CC=O)(C)C	InChI=1S/C16H28O/c1-12-10-13-6-5-7-15(2,3)14(13)11-16(12,4)8-9-17/h9,12-14H,5-8,10-11H2,1-4H3	CC1CC2CCCC(C)(C)C2CC1(C)CC=O					-139.4801450406564	-19.42135466299027	Other	CC1CC2CCCC(C)(C)C2CC1(C)CC=O		0.957355017793869	0.7744088332016275				0.9262785132634368	0.0737214867365632	0.046868048803179
170854555	CID 170854555		IKZCLTHJIVXIMH-RBQAPOGLSA-F	C([C@@H]1[C@H]([C@@H]([C@H]([C@@H](O1)O[C@]2([C@H]([C@@H]([C@H](O2)OS(=O)(=O)[O-])OS(=O)(=O)[O-])OS(=O)(=O)[O-])COS(=O)(=O)[O-])OS(=O)(=O)[O-])OS(=O)(=O)[O-])OS(=O)(=O)[O-])OS(=O)(=O)[O-].O.O.O.O.O.O.O.O.O.O.O.O.O.O.O.O.O.O.O.O.O.O.O.O.O.O.O.O.O.O.O.O.O.O.O.O.O.O.O.O.[Al].[Al].[Al].[Al].[Al].[Al].[Al].[Al].[Al].[Al].[Al].[Al].[Al].[Al].[Al].[Al]	InChI=1S/C11H20O35S8.16Al.40H2O/c12-47(13,14)36-1-3-4(41-49(18,19)20)5(42-50(21,22)23)6(43-51(24,25)26)9(38-3)39-11(2-37-48(15,16)17)8(45-53(30,31)32)7(44-52(27,28)29)10(40-11)46-54(33,34)35;;;;;;;;;;;;;;;;;;;;;;;;;;;;;;;;;;;;;;;;;;;;;;;;;;;;;;;;/h3-10H,1-2H2,(H,12,13,14)(H,15,16,17)(H,18,19,20)(H,21,22,23)(H,24,25,26)(H,27,28,29)(H,30,31,32)(H,33,34,35);;;;;;;;;;;;;;;;;40*1H2/p-8/t3-,4-,5+,6-,7+…	O.O.O.O.O.O.O.O.O.O.O.O.O.O.O.O.O.O.O.O.O.O.O.O.O.O.O.O.O.O.O.O.O.O.O.O.O.O.O.O.O=S(=O)([O-])OCC1OC(OC2(COS(=O)(=O)[O-])OC(OS(=O)(=O)[O-])C(OS(=O)(=O)[O-])C2OS(=O)(=O)[O-])C(OS(=O)(=O)[O-])C(OS(=O)(=O)[O-])C1OS(=O)(=O)[O-].[Al].[Al].[Al].[Al].[Al].[Al].[Al].[Al].[Al].[Al].[Al].[Al].[Al].[Al].[Al].[Al]					-140.49767158336763	-92.16961417460716	Other
441347	Metoclopramide Hydrochloride	4-amino-5-chloro-N-[2-(diethylamino)ethyl]-2-methoxybenzamide;hydrate;hydrochloride	KJBLQGHJOCAOJP-UHFFFAOYSA-N	CCN(CC)CCNC(=O)C1=CC(=C(C=C1OC)N)Cl.O.Cl	InChI=1S/C14H22ClN3O2.ClH.H2O/c1-4-18(5-2)7-6-17-14(19)10-8-11(15)12(16)9-13(10)20-3;;/h8-9H,4-7,16H2,1-3H3,(H,17,19);1H;1H2	CCN(CC)CCNC(=O)c1cc(Cl)c(N)cc1OC.Cl.O					-20.32616335647856	-145.30243052874377	Other
13931173	Butyne-1,4-diol	but-1-yne-1,4-diol	JSPXPZKDILSYNN-UHFFFAOYSA-N	C(CO)C#CO	InChI=1S/C4H6O2/c5-3-1-2-4-6/h5-6H,1,3H2	OC#CCCO					17.048717780879027	121.6229588182626	Other	OC#CCCO		-0.1385799473938807	0.7482658639171113				0.9984810067679304	0.0015189932320696	0.0006890466912818
21584848	3,3-Dihydroxyoxepan-2-one	3,3-dihydroxyoxepan-2-one	VDHWOHDSOHPGPC-UHFFFAOYSA-N	C1CCOC(=O)C(C1)(O)O	InChI=1S/C6H10O4/c7-5-6(8,9)3-1-2-4-10-5/h8-9H,1-4H2	O=C1OCCCCC1(O)O					-108.84380570421897	-46.837463560882526	Other	O=C1OCCCCC1(O)O		0.6146729176402504	0.7012319274227024				0.98162268727846	0.0183773127215399	0.0096522983244982
62035	Dicamba-olamine	2-aminoethanol;3,6-dichloro-2-methoxybenzoic acid	PYJWLFDSOCOIHD-UHFFFAOYSA-N	COC1=C(C=CC(=C1C(=O)O)Cl)Cl.C(CO)N	InChI=1S/C8H6Cl2O3.C2H7NO/c1-13-7-5(10)3-2-4(9)6(7)8(11)12;3-1-2-4/h2-3H,1H3,(H,11,12);4H,1-3H2	COc1c(Cl)ccc(Cl)c1C(=O)O.NCCO	Organic compounds	Benzenoids	Benzene and substituted derivatives	Benzoic acids and derivatives	-17.965013019318704	-74.96083801746474	Benzenoids
305862	N,N',N''-Tributylphosphorothioic triamide	N-[bis(butylamino)phosphinothioyl]butan-1-amine	HXUDVCAMTCZATM-UHFFFAOYSA-N	CCCCNP(=S)(NCCCC)NCCCC	InChI=1S/C12H30N3PS/c1-4-7-10-13-16(17,14-11-8-5-2)15-12-9-6-3/h4-12H2,1-3H3,(H3,13,14,15,17)	CCCCNP(=S)(NCCCC)NCCCC					53.91341675532297	175.12067068344697	Other	CCCCNP(=S)(NCCCC)NCCCC		0.8121436681935611	0.8030559954981605				0.94269075942807	0.0573092405719298	0.0361641317506119
12592711	1-Methyl-3-(4-methylbenzene-1-sulfonyl)benzene	1-methyl-3-(4-methylphenyl)sulfonylbenzene	CVVSKVPTZYSPSY-UHFFFAOYSA-N	CC1=CC=C(C=C1)S(=O)(=O)C2=CC=CC(=C2)C	InChI=1S/C14H14O2S/c1-11-6-8-13(9-7-11)17(15,16)14-5-3-4-12(2)10-14/h3-10H,1-2H3	Cc1ccc(S(=O)(=O)c2cccc(C)c2)cc1	Organic compounds	Benzenoids	Benzene and substituted derivatives	Toluenes	88.14508421390546	-70.97203601876124	Benzenoids	Cc1ccc(S(=O)(=O)c2cccc(C)c2)cc1		1.418844449706731	0.6600034721021117				0.8414669186695662	0.1585330813304337	0.1025224889666749
70851325	2-N,6-N-dimethyl-9,10-dioxoanthracene-2,6-disulfonamide	2-N,6-N-dimethyl-9,10-dioxoanthracene-2,6-disulfonamide	SIIWCWLZDZPXJD-UHFFFAOYSA-N	CNS(=O)(=O)C1=CC2=C(C=C1)C(=O)C3=C(C2=O)C=CC(=C3)S(=O)(=O)NC	InChI=1S/C16H14N2O6S2/c1-17-25(21,22)9-3-5-11-13(7-9)15(19)12-6-4-10(26(23,24)18-2)8-14(12)16(11)20/h3-8,17-18H,1-2H3	CNS(=O)(=O)c1ccc2c(c1)C(=O)c1ccc(S(=O)(=O)NC)cc1C2=O					67.70757116653512	-109.00657602912337	Other	CNS(=O)(=O)c1ccc2c(c1)C(=O)c1ccc(S(=O)(=O)NC)cc1C2=O		1.656065530286671	0.764125070793468				0.7101167196452737	0.2898832803547263	0.2164690242520492
2982	Cyclopropanecarboxylic acid, 3-(2,2-dibromoethenyl)-2,2-dimethyl-, cyano(3-phenoxyphenyl)methyl ester, (1R-(1alpha(S*),3alpha))-	[cyano-(3-phenoxyphenyl)methyl] 3-(2,2-dibromoethenyl)-2,2-dimethylcyclopropane-1-carboxylate	OWZREIFADZCYQD-UHFFFAOYSA-N	CC1(C(C1C(=O)OC(C#N)C2=CC(=CC=C2)OC3=CC=CC=C3)C=C(Br)Br)C	InChI=1S/C22H19Br2NO3/c1-22(2)17(12-19(23)24)20(22)21(26)28-18(13-25)14-7-6-10-16(11-14)27-15-8-4-3-5-9-15/h3-12,17-18,20H,1-2H3	CC1(C)C(C=C(Br)Br)C1C(=O)OC(C#N)c1cccc(Oc2ccccc2)c1	Organic compounds	Lipids and lipid-like molecules	Fatty Acyls	Fatty acid esters	-138.20505564099534	-52.65110912832615	Lipids and lipid-like molecules	CC1(C)C(C=C(Br)Br)C1C(=O)OC(C#N)c1cccc(Oc2ccccc2)c1		1.3401079618744318	0.6280507688265223				0.8803569697752995	0.1196430302247004	0.0725374092141071
104757	(3S,6aR,9aS)-2,3,6a,9a-Tetrahydro-3-hydroxy-4-methoxycyclopenta(c)furo(3',2':4,5)furo(2,3-h)(1)benzopyran-1,11-dione	(3S,7R,14S)-14-hydroxy-11-methoxy-6,8,19-trioxapentacyclo[10.7.0.02,9.03,7.013,17]nonadeca-1,4,9,11,13(17)-pentaene-16,18-dione	GYNOTJLCULOEIM-XKRJZGAWSA-N	COC1=C2C3=C(C(=O)C[C@@H]3O)C(=O)OC2=C4[C@@H]5C=CO[C@@H]5OC4=C1	InChI=1S/C17H12O7/c1-21-9-5-10-11(6-2-3-22-17(6)23-10)15-14(9)12-7(18)4-8(19)13(12)16(20)24-15/h2-3,5-7,17-18H,4H2,1H3/t6-,7-,17+/m0/s1	COc1cc2c(c3oc(=O)c4c(c13)C(O)CC4=O)C1C=COC1O2	Organic compounds	Phenylpropanoids and polyketides	Coumarins and derivatives	Furanocoumarins	-51.411985175095936	-122.90169557346016	Phenylpropanoids and polyketides	COc1cc2c(c3oc(=O)c4c(c13)[C@@H](O)CC4=O)[C@@H]1C=CO[C@@H]1O2		1.233656243603968	0.7443688506642598				0.8719997857091979	0.1280002142908021	0.0849601855881097
40468	2,2',3,3',6-Pentachlorobiphenyl	1,2,4-trichloro-3-(2,3-dichlorophenyl)benzene	QVWUJLANSDKRAH-UHFFFAOYSA-N	C1=CC(=C(C(=C1)Cl)Cl)C2=C(C=CC(=C2Cl)Cl)Cl	InChI=1S/C12H5Cl5/c13-7-4-5-9(15)12(17)10(7)6-2-1-3-8(14)11(6)16/h1-5H	Clc1cccc(-c2c(Cl)ccc(Cl)c2Cl)c1Cl	Organic compounds	Benzenoids	Benzene and substituted derivatives	Biphenyls and derivatives	32.03570251746974	-105.72898609129768	Benzenoids	Clc1cccc(-c2c(Cl)ccc(Cl)c2Cl)c1Cl		1.6818797261349232	0.7768528476387374				0.6954730517979795	0.3045269482020205	0.2302277444599054
170854554	Phosphoric acid;2-[2-[2-[2-(2,3,4-tributylphenoxy)ethoxy]ethoxy]ethoxy]ethanol	phosphoric acid;2-[2-[2-[2-(2,3,4-tributylphenoxy)ethoxy]ethoxy]ethoxy]ethanol	MZTDPCCBJHONOL-UHFFFAOYSA-N	CCCCC1=C(C(=C(C=C1)OCCOCCOCCOCCO)CCCC)CCCC.OP(=O)(O)O	InChI=1S/C26H46O5.H3O4P/c1-4-7-10-23-13-14-26(25(12-9-6-3)24(23)11-8-5-2)31-22-21-30-20-19-29-18-17-28-16-15-27;1-5(2,3)4/h13-14,27H,4-12,15-22H2,1-3H3;(H3,1,2,3,4)	CCCCc1ccc(OCCOCCOCCOCCO)c(CCCC)c1CCCC.O=P(O)(O)O					68.5613224380721	1.6445373240961496	Other
169099	1,4-Bis[(8-methylnonyl)oxy]-1,4-dioxobutane-2-sulfonic acid	1,4-bis(8-methylnonoxy)-1,4-dioxobutane-2-sulfonic acid	QANVQYKQPMHTAM-UHFFFAOYSA-N	CC(C)CCCCCCCOC(=O)CC(C(=O)OCCCCCCCC(C)C)S(=O)(=O)O	InChI=1S/C24H46O7S/c1-20(2)15-11-7-5-9-13-17-30-23(25)19-22(32(27,28)29)24(26)31-18-14-10-6-8-12-16-21(3)4/h20-22H,5-19H2,1-4H3,(H,27,28,29)	CC(C)CCCCCCCOC(=O)CC(C(=O)OCCCCCCCC(C)C)S(=O)(=O)O					-48.27397339647912	63.59597671669382	Other	CC(C)CCCCCCCOC(=O)CC(C(=O)OCCCCCCCC(C)C)S(=O)(=O)O		0.946261746485776	0.8200067138527881				0.9164523902575894	0.0835476097424106	0.0552062831928102
33600	Glycidyl neodecanoate	oxiran-2-ylmethyl 2,2-dimethyloctanoate	QQWAKSKPSOFJFF-UHFFFAOYSA-N	CCCCCCC(C)(C)C(=O)OCC1CO1	InChI=1S/C13H24O3/c1-4-5-6-7-8-13(2,3)12(14)16-10-11-9-15-11/h11H,4-10H2,1-3H3	CCCCCCC(C)(C)C(=O)OCC1CO1					-88.70517482719012	16.44651125155376	Other	CCCCCCC(C)(C)C(=O)OCC1CO1		0.6208135440733177	0.6868897502102213				0.983129219366458	0.016870780633542	0.0086679071456146
10397077	Glycidol pivalate	oxiran-2-ylmethyl 2,2-dimethylpropanoate	CBLGECFNLBWONR-UHFFFAOYSA-N	CC(C)(C)C(=O)OCC1CO1	InChI=1S/C8H14O3/c1-8(2,3)7(9)11-5-6-4-10-6/h6H,4-5H2,1-3H3	CC(C)(C)C(=O)OCC1CO1					-87.2214424400835	16.275014848445927	Other	CC(C)(C)C(=O)OCC1CO1		0.579228141691028	0.7333038338048595				0.9795958698367376	0.0204041301632623	0.011138630634447
11096590	1,4-Benzenedicarboxylic acid, butyl methyl ester	4-O-butyl 1-O-methyl benzene-1,4-dicarboxylate	QLQUJFWQAAVXQO-UHFFFAOYSA-N	CCCCOC(=O)C1=CC=C(C=C1)C(=O)OC	InChI=1S/C13H16O4/c1-3-4-9-17-13(15)11-7-5-10(6-8-11)12(14)16-2/h5-8H,3-4,9H2,1-2H3	CCCCOC(=O)c1ccc(C(=O)OC)cc1					-6.408944641570314	2.3528512522598053	Other	CCCCOC(=O)c1ccc(C(=O)OC)cc1		0.535155557639158	0.6150374693830574				0.9939712654776942	0.0060287345223057	0.0025808312838661
22145149	5-Hexenyltriethoxysilane	triethoxy(hex-5-enyl)silane	RKYSDIOEHLMYRS-UHFFFAOYSA-N	CCO[Si](CCCCC=C)(OCC)OCC	InChI=1S/C12H26O3Si/c1-5-9-10-11-12-16(13-6-2,14-7-3)15-8-4/h5H,1,6-12H2,2-4H3	C=CCCCC[Si](OCC)(OCC)OCC					14.20237427188761	88.97401954611155	Other	C=CCCCC[Si](OCC)(OCC)OCC		0.7607429563241231	0.7767495454207608				0.9551874755487152	0.0448125244512848	0.0271721747513266
59193403	2,2-Dibromopropanoyl bromide	2,2-dibromopropanoyl bromide	IVZBZNYTLBRQHT-UHFFFAOYSA-N	CC(C(=O)Br)(Br)Br	InChI=1S/C3H3Br3O/c1-3(5,6)2(4)7/h1H3	CC(Br)(Br)C(=O)Br					5.470423530829422	127.15972502628492	Other	CC(Br)(Br)C(=O)Br		0.7951824266614498	0.7904347914677745				0.9478569984818798	0.0521430015181202	0.0323591776060928
10956611	2-(4-(Benzyloxy)-3-nitrophenyl)oxirane	2-(3-nitro-4-phenylmethoxyphenyl)oxirane	MOGUBMMGIJLRHQ-UHFFFAOYSA-N	C1C(O1)C2=CC(=C(C=C2)OCC3=CC=CC=C3)[N+](=O)[O-]	InChI=1S/C15H13NO4/c17-16(18)13-8-12(15-10-20-15)6-7-14(13)19-9-11-4-2-1-3-5-11/h1-8,15H,9-10H2	O=[N+]([O-])c1cc(C2CO2)ccc1OCc1ccccc1	Organic compounds	Benzenoids	Benzene and substituted derivatives	Nitrobenzenes	18.765862180198667	-143.04328170343732	Benzenoids	O=[N+]([O-])c1cc(C2CO2)ccc1OCc1ccccc1		1.2426322329154909	0.6680752196626814				0.8947474730854843	0.1052525269145157	0.0647902942724312
170854553	Gadolinium;sulfurous acid;hydrate	gadolinium;sulfurous acid;hydrate	QXIPAWHJCDWJFH-UHFFFAOYSA-N	O.OS(=O)O.[Gd]	InChI=1S/Gd.H2O3S.H2O/c;1-4(2)3;/h;(H2,1,2,3);1H2	O.O=S(O)O.[Gd]					96.5377409402289	90.21882102648622	Other
142810	4-Phenyl-1-azabicyclo(2.2.2)octane	4-phenyl-1-azabicyclo[2.2.2]octane	CSKNWIPXDBBWRW-UHFFFAOYSA-N	C1CN2CCC1(CC2)C3=CC=CC=C3	InChI=1S/C13H17N/c1-2-4-12(5-3-1)13-6-9-14(10-7-13)11-8-13/h1-5H,6-11H2	c1ccc(C23CCN(CC2)CC3)cc1	Organic compounds	Organoheterocyclic compounds	Piperidines	Phenylpiperidines	-67.53852546813071	-63.23727539395062	Organoheterocyclic compounds	c1ccc(C23CCN(CC2)CC3)cc1		1.3302558395230004	0.7377356409260284				0.8449870568124692	0.1550129431875307	0.1049465824016687
21908644	2,2,4-Trimethylpentane-1,1-diol	2,2,4-trimethylpentane-1,1-diol	IUYYVMKHUXDWEU-UHFFFAOYSA-N	CC(C)CC(C)(C)C(O)O	InChI=1S/C8H18O2/c1-6(2)5-8(3,4)7(9)10/h6-7,9-10H,5H2,1-4H3	CC(C)CC(C)(C)C(O)O					-1.7596938385595589	154.10515012045428	Other	CC(C)CC(C)(C)C(O)O		0.6067006913033918	0.7332282334119976				0.9776898199027422	0.0223101800972578	0.0122761533331495
12598086	Diatrizoic acid dihydrate	3,5-diacetamido-2,4,6-triiodobenzoic acid;dihydrate	JHQKUXXJPHSPOL-UHFFFAOYSA-N	CC(=O)NC1=C(C(=C(C(=C1I)C(=O)O)I)NC(=O)C)I.O.O	InChI=1S/C11H9I3N2O4.2H2O/c1-3(17)15-9-6(12)5(11(19)20)7(13)10(8(9)14)16-4(2)18;;/h1-2H3,(H,15,17)(H,16,18)(H,19,20);2*1H2	CC(=O)Nc1c(I)c(NC(C)=O)c(I)c(C(=O)O)c1I.O.O	Organic compounds	Benzenoids	Benzene and substituted derivatives	Benzoic acids and derivatives	153.60812131991077	31.60530818299149	Benzenoids
280049	N-[2-(Hexanoylamino)ethyl]hexanamide	N-[2-(hexanoylamino)ethyl]hexanamide	JUFADMDNFLYBPC-UHFFFAOYSA-N	CCCCCC(=O)NCCNC(=O)CCCCC	InChI=1S/C14H28N2O2/c1-3-5-7-9-13(17)15-11-12-16-14(18)10-8-6-4-2/h3-12H2,1-2H3,(H,15,17)(H,16,18)	CCCCCC(=O)NCCNC(=O)CCCCC	Organic compounds	Lipids and lipid-like molecules	Fatty Acyls	Fatty amides	-18.596504016966765	59.69229470766934	Lipids and lipid-like molecules	CCCCCC(=O)NCCNC(=O)CCCCC		0.485714039370242	0.6847096567977043				0.9900231116580368	0.009976888341963	0.0048775362133713
85646	1,2,4,5-Benzenetetracarboxylic acid, 1,4-diethyl ester	2,5-bis(ethoxycarbonyl)terephthalic acid	FKBDSZNRJFOVHK-UHFFFAOYSA-N	CCOC(=O)C1=CC(=C(C=C1C(=O)O)C(=O)OCC)C(=O)O	InChI=1S/C14H14O8/c1-3-21-13(19)9-5-8(12(17)18)10(14(20)22-4-2)6-7(9)11(15)16/h5-6H,3-4H2,1-2H3,(H,15,16)(H,17,18)	CCOC(=O)c1cc(C(=O)O)c(C(=O)OCC)cc1C(=O)O	Organic compounds	Organic acids and derivatives	Carboxylic acids and derivatives	Tetracarboxylic acids and derivatives	-28.13770142814981	-44.149316346420505	Organic acids and derivatives	CCOC(=O)c1cc(C(=O)O)c(C(=O)OCC)cc1C(=O)O		0.90944921584566	0.7142435129657551				0.9492601088865564	0.0507398911134436	0.0297646418732756
72941557	Bishydroxyethyl dihydroxypropyl stearammonium chloride	2,3-dihydroxypropyl-bis(2-hydroxyethyl)-octadecylazanium chloride	MBIUBFJXQBUSBT-UHFFFAOYSA-M	CCCCCCCCCCCCCCCCCC[N+](CCO)(CCO)CC(CO)O.[Cl-]	InChI=1S/C25H54NO4.ClH/c1-2-3-4-5-6-7-8-9-10-11-12-13-14-15-16-17-18-26(19-21-27,20-22-28)23-25(30)24-29;/h25,27-30H,2-24H2,1H3;1H/q+1;/p-1	CCCCCCCCCCCCCCCCCC[N+](CCO)(CCO)CC(O)CO.[Cl-]					35.143726594349715	68.12631044800794	Other
3144768	2-(2-Hydroxy-ethylsulfanyl)-N-phenyl-acetamide	2-(2-hydroxyethylsulfanyl)-N-phenylacetamide	FCXLIUKQEPEUIE-UHFFFAOYSA-N	C1=CC=C(C=C1)NC(=O)CSCCO	InChI=1S/C10H13NO2S/c12-6-7-14-8-10(13)11-9-4-2-1-3-5-9/h1-5,12H,6-8H2,(H,11,13)	O=C(CSCCO)Nc1ccccc1					83.10198274157023	-41.50637952209724	Other	O=C(CSCCO)Nc1ccccc1		-0.1867793733909573	0.6976270566458952				0.999419102505399	0.0005808974946009	0.0002321826716389
10261650	(S)-beta-Methylphenethyl acetate	[(2S)-2-phenylpropyl] acetate	RVPTTWAAIKMYAH-SECBINFHSA-N	C[C@H](COC(=O)C)C1=CC=CC=C1	InChI=1S/C11H14O2/c1-9(8-13-10(2)12)11-6-4-3-5-7-11/h3-7,9H,8H2,1-2H3/t9-/m1/s1	CC(=O)OCC(C)c1ccccc1					-19.868470910121253	-14.437856668618354	Other	CC(=O)OC[C@@H](C)c1ccccc1		0.6213930557690717	0.6024210353123202				0.9922372410143546	0.0077627589856453	0.0033420277862383
408100	4-{(4-anilinonaphthalen-1-yl)[4-(dimethylamino)phenyl]methylidene}-N,N-dimethylcyclohexa-2,5-dien-1-iminium	[4-[bis[4-(dimethylamino)phenyl]methylidene]naphthalen-1-ylidene]-phenylazanium	DBBPLAJYLIMROH-UHFFFAOYSA-O	CN(C)C1=CC=C(C=C1)C(=C2C=CC(=[NH+]C3=CC=CC=C3)C4=CC=CC=C24)C5=CC=C(C=C5)N(C)C	InChI=1S/C33H31N3/c1-35(2)27-18-14-24(15-19-27)33(25-16-20-28(21-17-25)36(3)4)31-22-23-32(30-13-9-8-12-29(30)31)34-26-10-6-5-7-11-26/h5-23H,1-4H3/p+1	CN(C)c1ccc(C(=C2C=CC(=[NH+]c3ccccc3)c3ccccc32)c2ccc(N(C)C)cc2)cc1					121.94100923111488	-41.25098221307079	Other	CN(C)c1ccc(C(=C2C=CC(=[NH+]c3ccccc3)c3ccccc32)c2ccc(N(C)C)cc2)cc1		1.98177176965237	0.831312801283573				0.5466395013539235	0.4533604986460765	0.3710783787191789
14367528	Bisphenol A dimer diglycidyl ether	1,3-bis[4-[2-[4-(oxiran-2-ylmethoxy)phenyl]propan-2-yl]phenoxy]propan-2-ol	DLYGWHUJQCJNSR-UHFFFAOYSA-N	CC(C)(C1=CC=C(C=C1)OCC2CO2)C3=CC=C(C=C3)OCC(COC4=CC=C(C=C4)C(C)(C)C5=CC=C(C=C5)OCC6CO6)O	InChI=1S/C39H44O7/c1-38(2,29-9-17-34(18-10-29)43-23-36-25-45-36)27-5-13-32(14-6-27)41-21-31(40)22-42-33-15-7-28(8-16-33)39(3,4)30-11-19-35(20-12-30)44-24-37-26-46-37/h5-20,31,36-37,40H,21-26H2,1-4H3	CC(C)(c1ccc(OCC(O)COc2ccc(C(C)(C)c3ccc(OCC4CO4)cc3)cc2)cc1)c1ccc(OCC2CO2)cc1					-76.69533925382532	6.582968078718792	Other	CC(C)(c1ccc(OCC(O)COc2ccc(C(C)(C)c3ccc(OCC4CO4)cc3)cc2)cc1)c1ccc(OCC2CO2)cc1		1.466959121686461	0.8423199159482102				0.7663344902852754	0.2336655097147245	0.1746665645963742
3296071	Sulfonium, diphenyl[4-(phenylthio)phenyl]-	diphenyl-(4-phenylsulfanylphenyl)sulfanium	OWZDULOODZHVCQ-UHFFFAOYSA-N	C1=CC=C(C=C1)SC2=CC=C(C=C2)[S+](C3=CC=CC=C3)C4=CC=CC=C4	InChI=1S/C24H19S2/c1-4-10-20(11-5-1)25-21-16-18-24(19-17-21)26(22-12-6-2-7-13-22)23-14-8-3-9-15-23/h1-19H/q+1	c1ccc(Sc2ccc([S+](c3ccccc3)c3ccccc3)cc2)cc1					57.586329056860805	-31.41410520273964	Other	c1ccc(Sc2ccc([S+](c3ccccc3)c3ccccc3)cc2)cc1		1.4327463776370335	0.7962584287454971				0.7915584301414997	0.2084415698585002	0.1508045439602627
163648	1-Ethenyl-3-methylimidazol-3-ium	1-ethenyl-3-methylimidazol-3-ium	VPNMTSAIINVZTK-UHFFFAOYSA-N	C[N+]1=CN(C=C1)C=C	InChI=1S/C6H9N2/c1-3-8-5-4-7(2)6-8/h3-6H,1H2,2H3/q+1	C=Cn1cc[n+](C)c1					143.26856319278457	24.0635432856442	Other	C=Cn1cc[n+](C)c1		0.7352870343603459	0.7586212540595538				0.9617608379262272	0.0382391620737727	0.0225556202614157
12492914	Dibutylglycolic acid	2-butyl-2-hydroxyhexanoic acid	DNBCAFOBPPRTAC-UHFFFAOYSA-N	CCCCC(CCCC)(C(=O)O)O	InChI=1S/C10H20O3/c1-3-5-7-10(13,9(11)12)8-6-4-2/h13H,3-8H2,1-2H3,(H,11,12)	CCCCC(O)(CCCC)C(=O)O					2.3072701808438087	137.9760421444704	Other	CCCCC(O)(CCCC)C(=O)O		0.4322548462256506	0.6981254734382549				0.9908395839419	0.0091604160581	0.0045098871695962
170854552	2-[hydroxy(methylsulfanyl)phosphoryl]sulfanyl-N-methylethanimidate	2-[hydroxy(methylsulfanyl)phosphoryl]sulfanyl-N-methylethanimidate	JGBLQXVESBTRFP-UHFFFAOYSA-M	CN=C(CSP(=O)(O)SC)[O-]	InChI=1S/C4H10NO3PS2/c1-5-4(6)3-11-9(7,8)10-2/h3H2,1-2H3,(H,5,6)(H,7,8)/p-1	CN=C([O-])CSP(=O)(O)SC					90.21519007594948	124.8058371255608	Other	CN=C([O-])CSP(=O)(O)SC		0.4298635034791942	0.7426716740224272				0.9868174020444552	0.0131825979555446	0.0069877012041479
11734094	(R*,R*)-(+-)-N-[-5-[1-idrossi-2-[[2-(4-metossifenil)-1-metiletil]-(fenilmetil)amino]etil]-2-(fenilmetossi)fenil]-formamide	N-[5-[2-[benzyl-[1-(4-methoxyphenyl)propan-2-yl]amino]-1-hydroxyethyl]-2-phenylmethoxyphenyl]formamide	RVGUTXYKHMDBPX-UHFFFAOYSA-N	CC(CC1=CC=C(C=C1)OC)N(CC2=CC=CC=C2)CC(C3=CC(=C(C=C3)OCC4=CC=CC=C4)NC=O)O	InChI=1S/C33H36N2O4/c1-25(19-26-13-16-30(38-2)17-14-26)35(21-27-9-5-3-6-10-27)22-32(37)29-15-18-33(31(20-29)34-24-36)39-23-28-11-7-4-8-12-28/h3-18,20,24-25,32,37H,19,21-23H2,1-2H3,(H,34,36)	COc1ccc(CC(C)N(Cc2ccccc2)CC(O)c2ccc(OCc3ccccc3)c(NC=O)c2)cc1					-21.068365381186588	-28.094901759735286	Other	COc1ccc(CC(C)N(Cc2ccccc2)CC(O)c2ccc(OCc3ccccc3)c(NC=O)c2)cc1		1.4230551558881812	0.7729381523339627				0.8020239321838889	0.1979760678161111	0.1408086477179569
3016422	4-Methoxy-alpha-methyl-N-(phenylmethyl)benzeneethanamine	N-benzyl-1-(4-methoxyphenyl)propan-2-amine	CVGPWMGXKOKNFD-UHFFFAOYSA-N	CC(CC1=CC=C(C=C1)OC)NCC2=CC=CC=C2	InChI=1S/C17H21NO/c1-14(18-13-16-6-4-3-5-7-16)12-15-8-10-17(19-2)11-9-15/h3-11,14,18H,12-13H2,1-2H3	COc1ccc(CC(C)NCc2ccccc2)cc1	Organic compounds	Benzenoids	Benzene and substituted derivatives	Phenethylamines	28.309757400788968	8.199225608819658	Benzenoids	COc1ccc(CC(C)NCc2ccccc2)cc1		1.1078904180757665	0.6229894536240368				0.9405113584538344	0.0594886415461656	0.0327568898433301
155138	2-Cyanopiperidine	piperidine-2-carbonitrile	YAVXLTMRALFZIS-UHFFFAOYSA-N	C1CCNC(C1)C#N	InChI=1S/C6H10N2/c7-5-6-3-1-2-4-8-6/h6,8H,1-4H2	N#CC1CCCCN1					-120.1571419147014	-2.2605740916247976	Other	N#CC1CCCCN1		0.163429651919551	0.7509480851848854				0.9946309872800686	0.0053690127199313	0.0026714173699171
162508	1,2:5,6-Dianhydro-d-glucitol	(1S,2S)-1-[(2S)-oxiran-2-yl]-2-[(2R)-oxiran-2-yl]ethane-1,2-diol	AAFJXZWCNVJTMK-JGWLITMVSA-N	C1[C@@H](O1)[C@H]([C@@H]([C@@H]2CO2)O)O	InChI=1S/C6H10O4/c7-5(3-1-9-3)6(8)4-2-10-4/h3-8H,1-2H2/t3-,4+,5-,6-/m1/s1	OC(C1CO1)C(O)C1CO1					-97.66538608786686	-2.130045509697301	Other	O[C@@H]([C@H](O)[C@H]1CO1)[C@@H]1CO1		0.5214494755733208	0.7536920232035956				0.9806235668517508	0.0193764331482493	0.0107116617539075
19962532	2-(1-Methylethyl)-1,3-dioxane-5-carboxylic acid	2-propan-2-yl-1,3-dioxane-5-carboxylic acid	LAMFNZWIXHJCMW-UHFFFAOYSA-N	CC(C)C1OCC(CO1)C(=O)O	InChI=1S/C8H14O4/c1-5(2)8-11-3-6(4-12-8)7(9)10/h5-6,8H,3-4H2,1-2H3,(H,9,10)	CC(C)C1OCC(C(=O)O)CO1					-103.31026128482644	1.4644716519275096	Other	CC(C)C1OCC(C(=O)O)CO1		0.7693936634340259	0.7504445694003081				0.9595379201564176	0.0404620798435825	0.0238518695847559
3038729	O,p'-ditolyl sulfone	1-methyl-2-(4-methylphenyl)sulfonylbenzene	ITAJGXLAYACITF-UHFFFAOYSA-N	CC1=CC=C(C=C1)S(=O)(=O)C2=CC=CC=C2C	InChI=1S/C14H14O2S/c1-11-7-9-13(10-8-11)17(15,16)14-6-4-3-5-12(14)2/h3-10H,1-2H3	Cc1ccc(S(=O)(=O)c2ccccc2C)cc1	Organic compounds	Benzenoids	Benzene and substituted derivatives	Toluenes	96.22336686942154	-55.14533330316437	Benzenoids	Cc1ccc(S(=O)(=O)c2ccccc2C)cc1		1.3497012448458914	0.6698732603268882				0.8619191140974877	0.1380808859025123	0.0882109139043032
12529719	Propan-2-yl 2,4,6-trimethylbenzoate	propan-2-yl 2,4,6-trimethylbenzoate	TXYXHWDUMZSYCP-UHFFFAOYSA-N	CC1=CC(=C(C(=C1)C)C(=O)OC(C)C)C	InChI=1S/C13H18O2/c1-8(2)15-13(14)12-10(4)6-9(3)7-11(12)5/h6-8H,1-5H3	Cc1cc(C)c(C(=O)OC(C)C)c(C)c1					10.356235869601344	-75.94360181223188	Other	Cc1cc(C)c(C(=O)OC(C)C)c(C)c1		1.1638348570884287	0.6847325474615082				0.9093550625293184	0.0906449374706817	0.0554722752494045
38881	2,2',3,4',5'-Pentachlorobiphenyl	1,2,4-trichloro-5-(2,3-dichlorophenyl)benzene	JTUSORDQZVOEAZ-UHFFFAOYSA-N	C1=CC(=C(C(=C1)Cl)Cl)C2=CC(=C(C=C2Cl)Cl)Cl	InChI=1S/C12H5Cl5/c13-8-3-1-2-6(12(8)17)7-4-10(15)11(16)5-9(7)14/h1-5H	Clc1cc(Cl)c(-c2cccc(Cl)c2Cl)cc1Cl	Organic compounds	Benzenoids	Benzene and substituted derivatives	Biphenyls and derivatives	32.17622473529104	-105.0332504008562	Benzenoids	Clc1cc(Cl)c(-c2cccc(Cl)c2Cl)cc1Cl		1.818281398403292	0.7918886353778477				0.6290980010412044	0.3709019989587956	0.2905310307327244
38878	2,3',5,5'-Tetrachlorobiphenyl	1,3-dichloro-5-(2,5-dichlorophenyl)benzene	WBTMFEPLVQOWFI-UHFFFAOYSA-N	C1=CC(=C(C=C1Cl)C2=CC(=CC(=C2)Cl)Cl)Cl	InChI=1S/C12H6Cl4/c13-8-1-2-12(16)11(6-8)7-3-9(14)5-10(15)4-7/h1-6H	Clc1cc(Cl)cc(-c2cc(Cl)ccc2Cl)c1	Organic compounds	Benzenoids	Benzene and substituted derivatives	Biphenyls and derivatives	32.649054123049815	-103.37065356710862	Benzenoids	Clc1cc(Cl)cc(-c2cc(Cl)ccc2Cl)c1		1.6504796282823084	0.7494525790319557				0.7163456759714594	0.2836543240285406	0.2098391434105903
22134100	Sodium dodecyl diphenyl ether disalfonate	disodium;3-dodecyl-4-phenoxybenzene-1,2-disulfonate	FMLSWTNREBOPKP-UHFFFAOYSA-L	CCCCCCCCCCCCC1=C(C=CC(=C1S(=O)(=O)[O-])S(=O)(=O)[O-])OC2=CC=CC=C2.[Na+].[Na+]	InChI=1S/C24H34O7S2.2Na/c1-2-3-4-5-6-7-8-9-10-14-17-21-22(31-20-15-12-11-13-16-20)18-19-23(32(25,26)27)24(21)33(28,29)30;;/h11-13,15-16,18-19H,2-10,14,17H2,1H3,(H,25,26,27)(H,28,29,30);;/q;2*+1/p-2	CCCCCCCCCCCCc1c(Oc2ccccc2)ccc(S(=O)(=O)[O-])c1S(=O)(=O)[O-].[Na+].[Na+]					72.11238461673476	-5.076557988665959	Other
580924	2-Methyl-4,6-pyrimidinedione	2-methyl-1H-pyrimidine-4,6-dione	GNVCKXIBBIIFPE-UHFFFAOYSA-N	CC1=NC(=O)CC(=O)N1	InChI=1S/C5H6N2O2/c1-3-6-4(8)2-5(9)7-3/h2H2,1H3,(H,6,7,8,9)	CC1=NC(=O)CC(=O)N1					-94.48559704275304	-43.9552194409544	Other	CC1=NC(=O)CC(=O)N1		0.9829057126255576	0.6850285658493703				0.9452379124118182	0.0547620875881817	0.0316276796551123
12767672	N-sec-Butyl-3,4-dimethyl-2,6-dinitroaniline	N-butan-2-yl-3,4-dimethyl-2,6-dinitroaniline	NKPDMJBXCFNGSC-UHFFFAOYSA-N	CCC(C)NC1=C(C=C(C(=C1[N+](=O)[O-])C)C)[N+](=O)[O-]	InChI=1S/C12H17N3O4/c1-5-8(3)13-11-10(14(16)17)6-7(2)9(4)12(11)15(18)19/h6,8,13H,5H2,1-4H3	CCC(C)Nc1c([N+](=O)[O-])cc(C)c(C)c1[N+](=O)[O-]	Organic compounds	Benzenoids	Benzene and substituted derivatives	Aniline and substituted anilines	29.83969616536705	-161.04210376833058	Benzenoids	CCC(C)Nc1c([N+](=O)[O-])cc(C)c(C)c1[N+](=O)[O-]		1.9916329785284037	0.4380543834603702				0.5792038186401819	0.4207961813598181	0.2736396571927071
12767673	3,4-Dimethyl-2,6-dinitroaniline	3,4-dimethyl-2,6-dinitroaniline	MHTNLJYRURGLAC-UHFFFAOYSA-N	CC1=CC(=C(C(=C1C)[N+](=O)[O-])N)[N+](=O)[O-]	InChI=1S/C8H9N3O4/c1-4-3-6(10(12)13)7(9)8(5(4)2)11(14)15/h3H,9H2,1-2H3	Cc1cc([N+](=O)[O-])c(N)c([N+](=O)[O-])c1C					26.15774851926536	-156.55915904870113	Other	Cc1cc([N+](=O)[O-])c(N)c([N+](=O)[O-])c1C		1.5883531394468633	0.6837497418507807				0.7635743679063114	0.2364256320936886	0.1646846158394803
2424049	2-(4-Chloro-2,6-dimethylphenoxy)acetic acid	2-(4-chloro-2,6-dimethylphenoxy)acetic acid	ZUQUKAZRAFLJAZ-UHFFFAOYSA-N	CC1=CC(=CC(=C1OCC(=O)O)C)Cl	InChI=1S/C10H11ClO3/c1-6-3-8(11)4-7(2)10(6)14-5-9(12)13/h3-4H,5H2,1-2H3,(H,12,13)	Cc1cc(Cl)cc(C)c1OCC(=O)O	Organic compounds	Benzenoids	Benzene and substituted derivatives	Phenoxyacetic acid derivatives	8.407128364375268	-44.67728708711285	Benzenoids	Cc1cc(Cl)cc(C)c1OCC(=O)O		0.8890593659220298	0.6347761398645514				0.96959460158145	0.03040539841855	0.015687830802686
267974	3,4-Dimethyl-6-(2-methylprop-1-en-1-yl)cyclohex-4-ene-1,2-dicarboxylic acid	3,4-dimethyl-6-(2-methylprop-1-enyl)cyclohex-4-ene-1,2-dicarboxylic acid	YBNXSKCLVOXLPW-UHFFFAOYSA-N	CC1C(C(C(C=C1C)C=C(C)C)C(=O)O)C(=O)O	InChI=1S/C14H20O4/c1-7(2)5-10-6-8(3)9(4)11(13(15)16)12(10)14(17)18/h5-6,9-12H,1-4H3,(H,15,16)(H,17,18)	CC(C)=CC1C=C(C)C(C)C(C(=O)O)C1C(=O)O					-161.40152508177698	-2.5419698925890275	Other	CC(C)=CC1C=C(C)C(C)C(C(=O)O)C1C(=O)O		0.5475258422858511	0.7166527944004081				0.9837105569076596	0.0162894430923403	0.0085872996693217
145796808	methyl N-(amino-methylsulfanyl-methylidene)carbamate	methyl N-(C-methylsulfanylcarbonimidoyl)carbamate	MMBDAJMDNVQFDV-UHFFFAOYSA-N	COC(=O)NC(=N)SC	InChI=1S/C4H8N2O2S/c1-8-4(7)6-3(5)9-2/h1-2H3,(H2,5,6,7)	COC(=O)NC(=N)SC					-57.58133886290487	60.37092528375672	Other	COC(=O)NC(=N)SC		0.4531001496398636	0.7070273967588799				0.9892726075726788	0.0107273924273212	0.0054025018450682
5463786	Methyl 2-((3-nitrophenyl)methylene)-3-oxobutanoate, (2E)-	methyl (2E)-2-[(3-nitrophenyl)methylidene]-3-oxobutanoate	LYUBYLJQOZIBQB-YRNVUSSQSA-N	CC(=O)/C(=C\C1=CC(=CC=C1)[N+](=O)[O-])/C(=O)OC	InChI=1S/C12H11NO5/c1-8(14)11(12(15)18-2)7-9-4-3-5-10(6-9)13(16)17/h3-7H,1-2H3/b11-7+	COC(=O)C(=Cc1cccc([N+](=O)[O-])c1)C(C)=O					27.57129767422317	-135.22107552389662	Other	COC(=O)/C(=C/c1cccc([N+](=O)[O-])c1)C(C)=O		0.9668628794631512	0.6688173538672946				0.9518550207263536	0.0481449792736463	0.0270272353661954
20258082	CID 20258082	azane	MVAOEXBRERPGIT-UHFFFAOYSA-N	N.N.N.N.N.N.N.N	InChI=1S/8H3N/h8*1H3	N.N.N.N.N.N.N.N					67.23333329844006	45.03701502900686	Other
534675	Methyl 9-dodecenoate	methyl dodec-9-enoate	DUWQEMMRMJGHSA-UHFFFAOYSA-N	CCC=CCCCCCCCC(=O)OC	InChI=1S/C13H24O2/c1-3-4-5-6-7-8-9-10-11-12-13(14)15-2/h4-5H,3,6-12H2,1-2H3	CCC=CCCCCCCCC(=O)OC	Organic compounds	Lipids and lipid-like molecules	Fatty Acyls	Fatty acid esters	-120.60602840125756	52.0226370336265	Lipids and lipid-like molecules	CCC=CCCCCCCCC(=O)OC		0.3394917639528205	0.7042654323877876				0.99324847216731	0.0067515278326899	0.0032615910666419
9877529	4-Amino-2,3-dichlorophenol	4-amino-2,3-dichlorophenol	OQHWFUQNSLMSBG-UHFFFAOYSA-N	C1=CC(=C(C(=C1N)Cl)Cl)O	InChI=1S/C6H5Cl2NO/c7-5-3(9)1-2-4(10)6(5)8/h1-2,10H,9H2	Nc1ccc(O)c(Cl)c1Cl					28.401994149119663	-95.2798864535564	Other	Nc1ccc(O)c(Cl)c1Cl		0.8656548286502062	0.64874857137394				0.9692973050890852	0.0307026949109147	0.0160968503827989
170854551	(E)-3-[2-[2-hydroxy-3-(propan-2-ylamino)propoxy]phenyl]prop-2-enoic acid;hydrochloride	(E)-3-[2-[2-hydroxy-3-(propan-2-ylamino)propoxy]phenyl]prop-2-enoic acid;hydrochloride	PXKDVZVXDPAFIE-USRGLUTNSA-N	CC(C)NCC(COC1=CC=CC=C1/C=C/C(=O)O)O.Cl	InChI=1S/C15H21NO4.ClH/c1-11(2)16-9-13(17)10-20-14-6-4-3-5-12(14)7-8-15(18)19;/h3-8,11,13,16-17H,9-10H2,1-2H3,(H,18,19);1H/b8-7+;	CC(C)NCC(O)COc1ccccc1C=CC(=O)O.Cl					-24.339645226196275	4.788844176680733	Other
596693	Carbamic acid, (3-methylphenyl)-, methyl ester	methyl N-(3-methylphenyl)carbamate	YYKXNDIQHDVJKF-UHFFFAOYSA-N	CC1=CC(=CC=C1)NC(=O)OC	InChI=1S/C9H11NO2/c1-7-4-3-5-8(6-7)10-9(11)12-2/h3-6H,1-2H3,(H,10,11)	COC(=O)Nc1cccc(C)c1					74.20781170441207	-44.3616769490648	Other	COC(=O)Nc1cccc(C)c1		0.7175882311052847	0.5658605214244206				0.99194103886633	0.0080589611336698	0.0032895901165241
170854549	6-methoxy-2,3,3-trimethyl-1-[2-(1,3,3-trimethylindol-2-ylidene)ethylidene]-2H-indol-1-ium;chloride	6-methoxy-2,3,3-trimethyl-1-[2-(1,3,3-trimethylindol-2-ylidene)ethylidene]-2H-indol-1-ium chloride	HCRYPAQALJLQKK-UHFFFAOYSA-M	CC1C(C2=C([N+]1=CC=C3C(C4=CC=CC=C4N3C)(C)C)C=C(C=C2)OC)(C)C.[Cl-]	InChI=1S/C25H31N2O.ClH/c1-17-24(2,3)20-13-12-18(28-7)16-22(20)27(17)15-14-23-25(4,5)19-10-8-9-11-21(19)26(23)6;/h8-17H,1-7H3;1H/q+1;/p-1	COc1ccc2c(c1)[N+](=CC=C1N(C)c3ccccc3C1(C)C)C(C)C2(C)C.[Cl-]					147.40491285508435	-1.41404505564628	Other
578817	2-Isobutyl-3,5-dimethyl-pyrazine	3,5-dimethyl-2-(2-methylpropyl)pyrazine	PBBZXNLEMPGGCH-UHFFFAOYSA-N	CC1=CN=C(C(=N1)C)CC(C)C	InChI=1S/C10H16N2/c1-7(2)5-10-9(4)12-8(3)6-11-10/h6-7H,5H2,1-4H3	Cc1cnc(CC(C)C)c(C)n1	Organic compounds	Organoheterocyclic compounds	Diazines	Pyrazines	-9.25283777774013	-82.04033704247362	Organoheterocyclic compounds	Cc1cnc(CC(C)C)c(C)n1		1.499274183408125	0.7006183058951795				0.7960819293159773	0.2039180706840226	0.1402839477893707
181508	N-succinimidyl acrylate	(2,5-dioxopyrrolidin-1-yl) prop-2-enoate	YXMISKNUHHOXFT-UHFFFAOYSA-N	C=CC(=O)ON1C(=O)CCC1=O	InChI=1S/C7H7NO4/c1-2-7(11)12-8-5(9)3-4-6(8)10/h2H,1,3-4H2	C=CC(=O)ON1C(=O)CCC1=O	Organic compounds	Organoheterocyclic compounds	Pyrrolidines	Pyrrolidones	-63.47531219953503	-8.722701951940843	Organoheterocyclic compounds	C=CC(=O)ON1C(=O)CCC1=O		-0.0147922070779087	0.7457960454441905				0.9975051854173242	0.0024948145826757	0.0011679962017357
38101	Carbidopa monohydrate	(2S)-3-(3,4-dihydroxyphenyl)-2-hydrazinyl-2-methylpropanoic acid;hydrate	QTAOMKOIBXZKND-PPHPATTJSA-N	C[C@](CC1=CC(=C(C=C1)O)O)(C(=O)O)NN.O	InChI=1S/C10H14N2O4.H2O/c1-10(12-11,9(15)16)5-6-2-3-7(13)8(14)4-6;/h2-4,12-14H,5,11H2,1H3,(H,15,16);1H2/t10-;/m0./s1	CC(Cc1ccc(O)c(O)c1)(NN)C(=O)O.O	Organic compounds	Phenylpropanoids and polyketides	Phenylpropanoic acids		-10.90797459527229	-43.95006129236047	Phenylpropanoids and polyketides
12219220	Imidodicarbonimidic diamide, hydrochloride (1:1)	1-(diaminomethylidene)guanidine;hydrochloride	FKPUYTAEIPNGRM-UHFFFAOYSA-N	C(=NC(=N)N)(N)N.Cl	InChI=1S/C2H7N5.ClH/c3-1(4)7-2(5)6;/h(H7,3,4,5,6,7);1H	Cl.N=C(N)N=C(N)N					55.951315964606685	85.7288058483574	Other
94488	Iron(3+) trihexonate	iron(3+);tris(2,3,4,5,6-pentahydroxyhexanoate)	CZNVSLGYWMSMKE-UHFFFAOYSA-K	C(C(C(C(C(C(=O)[O-])O)O)O)O)O.C(C(C(C(C(C(=O)[O-])O)O)O)O)O.C(C(C(C(C(C(=O)[O-])O)O)O)O)O.[Fe+3]	InChI=1S/3C6H12O7.Fe/c3*7-1-2(8)3(9)4(10)5(11)6(12)13;/h3*2-5,7-11H,1H2,(H,12,13);/q;;;+3/p-3	O=C([O-])C(O)C(O)C(O)C(O)CO.O=C([O-])C(O)C(O)C(O)C(O)CO.O=C([O-])C(O)C(O)C(O)C(O)CO.[Fe+3]					55.28593980647892	143.20386152591527	Other
38038	3,4',5-Trichlorobiphenyl	1,3-dichloro-5-(4-chlorophenyl)benzene	SYSBNFJJSJLZMM-UHFFFAOYSA-N	C1=CC(=CC=C1C2=CC(=CC(=C2)Cl)Cl)Cl	InChI=1S/C12H7Cl3/c13-10-3-1-8(2-4-10)9-5-11(14)7-12(15)6-9/h1-7H	Clc1ccc(-c2cc(Cl)cc(Cl)c2)cc1	Organic compounds	Benzenoids	Benzene and substituted derivatives	Biphenyls and derivatives	22.62755790402017	-99.40558705000772	Benzenoids	Clc1ccc(-c2cc(Cl)cc(Cl)c2)cc1		1.6927728786383998	0.7967917033006654				0.6861459765766954	0.3138540234233046	0.2401078506661718
38036	2',3,4-Trichlorobiphenyl	1,2-dichloro-4-(2-chlorophenyl)benzene	RIMXLXBUOQMDHV-UHFFFAOYSA-N	C1=CC=C(C(=C1)C2=CC(=C(C=C2)Cl)Cl)Cl	InChI=1S/C12H7Cl3/c13-10-4-2-1-3-9(10)8-5-6-11(14)12(15)7-8/h1-7H	Clc1ccc(-c2ccccc2Cl)cc1Cl	Organic compounds	Benzenoids	Benzene and substituted derivatives	Biphenyls and derivatives	33.01378021928312	-104.89227779040404	Benzenoids	Clc1ccc(-c2ccccc2Cl)cc1Cl		1.6001791703531807	0.7050282956016172				0.7515604038101278	0.2484395961898722	0.1763996900335264
38032	2,2',3-Trichlorobiphenyl	1,2-dichloro-3-(2-chlorophenyl)benzene	XVIZMMSINIOIQP-UHFFFAOYSA-N	C1=CC=C(C(=C1)C2=C(C(=CC=C2)Cl)Cl)Cl	InChI=1S/C12H7Cl3/c13-10-6-2-1-4-8(10)9-5-3-7-11(14)12(9)15/h1-7H	Clc1ccccc1-c1cccc(Cl)c1Cl	Organic compounds	Benzenoids	Benzene and substituted derivatives	Biphenyls and derivatives	32.60301500934013	-105.6016633406522	Benzenoids	Clc1ccccc1-c1cccc(Cl)c1Cl		1.560120067307467	0.7012845835561784				0.77039784208072	0.2296021579192799	0.1607803355275191
38024	2,2',3,3',6,6'-Hexachlorobiphenyl	1,2,4-trichloro-3-(2,3,6-trichlorophenyl)benzene	FZFUUSROAHKTTF-UHFFFAOYSA-N	C1=CC(=C(C(=C1Cl)C2=C(C=CC(=C2Cl)Cl)Cl)Cl)Cl	InChI=1S/C12H4Cl6/c13-5-1-3-7(15)11(17)9(5)10-6(14)2-4-8(16)12(10)18/h1-4H	Clc1ccc(Cl)c(-c2c(Cl)ccc(Cl)c2Cl)c1Cl	Organic compounds	Benzenoids	Benzene and substituted derivatives	Biphenyls and derivatives	30.757951439224456	-105.59797867570904	Benzenoids	Clc1ccc(Cl)c(-c2c(Cl)ccc(Cl)c2Cl)c1Cl		1.7592235806190293	0.8209940915319504				0.6516281287083768	0.3483718712916231	0.2728536018732523
38017	2,2',3,3',4,6'-Hexachlorobiphenyl	1,2,3-trichloro-4-(2,3,6-trichlorophenyl)benzene	OKBJVIVEFXPEOU-UHFFFAOYSA-N	C1=CC(=C(C(=C1C2=C(C=CC(=C2Cl)Cl)Cl)Cl)Cl)Cl	InChI=1S/C12H4Cl6/c13-6-3-4-7(14)11(17)9(6)5-1-2-8(15)12(18)10(5)16/h1-4H	Clc1ccc(-c2c(Cl)ccc(Cl)c2Cl)c(Cl)c1Cl	Organic compounds	Benzenoids	Benzene and substituted derivatives	Biphenyls and derivatives	31.165864954588933	-105.32192160977934	Benzenoids	Clc1ccc(-c2c(Cl)ccc(Cl)c2Cl)c(Cl)c1Cl		1.8324085603993685	0.8376583295011624				0.6158496039160456	0.3841503960839544	0.3068437795749534
38016	Pcb 149	1,2,4-trichloro-3-(2,4,5-trichlorophenyl)benzene	LKHLFUVHHXCNJH-UHFFFAOYSA-N	C1=CC(=C(C(=C1Cl)C2=CC(=C(C=C2Cl)Cl)Cl)Cl)Cl	InChI=1S/C12H4Cl6/c13-6-1-2-7(14)12(18)11(6)5-3-9(16)10(17)4-8(5)15/h1-4H	Clc1cc(Cl)c(-c2c(Cl)ccc(Cl)c2Cl)cc1Cl	Organic compounds	Benzenoids	Benzene and substituted derivatives	Biphenyls and derivatives	31.45552626040804	-104.69911585273252	Benzenoids	Clc1cc(Cl)c(-c2c(Cl)ccc(Cl)c2Cl)cc1Cl		1.8258640355718356	0.8361959902770731				0.619032205128461	0.380967794871539	0.3037916776070614
38014	2,2',3,4,5'-Pentachlorobiphenyl	1,2,3-trichloro-4-(2,5-dichlorophenyl)benzene	OPKYDBFRKPQCBS-UHFFFAOYSA-N	C1=CC(=C(C=C1Cl)C2=C(C(=C(C=C2)Cl)Cl)Cl)Cl	InChI=1S/C12H5Cl5/c13-6-1-3-9(14)8(5-6)7-2-4-10(15)12(17)11(7)16/h1-5H	Clc1ccc(Cl)c(-c2ccc(Cl)c(Cl)c2Cl)c1	Organic compounds	Benzenoids	Benzene and substituted derivatives	Biphenyls and derivatives	32.05572949452908	-104.15050796422476	Benzenoids	Clc1ccc(Cl)c(-c2ccc(Cl)c(Cl)c2Cl)c1		1.811265471307415	0.7921435250932164				0.632399866551323	0.367600133448677	0.2875646626264834
38012	Pcb 95	1,2,4-trichloro-3-(2,5-dichlorophenyl)benzene	GXNNLIMMEXHBKV-UHFFFAOYSA-N	C1=CC(=C(C=C1Cl)C2=C(C=CC(=C2Cl)Cl)Cl)Cl	InChI=1S/C12H5Cl5/c13-6-1-2-8(14)7(5-6)11-9(15)3-4-10(16)12(11)17/h1-5H	Clc1ccc(Cl)c(-c2c(Cl)ccc(Cl)c2Cl)c1	Organic compounds	Benzenoids	Benzene and substituted derivatives	Biphenyls and derivatives	32.278087847687615	-104.04266235705695	Benzenoids	Clc1ccc(Cl)c(-c2c(Cl)ccc(Cl)c2Cl)c1		1.6644982684477545	0.7754270504595727				0.7035990471682221	0.2964009528317779	0.2230689408374979
137187513	2,8-Dimorpholino-4-hydroxyquinazoline5,6-quinone	2,8-dimorpholin-4-yl-3H-quinazoline-4,5,6-trione	IVUQHHROGXKJOF-UHFFFAOYSA-N	C1COCCN1C2=CC(=O)C(=O)C3=C2N=C(NC3=O)N4CCOCC4	InChI=1S/C16H18N4O5/c21-11-9-10(19-1-5-24-6-2-19)13-12(14(11)22)15(23)18-16(17-13)20-3-7-25-8-4-20/h9H,1-8H2,(H,17,18,23)	O=C1C=C(N2CCOCC2)c2nc(N3CCOCC3)[nH]c(=O)c2C1=O					-43.716480043605344	-60.19062714162137	Other	O=C1C=C(N2CCOCC2)c2nc(N3CCOCC3)[nH]c(=O)c2C1=O		1.8458878884888013	0.7943219819995517				0.6155068997708854	0.3844931002291146	0.3031406947242611
14069470	3',5'-Anhydrothymidine	1-[(1R,3R,5S)-2,6-dioxabicyclo[3.2.0]heptan-3-yl]-5-methylpyrimidine-2,4-dione	OAWLMYIJZBBZTP-XLPZGREQSA-N	CC1=CN(C(=O)NC1=O)[C@H]2C[C@H]3[C@H](O2)CO3	InChI=1S/C10H12N2O4/c1-5-3-12(10(14)11-9(5)13)8-2-6-7(16-8)4-15-6/h3,6-8H,2,4H2,1H3,(H,11,13,14)/t6-,7+,8+/m0/s1	Cc1cn(C2CC3OCC3O2)c(=O)[nH]c1=O					-101.58499154297856	-112.74239271876232	Other	Cc1cn([C@H]2C[C@@H]3OC[C@H]3O2)c(=O)[nH]c1=O		1.8124914642174863	0.7067922412620676				0.6470336364900453	0.3529663635099547	0.2655047895762064
13792388	2-tert-Butyl-2-phenyloxirane	2-tert-butyl-2-phenyloxirane	DSOTZLDEBVCNHL-UHFFFAOYSA-N	CC(C)(C)C1(CO1)C2=CC=CC=C2	InChI=1S/C12H16O/c1-11(2,3)12(9-13-12)10-7-5-4-6-8-10/h4-8H,9H2,1-3H3	CC(C)(C)C1(c2ccccc2)CO1					-71.42967970450874	-64.57445522915869	Other	CC(C)(C)C1(c2ccccc2)CO1		1.0312772181281182	0.741075181339419				0.9213237478827094	0.0786762521172905	0.0493031718933697
217177	2-Cyclopenten-1-one, 2,5-dihydroxy-3-dimethylamino-5-methyl-	3-(dimethylamino)-2,5-dihydroxy-5-methylcyclopent-2-en-1-one	ZJSXJPWKRFTYCX-UHFFFAOYSA-N	CC1(CC(=C(C1=O)O)N(C)C)O	InChI=1S/C8H13NO3/c1-8(12)4-5(9(2)3)6(10)7(8)11/h10,12H,4H2,1-3H3	CN(C)C1=C(O)C(=O)C(C)(O)C1					-127.93781244569024	-41.257120222930375	Other	CN(C)C1=C(O)C(=O)C(C)(O)C1		0.6074446879208822	0.7075978835480996				0.9812328881399576	0.0187671118600425	0.0099358105037468
54121473	3-Ethyl-2-propyl-1,2-dihydroquinoline	3-ethyl-2-propyl-1,2-dihydroquinoline	NNZGSGBQOSZYMD-UHFFFAOYSA-N	CCCC1C(=CC2=CC=CC=C2N1)CC	InChI=1S/C14H19N/c1-3-7-13-11(4-2)10-12-8-5-6-9-14(12)15-13/h5-6,8-10,13,15H,3-4,7H2,1-2H3	CCCC1Nc2ccccc2C=C1CC					-81.85997114989608	-57.40316794087716	Other	CCCC1Nc2ccccc2C=C1CC		1.1874803811586867	0.7140657016489543				0.8941246365745548	0.1058753634254452	0.0674090083375992
11816924	1-Chloro-3-(2-ethyl-hexyloxy)-propan-2-ol	1-chloro-3-(2-ethylhexoxy)propan-2-ol	VQMJOZXWGXOUPB-UHFFFAOYSA-N	CCCCC(CC)COCC(CCl)O	InChI=1S/C11H23ClO2/c1-3-5-6-10(4-2)8-14-9-11(13)7-12/h10-11,13H,3-9H2,1-2H3	CCCCC(CC)COCC(O)CCl					-59.64003758412334	133.05048310042108	Other	CCCCC(CC)COCC(O)CCl		0.8380406003566172	0.7241079501142398				0.9567381250272816	0.0432618749727184	0.0251613444288423
100572	(-)-Eremanthin	(3aS,6aR,9aR,9bS)-6-methyl-3,9-dimethylidene-4,6a,7,8,9a,9b-hexahydro-3aH-azuleno[4,5-b]furan-2-one	BWRZDLYJNURUHS-XUXIUFHCSA-N	CC1=CC[C@@H]2[C@@H]([C@@H]3[C@H]1CCC3=C)OC(=O)C2=C	InChI=1S/C15H18O2/c1-8-4-7-12-10(3)15(16)17-14(12)13-9(2)5-6-11(8)13/h4,11-14H,2-3,5-7H2,1H3/t11-,12-,13-,14-/m0/s1	C=C1C(=O)OC2C1CC=C(C)C1CCC(=C)C12	Organic compounds	Lipids and lipid-like molecules	Prenol lipids	Terpene lactones	-157.20347361021086	-17.652593856836496	Lipids and lipid-like molecules	C=C1CC[C@H]2C(C)=CC[C@H]3C(=C)C(=O)O[C@@H]3[C@@H]12		0.748834942826986	0.7658117822957696				0.9588215366261092	0.0411784633738907	0.0245851488887343
170854548	2-Chloroethylsulfanyl-dimethoxy-sulfanylidene-lambda5-phosphane	2-chloroethylsulfanyl-dimethoxy-sulfanylidene-lambda5-phosphane	HPKIHWIIMBODFE-UHFFFAOYSA-N	COP(=S)(OC)SCCCl	InChI=1S/C4H10ClO2PS2/c1-6-8(9,7-2)10-4-3-5/h3-4H2,1-2H3	COP(=S)(OC)SCCCl					50.99441321308605	180.70689700750015	Other	COP(=S)(OC)SCCCl		0.514523529389337	0.8025999838800921				0.9743813145892796	0.0256186854107203	0.0150456175691896
19602127	5,5'-[Oxybis(methylene)]bis(6-propyl-2H-1,3-benzodioxole)	5-propyl-6-[(6-propyl-1,3-benzodioxol-5-yl)methoxymethyl]-1,3-benzodioxole	ORYPNGMQKITQRV-UHFFFAOYSA-N	CCCC1=CC2=C(C=C1COCC3=CC4=C(C=C3CCC)OCO4)OCO2	InChI=1S/C22H26O5/c1-3-5-15-7-19-21(26-13-24-19)9-17(15)11-23-12-18-10-22-20(25-14-27-22)8-16(18)6-4-2/h7-10H,3-6,11-14H2,1-2H3	CCCc1cc2c(cc1COCc1cc3c(cc1CCC)OCO3)OCO2					-60.19411390841929	-115.49518629923196	Other	CCCc1cc2c(cc1COCc1cc3c(cc1CCC)OCO3)OCO2		1.485776182261789	0.711112864810215				0.79799298099869	0.20200701900131	0.1396037068280529
71587136	Tetrasodium iminodisuccinate, S,S-	tetrasodium;(2S)-2-[[(1S)-1,2-dicarboxylatoethyl]amino]butanedioate	GYBINGQBXROMRS-HAUSNBFGSA-J	C([C@@H](C(=O)[O-])N[C@@H](CC(=O)[O-])C(=O)[O-])C(=O)[O-].[Na+].[Na+].[Na+].[Na+]	InChI=1S/C8H11NO8.4Na/c10-5(11)1-3(7(14)15)9-4(8(16)17)2-6(12)13;;;;/h3-4,9H,1-2H2,(H,10,11)(H,12,13)(H,14,15)(H,16,17);;;;/q;4*+1/p-4/t3-,4-;;;;/m0..../s1	O=C([O-])CC(NC(CC(=O)[O-])C(=O)[O-])C(=O)[O-].[Na+].[Na+].[Na+].[Na+]	Organic compounds	Organic acids and derivatives	Carboxylic acids and derivatives	Amino acids, peptides, and analogues	65.71895876613355	129.09398021896845	Organic acids and derivatives
14345666	Sodium-potassium silicate	potassium;sodium;dioxido(oxo)silane	FASTZPULWMIMJA-UHFFFAOYSA-N	[O-][Si](=O)[O-].[Na+].[K+]	InChI=1S/K.Na.O3Si/c;;1-4(2)3/q2*+1;-2	O=[Si]([O-])[O-].[K+].[Na+]					99.28012122472248	112.44179802462352	Other
19937448	2H-1,2-Benzoxazin-3(4H)-one	4H-1,2-benzoxazin-3-one	HQQTZCPKNZVLFF-UHFFFAOYSA-N	C1C2=CC=CC=C2ONC1=O	InChI=1S/C8H7NO2/c10-8-5-6-3-1-2-4-7(6)11-9-8/h1-4H,5H2,(H,9,10)	O=C1Cc2ccccc2ON1					-56.66086853472562	-99.9599014204244	Other	O=C1Cc2ccccc2ON1		0.5446635752124424	0.7113597679385287				0.984503445682668	0.0154965543173318	0.0080928081833621
135413636	Desaminometamitron	3-methyl-6-phenyl-4H-1,2,4-triazin-5-one	OUSYWCQYMPDAEO-UHFFFAOYSA-N	CC1=NN=C(C(=O)N1)C2=CC=CC=C2	InChI=1S/C10H9N3O/c1-7-11-10(14)9(13-12-7)8-5-3-2-4-6-8/h2-6H,1H3,(H,11,12,14)	Cc1nnc(-c2ccccc2)c(=O)[nH]1					0.70407842189413	-95.3151983815674	Other	Cc1nnc(-c2ccccc2)c(=O)[nH]1		1.5669721116879292	0.6444329663040155	Desamino-metamitron	1.54	0.1	0.7866413094788933	0.2133586905211066	0.1427441623274425
24192379	CID 24192379		KCTSTQXKGYQMMD-UHFFFAOYSA-N	C(C(=O)O)P(=O)(O)O.[Na]	InChI=1S/C2H5O5P.Na/c3-2(4)1-8(5,6)7;/h1H2,(H,3,4)(H2,5,6,7);	O=C(O)CP(=O)(O)O.[Na]					78.05227747255418	133.37296873149918	Other
9825599	4,8,12,16,20-Pentaoxatricosane-1,2,6,10,14,18,22,23-octol	3-[3-[3-[3-[3-(2,3-dihydroxypropoxy)-2-hydroxypropoxy]-2-hydroxypropoxy]-2-hydroxypropoxy]-2-hydroxypropoxy]propane-1,2-diol	FWTZRWTUPSQZOG-UHFFFAOYSA-N	C(C(COCC(COCC(COCC(COCC(COCC(CO)O)O)O)O)O)O)O	InChI=1S/C18H38O13/c19-1-13(21)3-27-5-15(23)7-29-9-17(25)11-31-12-18(26)10-30-8-16(24)6-28-4-14(22)2-20/h13-26H,1-12H2	OCC(O)COCC(O)COCC(O)COCC(O)COCC(O)COCC(O)CO					-17.976199729056297	110.89151678899192	Other	OCC(O)COCC(O)COCC(O)COCC(O)COCC(O)COCC(O)CO		1.0304913574873136	0.9829528690634732				0.8569863274435554	0.1430136725564446	0.1063781129832174
37250	2,2',3,4,4',5-Hexachlorobiphenyl	1,2,3,4-tetrachloro-5-(2,4-dichlorophenyl)benzene	CKLLRBPBZLTGDJ-UHFFFAOYSA-N	C1=CC(=C(C=C1Cl)Cl)C2=CC(=C(C(=C2Cl)Cl)Cl)Cl	InChI=1S/C12H4Cl6/c13-5-1-2-6(8(14)3-5)7-4-9(15)11(17)12(18)10(7)16/h1-4H	Clc1ccc(-c2cc(Cl)c(Cl)c(Cl)c2Cl)c(Cl)c1	Organic compounds	Benzenoids	Benzene and substituted derivatives	Biphenyls and derivatives	31.41164030538099	-103.65750932688935	Benzenoids	Clc1ccc(-c2cc(Cl)c(Cl)c(Cl)c2Cl)c(Cl)c1		1.844412047717284	0.8876952080571803				0.6042913045290336	0.3957086954709664	0.321739687238913
21426073	6-chloro-3-chloromethyl-3H-oxazolo[4,5-b]pyridin-2-one	6-chloro-3-(chloromethyl)-[1,3]oxazolo[4,5-b]pyridin-2-one	TUWOEDOQOKTAAA-UHFFFAOYSA-N	C1=C(C=NC2=C1OC(=O)N2CCl)Cl	InChI=1S/C7H4Cl2N2O2/c8-3-11-6-5(13-7(11)12)1-4(9)2-10-6/h1-2H,3H2	O=c1oc2cc(Cl)cnc2n1CCl					-18.10801506376677	-117.6895462108838	Other	O=c1oc2cc(Cl)cnc2n1CCl		1.660081796473148	0.7958047778527316				0.7007768083639329	0.2992231916360671	0.2272570872952006
13614459	6-Chlorooxazolo[4,5-b]pyridin-2(3H)-one	6-chloro-3H-[1,3]oxazolo[4,5-b]pyridin-2-one	ZWGWZXKNFDGBJP-UHFFFAOYSA-N	C1=C(C=NC2=C1OC(=O)N2)Cl	InChI=1S/C6H3ClN2O2/c7-3-1-4-5(8-2-3)9-6(10)11-4/h1-2H,(H,8,9,10)	O=c1[nH]c2ncc(Cl)cc2o1					-19.693295897893613	-115.76334723923696	Other	O=c1[nH]c2ncc(Cl)cc2o1		1.6500388876786367	0.7211312904574828				0.724110354399724	0.2758896456002759	0.2006551107029215
99588	Methylaminomethylphosphonic acid	methylaminomethylphosphonic acid	HSMRCPIZVMDSHN-UHFFFAOYSA-N	CNCP(=O)(O)O	InChI=1S/C2H8NO3P/c1-3-2-7(4,5)6/h3H,2H2,1H3,(H2,4,5,6)	CNCP(=O)(O)O					84.21858340417164	133.74795254969197	Other	CNCP(=O)(O)O		1.035213422593008	0.7082663320694463				0.9297560206177352	0.0702439793822647	0.0424805065222576
37035	Pcb 138	1,2,3-trichloro-4-(2,4,5-trichlorophenyl)benzene	RPUMZMSNLZHIGZ-UHFFFAOYSA-N	C1=CC(=C(C(=C1C2=CC(=C(C=C2Cl)Cl)Cl)Cl)Cl)Cl	InChI=1S/C12H4Cl6/c13-7-2-1-5(11(17)12(7)18)6-3-9(15)10(16)4-8(6)14/h1-4H	Clc1cc(Cl)c(-c2ccc(Cl)c(Cl)c2Cl)cc1Cl	Organic compounds	Benzenoids	Benzene and substituted derivatives	Biphenyls and derivatives	31.198913900825183	-104.5366371988536	Benzenoids	Clc1cc(Cl)c(-c2ccc(Cl)c(Cl)c2Cl)cc1Cl		1.864744574608108	0.894668920203905				0.5947118801812065	0.4052881198187935	0.3312349942163144
129718179	Bis[4,5-(methylenedioxy)-2-propylphenyl]-methane	5-propyl-6-[(6-propyl-1,3-benzodioxol-5-yl)methyl]-1,3-benzodioxole	PFIJCKXNLPXDRL-UHFFFAOYSA-N	CCCC1=CC2=C(C=C1CC3=CC4=C(C=C3CCC)OCO4)OCO2	InChI=1S/C21H24O4/c1-3-5-14-8-18-20(24-12-22-18)10-16(14)7-17-11-21-19(23-13-25-21)9-15(17)6-4-2/h8-11H,3-7,12-13H2,1-2H3	CCCc1cc2c(cc1Cc1cc3c(cc1CCC)OCO3)OCO2					-60.19331022125651	-115.45802911444136	Other	CCCc1cc2c(cc1Cc1cc3c(cc1CCC)OCO3)OCO2		1.4312512477131976	0.6997518328284592				0.8227620821780419	0.177237917821958	0.1194799076923964
20270840	Zinc(II) phosphate xhydrate	trizinc;diphosphate;hydrate	GPTWCNIDKQZDFF-UHFFFAOYSA-H	O.[O-]P(=O)([O-])[O-].[O-]P(=O)([O-])[O-].[Zn+2].[Zn+2].[Zn+2]	InChI=1S/2H3O4P.H2O.3Zn/c2*1-5(2,3)4;;;;/h2*(H3,1,2,3,4);1H2;;;/q;;;3*+2/p-6	O.O=P([O-])([O-])[O-].O=P([O-])([O-])[O-].[Zn+2].[Zn+2].[Zn+2]					100.27474808172332	128.48222936767905	Other
13979004	3,5-Diethyl-1-phenyl-2-propyl-1,4-dihydropyridine	3,5-diethyl-1-phenyl-2-propyl-4H-pyridine	HNHKCOXOJZJGJG-UHFFFAOYSA-N	CCCC1=C(CC(=CN1C2=CC=CC=C2)CC)CC	InChI=1S/C18H25N/c1-4-10-18-16(6-3)13-15(5-2)14-19(18)17-11-8-7-9-12-17/h7-9,11-12,14H,4-6,10,13H2,1-3H3	CCCC1=C(CC)CC(CC)=CN1c1ccccc1					6.410389607320124	-74.82148762133288	Other	CCCC1=C(CC)CC(CC)=CN1c1ccccc1		1.5827067889935214	0.7351317613158753				0.7502746798980175	0.2497253201019824	0.1801243262816547
13208144	glyphosate dimethylamine salt	N-methylmethanamine;2-(phosphonomethylamino)acetic acid	VDCHTAFVUAPYGO-UHFFFAOYSA-N	CNC.C(C(=O)O)NCP(=O)(O)O	InChI=1S/C3H8NO5P.C2H7N/c5-3(6)1-4-2-10(7,8)9;1-3-2/h4H,1-2H2,(H,5,6)(H2,7,8,9);3H,1-2H3	CNC.O=C(O)CNCP(=O)(O)O	Organic compounds	Organic acids and derivatives	Carboxylic acids and derivatives	Amino acids, peptides, and analogues	9.708465156255578	73.25749027352678	Organic acids and derivatives
23673030	Sodium [(phosphonomethyl)amino]acetate	sodium 2-(phosphonomethylamino)acetate	YWICANUUQPYHOW-UHFFFAOYSA-M	C(C(=O)[O-])NCP(=O)(O)O.[Na+]	InChI=1S/C3H8NO5P.Na/c5-3(6)1-4-2-10(7,8)9;/h4H,1-2H2,(H,5,6)(H2,7,8,9);/q;+1/p-1	O=C([O-])CNCP(=O)(O)O.[Na+]	Organic compounds	Organic acids and derivatives	Carboxylic acids and derivatives	Amino acids, peptides, and analogues	10.498063465297436	72.6881630627386	Organic acids and derivatives
89927646	N-(3-(Dimethylamino)propyl)-3,3,4,4,5,5,6,6,7,7,8,8,8-tridecafluoro-octane-1-sulfonamide	N-[3-(dimethylamino)propyl]-3,3,4,4,5,5,6,6,7,7,8,8,8-tridecafluorooctane-1-sulfonamide	TZIPMEZQXPAKPK-UHFFFAOYSA-N	CN(C)CCCNS(=O)(=O)CCC(C(C(C(C(C(F)(F)F)(F)F)(F)F)(F)F)(F)F)(F)F	InChI=1S/C13H17F13N2O2S/c1-28(2)6-3-5-27-31(29,30)7-4-8(14,15)9(16,17)10(18,19)11(20,21)12(22,23)13(24,25)26/h27H,3-7H2,1-2H3	CN(C)CCCNS(=O)(=O)CCC(F)(F)C(F)(F)C(F)(F)C(F)(F)C(F)(F)C(F)(F)F					127.53996925755736	39.61900766832546	Other	CN(C)CCCNS(=O)(=O)CCC(F)(F)C(F)(F)C(F)(F)C(F)(F)C(F)(F)C(F)(F)F		1.5146525367629695	1.0045661140587667				0.712929291538297	0.287070708461703	0.2304840764658909
26760	alpha-(1-Amino-1-methylethyl)benzenemethanol	2-amino-2-methyl-1-phenylpropan-1-ol	QFTWUVJQXPFWNM-UHFFFAOYSA-N	CC(C)(C(C1=CC=CC=C1)O)N	InChI=1S/C10H15NO/c1-10(2,11)9(12)8-6-4-3-5-7-8/h3-7,9,12H,11H2,1-2H3	CC(C)(N)C(O)c1ccccc1					39.77320009236888	-2.529049981622132	Other	CC(C)(N)C(O)c1ccccc1		0.6676059285855287	0.7043328345688586				0.9774719890261492	0.0225280109738507	0.0120936023676697
36811	Dobutamine	4-[2-[4-(4-hydroxyphenyl)butan-2-ylamino]ethyl]benzene-1,2-diol	JRWZLRBJNMZMFE-UHFFFAOYSA-N	CC(CCC1=CC=C(C=C1)O)NCCC2=CC(=C(C=C2)O)O	InChI=1S/C18H23NO3/c1-13(2-3-14-4-7-16(20)8-5-14)19-11-10-15-6-9-17(21)18(22)12-15/h4-9,12-13,19-22H,2-3,10-11H2,1H3	CC(CCc1ccc(O)cc1)NCCc1ccc(O)c(O)c1	Organic compounds	Benzenoids	Phenols	Benzenediols	-8.58119604971547	-45.22345510186803	Benzenoids	CC(CCc1ccc(O)cc1)NCCc1ccc(O)c(O)c1		0.5439450249168263	0.7032172195611428				0.985488012359896	0.014511987640104	0.0074753970579559
122201341	neomycin C sulfate	(2R,3S,4R,5R,6R)-5-amino-2-(aminomethyl)-6-[(1R,2R,3S,4R,6S)-4,6-diamino-2-[(2S,3R,4S,5R)-4-[(2R,3R,4R,5S,6R)-3-amino-6-(aminomethyl)-4,5-dihydroxyoxan-2-yl]oxy-3-hydroxy-5-(hydroxymethyl)oxolan-2-yl]oxy-3-hydroxycyclohexyl]oxyoxane-3,4-diol;sulfuric acid	KWBUARAINLGYMG-OTNOZWHFSA-N	C1[C@H]([C@@H]([C@H]([C@@H]([C@H]1N)O[C@@H]2[C@@H]([C@H]([C@@H]([C@H](O2)CN)O)O)N)O[C@H]3[C@@H]([C@@H]([C@H](O3)CO)O[C@@H]4[C@@H]([C@H]([C@@H]([C@H](O4)CN)O)O)N)O)O)N.OS(=O)(=O)O.OS(=O)(=O)O.OS(=O)(=O)O	InChI=1S/C23H46N6O13.3H2O4S/c24-2-7-13(32)15(34)10(28)21(37-7)40-18-6(27)1-5(26)12(31)20(18)42-23-17(36)19(9(4-30)39-23)41-22-11(29)16(35)14(33)8(3-25)38-22;3*1-5(2,3)4/h5-23,30-36H,1-4,24-29H2;3*(H2,1,2,3,4)/t5-,6+,7-,8-,9-,10-,11-,12+,13-,14-,15-,16-,17-,18-,19-,20-,21-,22-,23+;;;/m1.../s1	NCC1OC(OC2C(CO)OC(OC3C(O)C(N)CC(N)C3OC3OC(CN)C(O)C(O)C3N)C2O)C(N)C(O)C1O.O=S(=O)(O)O.O=S(=O)(O)O.O=S(=O)(O)O	Organic compounds	Organic oxygen compounds	Organooxygen compounds	Carbohydrates and carbohydrate conjugates	-131.9810518609062	-104.0838379493097	Organic oxygen compounds
163643785	[(2-Chloro-2-oxoethyl)-chlorooxyphosphoryl] hypochlorite	[(2-chloro-2-oxoethyl)-chlorooxyphosphoryl] hypochlorite	IGMVYTUGXLDNPW-UHFFFAOYSA-N	C(C(=O)Cl)P(=O)(OCl)OCl	InChI=1S/C2H2Cl3O4P/c3-2(6)1-10(7,8-4)9-5/h1H2	O=C(Cl)CP(=O)(OCl)OCl					-11.018158376330256	85.7482685584023	Other	O=C(Cl)CP(=O)(OCl)OCl		0.8499327667035261	0.797642587593497				0.9383540019791842	0.0616459980208158	0.0390459295790277
22804255	N-Benzoyl-N-(3,4-dichlorophenyl)-L-alanine ethyl ester	ethyl (2S)-2-(N-benzoyl-3,4-dichloroanilino)propanoate	SLCGUGMPSUYJAY-LBPRGKRZSA-N	CCOC(=O)[C@H](C)N(C1=CC(=C(C=C1)Cl)Cl)C(=O)C2=CC=CC=C2	InChI=1S/C18H17Cl2NO3/c1-3-24-18(23)12(2)21(14-9-10-15(19)16(20)11-14)17(22)13-7-5-4-6-8-13/h4-12H,3H2,1-2H3/t12-/m0/s1	CCOC(=O)C(C)N(C(=O)c1ccccc1)c1ccc(Cl)c(Cl)c1	Organic compounds	Benzenoids	Benzene and substituted derivatives	Anilides	-26.918838729680463	-25.18546217977491	Benzenoids	CCOC(=O)[C@H](C)N(C(=O)c1ccccc1)c1ccc(Cl)c(Cl)c1		0.8998892683386424	0.5865019237498041				0.9778225545980904	0.0221774454019094	0.0104174968358354
28020	Disulfurous acid		WBZKQQHYRPRKNJ-UHFFFAOYSA-N	OS(=O)S(=O)(=O)O	InChI=1S/H2O5S2/c1-6(2)7(3,4)5/h(H,1,2)(H,3,4,5)	O=S(O)S(=O)(=O)O					88.53259581100033	73.30041063947338	Other
284997	(5S,5aR,8aR)-5-[(7,8-dihydroxy-2-methyl-4,4a,6,7,8,8a-hexahydropyrano[3,2-d][1,3]dioxin-6-yl)oxy]-9-(4-hydroxy-3,5-dimethoxyphenyl)-5a,6,8a,9-tetrahydro-5H-[2]benzofuro[6,5-f][1,3]benzodioxol-8-one	(5S,5aR,8aR)-5-[(7,8-dihydroxy-2-methyl-4,4a,6,7,8,8a-hexahydropyrano[3,2-d][1,3]dioxin-6-yl)oxy]-9-(4-hydroxy-3,5-dimethoxyphenyl)-5a,6,8a,9-tetrahydro-5H-[2]benzofuro[6,5-f][1,3]benzodioxol-8-one	VJJPUSNTGOMMGY-GUPCAMAFSA-N	CC1OCC2C(O1)C(C(C(O2)O[C@H]3[C@H]4COC(=O)[C@@H]4C(C5=CC6=C(C=C35)OCO6)C7=CC(=C(C(=C7)OC)O)OC)O)O	InChI=1S/C29H32O13/c1-11-36-9-20-27(40-11)24(31)25(32)29(41-20)42-26-14-7-17-16(38-10-39-17)6-13(14)21(22-15(26)8-37-28(22)33)12-4-18(34-2)23(30)19(5-12)35-3/h4-7,11,15,20-22,24-27,29-32H,8-10H2,1-3H3/t11?,15-,20?,21?,22-,24?,25?,26+,27?,29?/m0/s1	COc1cc(C2c3cc4c(cc3C(OC3OC5COC(C)OC5C(O)C3O)C3COC(=O)C23)OCO4)cc(OC)c1O					-60.29122839367341	-119.73334755911614	Other	COc1cc(C2c3cc4c(cc3[C@@H](OC3OC5COC(C)OC5C(O)C3O)[C@H]3COC(=O)[C@H]23)OCO4)cc(OC)c1O		1.072309896784158	0.8342091090898862				0.8862795317812548	0.1137204682187451	0.0780859173542575
54093533	Hydroperoxide, 1,1'-[dioxybis(1,2-dimethylpropylidene)]bis-	2-hydroperoxy-2-(2-hydroperoxy-3-methylbutan-2-yl)peroxy-3-methylbutane	MVNFSNOKNVAGBE-UHFFFAOYSA-N	CC(C)C(C)(OO)OOC(C)(C(C)C)OO	InChI=1S/C10H22O6/c1-7(2)9(5,13-11)15-16-10(6,14-12)8(3)4/h7-8,11-12H,1-6H3	CC(C)C(C)(OO)OOC(C)(OO)C(C)C					-4.579725730315667	145.5338754912157	Other	CC(C)C(C)(OO)OOC(C)(OO)C(C)C		0.903246932058915	0.8029708969303713				0.9284684922356006	0.0715315077643994	0.0461121888451342
293723	N,N'-Methylenediphthalimide	2-[(1,3-dioxoisoindol-2-yl)methyl]isoindole-1,3-dione	ZOYYKFHOBNBFHE-UHFFFAOYSA-N	C1=CC=C2C(=C1)C(=O)N(C2=O)CN3C(=O)C4=CC=CC=C4C3=O	InChI=1S/C17H10N2O4/c20-14-10-5-1-2-6-11(10)15(21)18(14)9-19-16(22)12-7-3-4-8-13(12)17(19)23/h1-8H,9H2	O=C1c2ccccc2C(=O)N1CN1C(=O)c2ccccc2C1=O	Organic compounds	Organoheterocyclic compounds	Isoindoles and derivatives	Isoindolines	-47.39191119945286	-84.76396041455189	Organoheterocyclic compounds	O=C1c2ccccc2C(=O)N1CN1C(=O)c2ccccc2C1=O		1.7193420575137488	0.7363785379224286				0.687459003874493	0.312540996125507	0.2333704451253868
118385	Octadecanoic acid, compd. with N-butyl-1-butanamine (1:1)	N-butylbutan-1-amine;octadecanoic acid	WDALIVVQVDQVDE-UHFFFAOYSA-N	CCCCCCCCCCCCCCCCCC(=O)O.CCCCNCCCC	InChI=1S/C18H36O2.C8H19N/c1-2-3-4-5-6-7-8-9-10-11-12-13-14-15-16-17-18(19)20;1-3-5-7-9-8-6-4-2/h2-17H2,1H3,(H,19,20);9H,3-8H2,1-2H3	CCCCCCCCCCCCCCCCCC(=O)O.CCCCNCCCC	Organic compounds	Lipids and lipid-like molecules	Fatty Acyls	Fatty acids and conjugates	-25.180991268979263	80.16577475373359	Lipids and lipid-like molecules
10290873	2,1,3-Benzoxadiazole-4-carbaldehyde	2,1,3-benzoxadiazole-4-carbaldehyde	YBBRQAXNTWMMFZ-UHFFFAOYSA-N	C1=CC2=NON=C2C(=C1)C=O	InChI=1S/C7H4N2O2/c10-4-5-2-1-3-6-7(5)9-11-8-6/h1-4H	O=Cc1cccc2nonc12					13.958695830104386	-110.44986986275336	Other	O=Cc1cccc2nonc12		0.7172677213944739	0.7121404943281885				0.9720889896483352	0.0279110103516646	0.0153982248245553
5224377	3-(2-Methoxyethyl)phenol	3-(2-methoxyethyl)phenol	UKYIABNYSBNFHT-UHFFFAOYSA-N	COCCC1=CC(=CC=C1)O	InChI=1S/C9H12O2/c1-11-6-5-8-3-2-4-9(10)7-8/h2-4,7,10H,5-6H2,1H3	COCCc1cccc(O)c1					40.82741629731319	-27.11780248114004	Other	COCCc1cccc(O)c1		0.219355973919457	0.6668306769976649				0.9973568691971708	0.0026431308028292	0.0011323628783074
36187	Pcb 77	1,2-dichloro-4-(3,4-dichlorophenyl)benzene	UQMGJOKDKOLIDP-UHFFFAOYSA-N	C1=CC(=C(C=C1C2=CC(=C(C=C2)Cl)Cl)Cl)Cl	InChI=1S/C12H6Cl4/c13-9-3-1-7(5-11(9)15)8-2-4-10(14)12(16)6-8/h1-6H	Clc1ccc(-c2ccc(Cl)c(Cl)c2)cc1Cl	Organic compounds	Benzenoids	Benzene and substituted derivatives	Biphenyls and derivatives	31.12535407538681	-103.063918455807	Benzenoids	Clc1ccc(-c2ccc(Cl)c(Cl)c2)cc1Cl		1.7574931654079893	0.8510339225255711				0.6472835062277573	0.3527164937722427	0.2793036872559237
5484726	Aflatoxin P1	(3S,7R)-11-hydroxy-6,8,19-trioxapentacyclo[10.7.0.02,9.03,7.013,17]nonadeca-1(12),2(9),4,10,13(17)-pentaene-16,18-dione	NRCXNPKDOMYPPJ-HYORBCNSSA-N	C1CC(=O)C2=C1C3=C(C4=C(C=C3O)O[C@@H]5[C@H]4C=CO5)OC2=O	InChI=1S/C16H10O6/c17-8-2-1-6-11-9(18)5-10-13(7-3-4-20-16(7)21-10)14(11)22-15(19)12(6)8/h3-5,7,16,18H,1-2H2/t7-,16+/m0/s1	O=C1CCc2c1c(=O)oc1c3c(cc(O)c21)OC1OC=CC31	Organic compounds	Phenylpropanoids and polyketides	Coumarins and derivatives	Furanocoumarins	-51.400183384328194	-122.9038287355219	Phenylpropanoids and polyketides	O=C1CCc2c1c(=O)oc1c3c(cc(O)c21)O[C@H]1OC=C[C@@H]31		1.2829321661841702	0.7421885098741989				0.8583284114877869	0.141671588512213	0.0950811928755939
36050	3-(Diethylamino)propyl 2-ethyl-2-methylhexanoate	3-(diethylamino)propyl 2-ethyl-2-methylhexanoate	ZBXXNADTECFOSF-UHFFFAOYSA-N	CCCCC(C)(CC)C(=O)OCCCN(CC)CC	InChI=1S/C16H33NO2/c1-6-10-12-16(5,7-2)15(18)19-14-11-13-17(8-3)9-4/h6-14H2,1-5H3	CCCCC(C)(CC)C(=O)OCCCN(CC)CC					-87.04769642445987	55.2316343910303	Other	CCCCC(C)(CC)C(=O)OCCCN(CC)CC		1.1230326025621924	0.6937000714372311				0.9159495153671882	0.0840504846328118	0.0513213146119916
11147736	2-(Aminomethyl)pentane-1,5-diamine	2-(aminomethyl)pentane-1,5-diamine	YCTDFXJXMMLHJY-UHFFFAOYSA-N	C(CC(CN)CN)CN	InChI=1S/C6H17N3/c7-3-1-2-6(4-8)5-9/h6H,1-5,7-9H2	NCCCC(CN)CN					24.282098194291187	105.63145826895348	Other	NCCCC(CN)CN		0.6489423107219422	0.7656642997555093				0.969116964096407	0.0308830359035929	0.0179545056535653
40485	2,2',3,3',4,4',5,6-Octachlorobiphenyl	1,2,3,4,5-pentachloro-6-(2,3,4-trichlorophenyl)benzene	JAHJITLFJSDRCG-UHFFFAOYSA-N	C1=CC(=C(C(=C1C2=C(C(=C(C(=C2Cl)Cl)Cl)Cl)Cl)Cl)Cl)Cl	InChI=1S/C12H2Cl8/c13-4-2-1-3(6(14)7(4)15)5-8(16)10(18)12(20)11(19)9(5)17/h1-2H	Clc1ccc(-c2c(Cl)c(Cl)c(Cl)c(Cl)c2Cl)c(Cl)c1Cl	Organic compounds	Benzenoids	Benzene and substituted derivatives	Biphenyls and derivatives	31.06938543146654	-105.25370649295051	Benzenoids	Clc1ccc(-c2c(Cl)c(Cl)c(Cl)c(Cl)c2Cl)c(Cl)c1Cl		1.805140973939705	0.9831303718076476				0.6097787990877702	0.3902212009122298	0.3235281723018552
129935837	2,2-Dimethyl-1-aza-2-silacyclopentane-1-ethanamine	2-(2,2-dimethylazasilolidin-1-yl)ethanamine	JFDRLGPAKFAXOQ-UHFFFAOYSA-N	C[Si]1(CCCN1CCN)C	InChI=1S/C7H18N2Si/c1-10(2)7-3-5-9(10)6-4-8/h3-8H2,1-2H3	C[Si]1(C)CCCN1CCN					-87.1273518841139	-10.750141369354722	Other	C[Si]1(C)CCCN1CCN		0.7642679662184549	0.7595581632486572				0.9582879816913886	0.0417120183086113	0.0248237093080009
57349985	Benzoic acid;ethanamine	benzoic acid;ethanamine	WQPPYOAGCWAZEI-UHFFFAOYSA-N	CCN.C1=CC=C(C=C1)C(=O)O	InChI=1S/C7H6O2.C2H7N/c8-7(9)6-4-2-1-3-5-6;1-2-3/h1-5H,(H,8,9);2-3H2,1H3	CCN.O=C(O)c1ccccc1					18.614545783630447	-31.377787430752164	Other
14527595	2,4-Dichloro-3,6-dimethylphenol	2,4-dichloro-3,6-dimethylphenol	WEJXBXDLLWHUNT-UHFFFAOYSA-N	CC1=CC(=C(C(=C1O)Cl)C)Cl	InChI=1S/C8H8Cl2O/c1-4-3-6(9)5(2)7(10)8(4)11/h3,11H,1-2H3	Cc1cc(Cl)c(C)c(Cl)c1O					25.410228373040557	-96.58390094651745	Other	Cc1cc(Cl)c(C)c(Cl)c1O		0.8920882399762609	0.6702576353805956				0.9617279267763746	0.0382720732236253	0.0209848073360386
56841814	1,2,3-Benzotriazin-4(3H)-one, 3,3'-(dithiobis(methylene))bis-	3-[[(4-oxo-1,2,3-benzotriazin-3-yl)methyldisulfanyl]methyl]-1,2,3-benzotriazin-4-one	XOCUCKYYVBQIMW-UHFFFAOYSA-N	C1=CC=C2C(=C1)C(=O)N(N=N2)CSSCN3C(=O)C4=CC=CC=C4N=N3	InChI=1S/C16H12N6O2S2/c23-15-11-5-1-3-7-13(11)17-19-21(15)9-25-26-10-22-16(24)12-6-2-4-8-14(12)18-20-22/h1-8H,9-10H2	O=c1c2ccccc2nnn1CSSCn1nnc2ccccc2c1=O					13.112576698464729	-121.51115006205188	Other	O=c1c2ccccc2nnn1CSSCn1nnc2ccccc2c1=O		2.0112044792291317	0.7781493719705928				0.5348061119211578	0.4651938880788422	0.3768927198473959
170854547	8-[1-(8-Hydroxyoctyl)-2,2-dioctylcyclobutyl]octan-1-ol	8-[1-(8-hydroxyoctyl)-2,2-dioctylcyclobutyl]octan-1-ol	TYLWYBVJECFNKU-UHFFFAOYSA-N	CCCCCCCCC1(CCC1(CCCCCCCCO)CCCCCCCCO)CCCCCCCC	InChI=1S/C36H72O2/c1-3-5-7-9-15-21-27-35(28-22-16-10-8-6-4-2)31-32-36(35,29-23-17-11-13-19-25-33-37)30-24-18-12-14-20-26-34-38/h37-38H,3-34H2,1-2H3	CCCCCCCCC1(CCCCCCCC)CCC1(CCCCCCCCO)CCCCCCCCO					23.15083729079616	113.41020336954642	Other	CCCCCCCCC1(CCCCCCCC)CCC1(CCCCCCCCO)CCCCCCCCO		1.2158398441433915	0.9086032622195354				0.8289909295288339	0.1710090704711661	0.1263139799570078
162054351	Methyl 2-methylprop-2-enoate;prop-1-en-2-ylbenzene;styrene	methyl 2-methylprop-2-enoate;prop-1-en-2-ylbenzene;styrene	YYZBDKFCSODATN-UHFFFAOYSA-N	CC(=C)C1=CC=CC=C1.CC(=C)C(=O)OC.C=CC1=CC=CC=C1	InChI=1S/C9H10.C8H8.C5H8O2/c1-8(2)9-6-4-3-5-7-9;1-2-8-6-4-3-5-7-8;1-4(2)5(6)7-3/h3-7H,1H2,2H3;2-7H,1H2;1H2,2-3H3	C=C(C)C(=O)OC.C=C(C)c1ccccc1.C=Cc1ccccc1					-23.12118552729069	24.012042178028835	Other
16219156	C18H18N6NaO5S2		SZKYIAIRBIWMNE-CFOLLTDRSA-N	CN1C(=NN=N1)SCC2=C(N3[C@@H]([C@@H](C3=O)NC(=O)[C@@H](C4=CC=CC=C4)O)SC2)C(=O)O.[Na]	InChI=1S/C18H18N6O5S2.Na/c1-23-18(20-21-22-23)31-8-10-7-30-16-11(15(27)24(16)12(10)17(28)29)19-14(26)13(25)9-5-3-2-4-6-9;/h2-6,11,13,16,25H,7-8H2,1H3,(H,19,26)(H,28,29);/t11-,13-,16-;/m1./s1	Cn1nnnc1SCC1=C(C(=O)O)N2C(=O)C(NC(=O)C(O)c3ccccc3)C2SC1.[Na]					-108.42874381205804	-142.0599884880276	Other
190293	1,2,3-Benzotriazin-4(3H)-one, 3,3'-(thiodimethylene)bis-	3-[(4-oxo-1,2,3-benzotriazin-3-yl)methylsulfanylmethyl]-1,2,3-benzotriazin-4-one	BBXVQRDDKLPSJM-UHFFFAOYSA-N	C1=CC=C2C(=C1)C(=O)N(N=N2)CSCN3C(=O)C4=CC=CC=C4N=N3	InChI=1S/C16H12N6O2S/c23-15-11-5-1-3-7-13(11)17-19-21(15)9-25-10-22-16(24)12-6-2-4-8-14(12)18-20-22/h1-8H,9-10H2	O=c1c2ccccc2nnn1CSCn1nnc2ccccc2c1=O					13.111393959816144	-121.5126721705664	Other	O=c1c2ccccc2nnn1CSCn1nnc2ccccc2c1=O		2.09791580671128	0.7598941241727982				0.4901654045838923	0.5098345954161076	0.4179748092173612
170854546	8-[3-(8-Hydroxyoctyl)-2,4-dioctylcyclobutyl]octan-1-ol	8-[3-(8-hydroxyoctyl)-2,4-dioctylcyclobutyl]octan-1-ol	KALBJKMSELEPFZ-UHFFFAOYSA-N	CCCCCCCCC1C(C(C1CCCCCCCCO)CCCCCCCC)CCCCCCCCO	InChI=1S/C36H72O2/c1-3-5-7-9-15-21-27-33-35(29-23-17-11-13-19-25-31-37)34(28-22-16-10-8-6-4-2)36(33)30-24-18-12-14-20-26-32-38/h33-38H,3-32H2,1-2H3	CCCCCCCCC1C(CCCCCCCCO)C(CCCCCCCC)C1CCCCCCCCO					23.061926777214182	113.37056956360954	Other	CCCCCCCCC1C(CCCCCCCCO)C(CCCCCCCC)C1CCCCCCCCO		1.2382946265673929	0.906860398871882				0.8231017160497602	0.1768982839502397	0.1310530410037933
170854545	8-[2-(8-Hydroxyoctyl)-3,4-dioctylcyclobutyl]octan-1-ol	8-[2-(8-hydroxyoctyl)-3,4-dioctylcyclobutyl]octan-1-ol	URFXEGMQLUBZHJ-UHFFFAOYSA-N	CCCCCCCCC1C(C(C1CCCCCCCCO)CCCCCCCCO)CCCCCCCC	InChI=1S/C36H72O2/c1-3-5-7-9-15-21-27-33-34(28-22-16-10-8-6-4-2)36(30-24-18-12-14-20-26-32-38)35(33)29-23-17-11-13-19-25-31-37/h33-38H,3-32H2,1-2H3	CCCCCCCCC1C(CCCCCCCC)C(CCCCCCCCO)C1CCCCCCCCO					24.490615345232385	113.219622035127	Other	CCCCCCCCC1C(CCCCCCCC)C(CCCCCCCCO)C1CCCCCCCCO		1.2309611123071929	0.9068836872179848				0.8251865001501469	0.174813499849853	0.1293466767799196
23700820	CID 23700820	sodium 2-nitrobenzoate	YEDBDKITOXSHCO-UHFFFAOYSA-M	C1=CC=C(C(=C1)C(=O)[O-])[N+](=O)[O-].[Na+]	InChI=1S/C7H5NO4.Na/c9-7(10)5-3-1-2-4-6(5)8(11)12;/h1-4H,(H,9,10);/q;+1/p-1	O=C([O-])c1ccccc1[N+](=O)[O-].[Na+]	Organic compounds	Benzenoids	Benzene and substituted derivatives	Benzoic acids and derivatives	15.87419944897811	-151.7953686413923	Benzenoids
5206	Sevoflurane	1,1,1,3,3,3-hexafluoro-2-(fluoromethoxy)propane	DFEYYRMXOJXZRJ-UHFFFAOYSA-N	C(OC(C(F)(F)F)C(F)(F)F)F	InChI=1S/C4H3F7O/c5-1-12-2(3(6,7)8)4(9,10)11/h2H,1H2	FCOC(C(F)(F)F)C(F)(F)F	Organic compounds	Organic oxygen compounds	Organooxygen compounds	Ethers	111.0338599839868	60.069186709338304	Organic oxygen compounds	FCOC(C(F)(F)F)C(F)(F)F		1.517589027057937	0.8778737752350656				0.7388222330748632	0.2611777669251368	0.2003681389362622
9822089	6alpha, 9alpha-Difluoro-11beta,17alpha-dihydroxy-16alpha-methyl-3-oxoandrosta-1,4-diene-17beta-carboxylic acid	(6S,8S,9R,10S,11S,13S,14S,16R,17R)-6,9-difluoro-11,17-dihydroxy-10,13,16-trimethyl-3-oxo-6,7,8,11,12,14,15,16-octahydrocyclopenta[a]phenanthrene-17-carboxylic acid	QSVBUQTYFQFEHC-IDIDPBNYSA-N	C[C@@H]1C[C@H]2[C@@H]3C[C@@H](C4=CC(=O)C=C[C@@]4([C@]3([C@H](C[C@@]2([C@]1(C(=O)O)O)C)O)F)C)F	InChI=1S/C21H26F2O5/c1-10-6-12-13-8-15(22)14-7-11(24)4-5-18(14,2)20(13,23)16(25)9-19(12,3)21(10,28)17(26)27/h4-5,7,10,12-13,15-16,25,28H,6,8-9H2,1-3H3,(H,26,27)/t10-,12+,13+,15+,16+,18+,19+,20+,21+/m1/s1	CC1CC2C3CC(F)C4=CC(=O)C=CC4(C)C3(F)C(O)CC2(C)C1(O)C(=O)O	Organic compounds	Lipids and lipid-like molecules	Steroids and steroid derivatives	Androstane steroids	-147.19827696946865	-64.82040776925825	Lipids and lipid-like molecules	C[C@@H]1C[C@H]2[C@@H]3C[C@H](F)C4=CC(=O)C=C[C@]4(C)[C@@]3(F)[C@@H](O)C[C@]2(C)[C@@]1(O)C(=O)O		1.1116444838359156	0.8183082084164627				0.8814690091133799	0.1185309908866201	0.0811238667824743
72941537	Tetrahydroabietic acid	(1R,4aR,4bS,7R,8aS,10aR)-1,4a-dimethyl-7-propan-2-yl-2,3,4,4b,5,6,7,8,8a,9,10,10a-dodecahydrophenanthrene-1-carboxylic acid	YPGLTKHJEQHKSS-ASZLNGMRSA-N	CC(C)[C@@H]1CC[C@H]2[C@H](C1)CC[C@@H]3[C@@]2(CCC[C@@]3(C)C(=O)O)C	InChI=1S/C20H34O2/c1-13(2)14-6-8-16-15(12-14)7-9-17-19(16,3)10-5-11-20(17,4)18(21)22/h13-17H,5-12H2,1-4H3,(H,21,22)/t14-,15+,16+,17-,19-,20-/m1/s1	CC(C)C1CCC2C(CCC3C(C)(C(=O)O)CCCC23C)C1					-156.78978277697885	-42.94309765894416	Other	CC(C)[C@@H]1CC[C@H]2[C@@H](CC[C@@H]3[C@]2(C)CCC[C@@]3(C)C(=O)O)C1		1.20817723375159	0.7756863237963415				0.8692561390980351	0.1307438609019648	0.0885247953908217
2102	Alpha-Cyano-4-Hydroxycinnamic Acid	2-cyano-3-(4-hydroxyphenyl)prop-2-enoic acid	AFVLVVWMAFSXCK-UHFFFAOYSA-N	C1=CC(=CC=C1C=C(C#N)C(=O)O)O	InChI=1S/C10H7NO3/c11-6-8(10(13)14)5-7-1-3-9(12)4-2-7/h1-5,12H,(H,13,14)	N#CC(=Cc1ccc(O)cc1)C(=O)O	Organic compounds	Phenylpropanoids and polyketides	Cinnamic acids and derivatives	Hydroxycinnamic acids and derivatives	117.08983343724428	-13.811141078231682	Phenylpropanoids and polyketides	N#CC(=Cc1ccc(O)cc1)C(=O)O		0.4114278195048945	0.7336692699290016				0.988491967757718	0.0115080322422821	0.0059823730466219
19935548	2-N,4-N-dicyclopropyl-6-methylsulfanyl-1,3,5-triazine-2,4-diamine	2-N,4-N-dicyclopropyl-6-methylsulfanyl-1,3,5-triazine-2,4-diamine	CJSBPHMYXLHWIQ-UHFFFAOYSA-N	CSC1=NC(=NC(=N1)NC2CC2)NC3CC3	InChI=1S/C10H15N5S/c1-16-10-14-8(11-6-2-3-6)13-9(15-10)12-7-4-5-7/h6-7H,2-5H2,1H3,(H2,11,12,13,14,15)	CSc1nc(NC2CC2)nc(NC2CC2)n1					37.6452187622559	37.29792600897201	Other	CSc1nc(NC2CC2)nc(NC2CC2)n1		1.553320295946235	0.7146546942135887				0.769081465608654	0.230918534391346	0.1629943339047009
11137262	(1r,3s)-2,2-Dimethyl-3-formylcyclopropanecarboxylic	trans-(1R,3S)-3-formyl-2,2-dimethylcyclopropane-1-carboxylic acid	PTQGFDXPHNRDCV-WHFBIAKZSA-N	CC1([C@H]([C@H]1C(=O)O)C=O)C	InChI=1S/C7H10O3/c1-7(2)4(3-8)5(7)6(9)10/h3-5H,1-2H3,(H,9,10)/t4-,5-/m0/s1	CC1(C)C(C=O)C1C(=O)O					-139.62739669247654	-47.49546905527515	Other	CC1(C)[C@H](C(=O)O)[C@@H]1C=O		0.3321743000173722	0.7314009727777643				0.9915430994574056	0.0084569005425942	0.0042776013721352
116656	4-Hydroxy-7-[[5-hydroxy-7-sulfo-6-[(6-sulfonaphthalen-2-yl)diazenyl]naphthalen-2-yl]carbamoylamino]-3-[(6-sulfonaphthalen-2-yl)diazenyl]naphthalene-2-sulfonic acid	4-hydroxy-7-[[5-hydroxy-7-sulfo-6-[(6-sulfonaphthalen-2-yl)diazenyl]naphthalen-2-yl]carbamoylamino]-3-[(6-sulfonaphthalen-2-yl)diazenyl]naphthalene-2-sulfonic acid	UPTHZACOSZQKJN-UHFFFAOYSA-N	C1=CC2=C(C(=C(C=C2C=C1NC(=O)NC3=CC4=CC(=C(C(=C4C=C3)O)N=NC5=CC6=C(C=C5)C=C(C=C6)S(=O)(=O)O)S(=O)(=O)O)S(=O)(=O)O)N=NC7=CC8=C(C=C7)C=C(C=C8)S(=O)(=O)O)O	InChI=1S/C41H28N6O15S4/c48-39-33-11-7-27(15-25(33)19-35(65(57,58)59)37(39)46-44-29-5-1-23-17-31(63(51,52)53)9-3-21(23)13-29)42-41(50)43-28-8-12-34-26(16-28)20-36(66(60,61)62)38(40(34)49)47-45-30-6-2-24-18-32(64(54,55)56)10-4-22(24)14-30/h1-20,48-49H,(H2,42,43,50)(H,51,52,53)(H,54,55,56)(H,57,58,59)(H,60,61,62)	O=C(Nc1ccc2c(O)c(N=Nc3ccc4cc(S(=O)(=O)O)ccc4c3)c(S(=O)(=O)O)cc2c1)Nc1ccc2c(O)c(N=Nc3ccc4cc(S(=O)(=O)O)ccc4c3)c(S(=O)(=O)O)cc2c1					124.81712674205552	-120.59333429416527	Other	O=C(Nc1ccc2c(O)c(N=Nc3ccc4cc(S(=O)(=O)O)ccc4c3)c(S(=O)(=O)O)cc2c1)Nc1ccc2c(O)c(N=Nc3ccc4cc(S(=O)(=O)O)ccc4c3)c(S(=O)(=O)O)cc2c1		1.566151484217244	1.083774583029896				0.6820265001765556	0.3179734998234443	0.2624362094436109
129415833	5-Chloro-6-(methylamino)-1,3-dihydroimidazo[4,5-b]pyrazin-2-one	5-chloro-6-(methylamino)-1,3-dihydroimidazo[4,5-b]pyrazin-2-one	SQCXFKQTNFPMTM-UHFFFAOYSA-N	CNC1=NC2=C(NC(=O)N2)N=C1Cl	InChI=1S/C6H6ClN5O/c1-8-3-2(7)9-4-5(10-3)12-6(13)11-4/h1H3,(H3,8,9,10,11,12,13)	CNc1nc2[nH]c(=O)[nH]c2nc1Cl					-28.209155550512214	-94.08400520935372	Other	CNc1nc2[nH]c(=O)[nH]c2nc1Cl		1.8472195819996529	0.7591540249654112				0.620027431711539	0.379972568288461	0.2954576700214864
67592081	GlyTouCan:G26655QK	(2S,3S,4R)-2-[(1S)-1,2-dihydroxyethyl]oxolane-3,4-diol	JNYAEWCLZODPBN-FSIIMWSLSA-N	C1[C@H]([C@@H]([C@@H](O1)[C@H](CO)O)O)O	InChI=1S/C6H12O5/c7-1-3(8)6-5(10)4(9)2-11-6/h3-10H,1-2H2/t3-,4+,5-,6-/m0/s1	OCC(O)C1OCC(O)C1O					-141.68723700478438	44.54649800252969	Other	OC[C@H](O)[C@@H]1OC[C@@H](O)[C@@H]1O		0.6622421587705042	0.8060033252831112				0.9606246875207208	0.0393753124792792	0.0240515605037243
23700819	Sodium 2-nitrobenzene-1-sulfonate	sodium 2-nitrobenzenesulfonate	LIBWRRJGKWQFSD-UHFFFAOYSA-M	C1=CC=C(C(=C1)[N+](=O)[O-])S(=O)(=O)[O-].[Na+]	InChI=1S/C6H5NO5S.Na/c8-7(9)5-3-1-2-4-6(5)13(10,11)12;/h1-4H,(H,10,11,12);/q;+1/p-1	O=[N+]([O-])c1ccccc1S(=O)(=O)[O-].[Na+]	Organic compounds	Benzenoids	Benzene and substituted derivatives	Benzenesulfonic acids and derivatives	14.531048315653548	-158.043250285024	Benzenoids
36401	2,3,4,5-Tetrachlorobiphenyl	1,2,3,4-tetrachloro-5-phenylbenzene	HLQDGCWIOSOMDP-UHFFFAOYSA-N	C1=CC=C(C=C1)C2=CC(=C(C(=C2Cl)Cl)Cl)Cl	InChI=1S/C12H6Cl4/c13-9-6-8(7-4-2-1-3-5-7)10(14)12(16)11(9)15/h1-6H	Clc1cc(-c2ccccc2)c(Cl)c(Cl)c1Cl	Organic compounds	Benzenoids	Benzene and substituted derivatives	Biphenyls and derivatives	30.427262238873475	-104.24042311785789	Benzenoids	Clc1cc(-c2ccccc2)c(Cl)c(Cl)c1Cl		1.6304830312151732	0.7345121318903288				0.729360236164629	0.270639763835371	0.1974907053453004
138284	Benzene, 1,1'-thiobis(2-methyl-	1-methyl-2-(2-methylphenyl)sulfanylbenzene	BDAJBOIAMYRWFR-UHFFFAOYSA-N	CC1=CC=CC=C1SC2=CC=CC=C2C	InChI=1S/C14H14S/c1-11-7-3-5-9-13(11)15-14-10-6-4-8-12(14)2/h3-10H,1-2H3	Cc1ccccc1Sc1ccccc1C					45.614354224564885	-83.08526530285134	Other	Cc1ccccc1Sc1ccccc1C		1.1236909115719969	0.745815558254275				0.8999268549153299	0.1000731450846701	0.0646029833221821
91635	2,2',3,4,5,6-Hexachlorobiphenyl	1,2,3,4,5-pentachloro-6-(2-chlorophenyl)benzene	RUEIBQJFGMERJD-UHFFFAOYSA-N	C1=CC=C(C(=C1)C2=C(C(=C(C(=C2Cl)Cl)Cl)Cl)Cl)Cl	InChI=1S/C12H4Cl6/c13-6-4-2-1-3-5(6)7-8(14)10(16)12(18)11(17)9(7)15/h1-4H	Clc1ccccc1-c1c(Cl)c(Cl)c(Cl)c(Cl)c1Cl	Organic compounds	Benzenoids	Benzene and substituted derivatives	Biphenyls and derivatives	32.71163565021343	-105.87724449135972	Benzenoids	Clc1ccccc1-c1c(Cl)c(Cl)c(Cl)c(Cl)c1Cl		1.7769146613708733	0.8139092587078612				0.6448213512181147	0.3551786487818853	0.2783571987680218
66819970	2-Nonylphenol;phosphoric acid	tris(2-nonylphenol);phosphoric acid	MICNETXWMYNYBK-UHFFFAOYSA-N	CCCCCCCCCC1=CC=CC=C1O.CCCCCCCCCC1=CC=CC=C1O.CCCCCCCCCC1=CC=CC=C1O.OP(=O)(O)O	InChI=1S/3C15H24O.H3O4P/c3*1-2-3-4-5-6-7-8-11-14-12-9-10-13-15(14)16;1-5(2,3)4/h3*9-10,12-13,16H,2-8,11H2,1H3;(H3,1,2,3,4)	CCCCCCCCCc1ccccc1O.CCCCCCCCCc1ccccc1O.CCCCCCCCCc1ccccc1O.O=P(O)(O)O					64.28085758146293	-4.902617504994901	Other
536079	(2-Hydroxy-3,3-dimethyl-2H-1-benzofuran-5-yl) methanesulfonate	(2-hydroxy-3,3-dimethyl-2H-1-benzofuran-5-yl) methanesulfonate	KNHJTPLSWOEZHZ-UHFFFAOYSA-N	CC1(C(OC2=C1C=C(C=C2)OS(=O)(=O)C)O)C	InChI=1S/C11H14O5S/c1-11(2)8-6-7(16-17(3,13)14)4-5-9(8)15-10(11)12/h4-6,10,12H,1-3H3	CC1(C)c2cc(OS(C)(=O)=O)ccc2OC1O					-73.61574334434441	-113.458225930947	Other	CC1(C)c2cc(OS(C)(=O)=O)ccc2OC1O		-0.7027284941812364	0.488513986006913	NC8493	-2.29	0.79	0.9999999938182602	6.1817397867258705e-09	7.016526248904141e-10
94363	2,2-Dichloropropanoyl chloride	2,2-dichloropropanoyl chloride	IPKCHUGFUGHNRZ-UHFFFAOYSA-N	CC(C(=O)Cl)(Cl)Cl	InChI=1S/C3H3Cl3O/c1-3(5,6)2(4)7/h1H3	CC(Cl)(Cl)C(=O)Cl	Organic compounds	Organohalogen compounds	Acyl halides	Acyl chlorides	7.391880720362542	127.9324967960682	Organohalogen compounds	CC(Cl)(Cl)C(=O)Cl		0.8271683634865089	0.6976418750719179				0.9636441042272276	0.0363558957727724	0.0203268451971442
5106131	5-Oxo-1,2-diphenylprolinamide	5-oxo-1,2-diphenylpyrrolidine-2-carboxamide	GZAVLEXURAJULI-UHFFFAOYSA-N	C1CC(N(C1=O)C2=CC=CC=C2)(C3=CC=CC=C3)C(=O)N	InChI=1S/C17H16N2O2/c18-16(21)17(13-7-3-1-4-8-13)12-11-15(20)19(17)14-9-5-2-6-10-14/h1-10H,11-12H2,(H2,18,21)	NC(=O)C1(c2ccccc2)CCC(=O)N1c1ccccc1					-69.2727051667683	-57.83999720317125	Other	NC(=O)C1(c2ccccc2)CCC(=O)N1c1ccccc1		1.0787620528842137	0.6866725430472583				0.9274292061266676	0.0725707938733324	0.0433240777069563
57508470	4-Dodecoxy-2-(2-dodecoxy-2-oxoethyl)-2-hydroxy-4-oxobutanoate	4-dodecoxy-2-(2-dodecoxy-2-oxoethyl)-2-hydroxy-4-oxobutanoate	MUURADZHQSPGFN-UHFFFAOYSA-M	CCCCCCCCCCCCOC(=O)CC(CC(=O)OCCCCCCCCCCCC)(C(=O)[O-])O	InChI=1S/C30H56O7/c1-3-5-7-9-11-13-15-17-19-21-23-36-27(31)25-30(35,29(33)34)26-28(32)37-24-22-20-18-16-14-12-10-8-6-4-2/h35H,3-26H2,1-2H3,(H,33,34)/p-1	CCCCCCCCCCCCOC(=O)CC(O)(CC(=O)OCCCCCCCCCCCC)C(=O)[O-]					-95.93681090441429	51.373149945748175	Other	CCCCCCCCCCCCOC(=O)CC(O)(CC(=O)OCCCCCCCCCCCC)C(=O)[O-]		0.925270956977192	0.8937125786760381				0.9016728646023509	0.0983271353976491	0.0683522516002413
33100	2,3'-Dichlorobiphenyl	1-chloro-2-(3-chlorophenyl)benzene	ZHBBDTRJIVXKEX-UHFFFAOYSA-N	C1=CC=C(C(=C1)C2=CC(=CC=C2)Cl)Cl	InChI=1S/C12H8Cl2/c13-10-5-3-4-9(8-10)11-6-1-2-7-12(11)14/h1-8H	Clc1cccc(-c2ccccc2Cl)c1	Organic compounds	Benzenoids	Benzene and substituted derivatives	Biphenyls and derivatives	33.10032498521424	-105.11829531575466	Benzenoids	Clc1cccc(-c2ccccc2Cl)c1		1.470676603411818	0.6822642094657958				0.8137740590437653	0.1862259409562346	0.1250743320386358
22395020	Calcium phosphonate	calcium phosphorous acid	HQQWWMPHUMNQJR-UHFFFAOYSA-N	OP(O)O.[Ca+2]	InChI=1S/Ca.H3O3P/c;1-4(2)3/h;1-3H/q+2;	OP(O)O.[Ca+2]					104.53507705729368	93.40209513247515	Other
117517	1,3-Propanediol, 2-methyl-2-(3-methylbutyl)-, dicarbamate	[2-(carbamoyloxymethyl)-2,5-dimethylhexyl] carbamate	LOKBBQTULLXLQG-UHFFFAOYSA-N	CC(C)CCC(C)(COC(=O)N)COC(=O)N	InChI=1S/C11H22N2O4/c1-8(2)4-5-11(3,6-16-9(12)14)7-17-10(13)15/h8H,4-7H2,1-3H3,(H2,12,14)(H2,13,15)	CC(C)CCC(C)(COC(N)=O)COC(N)=O					-83.53310362312817	59.12636869989932	Other	CC(C)CCC(C)(COC(N)=O)COC(N)=O		1.0136598019341114	0.7686284951127411				0.9171667345839256	0.0828332654160743	0.0531162410037326
20138	But-2-enal	but-2-enal	MLUCVPSAIODCQM-UHFFFAOYSA-N	CC=CC=O	InChI=1S/C4H6O/c1-2-3-4-5/h2-4H,1H3	CC=CC=O	Organic compounds	Organic oxygen compounds	Organooxygen compounds	Carbonyl compounds	22.550249568928397	130.553228879804	Organic oxygen compounds	CC=CC=O		-0.1950748637901633	0.7281202135637658				0.9991063164967772	0.0008936835032228	0.0003822939792238
170854544	2-Butyl-2-methylpropane-1,3-diol;carbamic acid;methylcarbamic acid	2-butyl-2-methylpropane-1,3-diol;carbamic acid;methylcarbamic acid	DEWLRUHULQTQNC-UHFFFAOYSA-N	CCCCC(C)(CO)CO.CNC(=O)O.C(=O)(N)O	InChI=1S/C8H18O2.C2H5NO2.CH3NO2/c1-3-4-5-8(2,6-9)7-10;1-3-2(4)5;2-1(3)4/h9-10H,3-7H2,1-2H3;3H,1H3,(H,4,5);2H2,(H,3,4)	CCCCC(C)(CO)CO.CNC(=O)O.NC(=O)O					5.097946924121256	143.0598252158575	Other
79945	2-Chloro-5-((2-hydroxynaphthalen-1-yl)diazenyl)-4-sulfobenzoic acid	2-chloro-5-[(2-hydroxynaphthalen-1-yl)diazenyl]-4-sulfobenzoic acid	SRTODJPUZSSTGI-UHFFFAOYSA-N	C1=CC=C2C(=C1)C=CC(=C2N=NC3=C(C=C(C(=C3)C(=O)O)Cl)S(=O)(=O)O)O	InChI=1S/C17H11ClN2O6S/c18-12-8-15(27(24,25)26)13(7-11(12)17(22)23)19-20-16-10-4-2-1-3-9(10)5-6-14(16)21/h1-8,21H,(H,22,23)(H,24,25,26)	O=C(O)c1cc(N=Nc2c(O)ccc3ccccc23)c(S(=O)(=O)O)cc1Cl					105.71814035380756	-99.9710459181847	Other	O=C(O)c1cc(N=Nc2c(O)ccc3ccccc23)c(S(=O)(=O)O)cc1Cl		1.858062011472556	0.7896472474632344				0.6102699943965295	0.3897300056034705	0.3074741548480151
170854543	CID 170854543		WCBXAAKSPUVRGT-UHFFFAOYSA-N	C1=CC(=C(C=C1NC2=NC(=NC(=N2)NCCO)N)S(=O)(=O)O)C=CC3=C(C=C(C=C3)NC4=NC(=NC(=N4)NCCO)N)S(=O)(=O)O.[Na].[Na]	InChI=1S/C24H28N12O8S2.2Na/c25-19-31-21(27-7-9-37)35-23(33-19)29-15-5-3-13(17(11-15)45(39,40)41)1-2-14-4-6-16(12-18(14)46(42,43)44)30-24-34-20(26)32-22(36-24)28-8-10-38;;/h1-6,11-12,37-38H,7-10H2,(H,39,40,41)(H,42,43,44)(H4,25,27,29,31,33,35)(H4,26,28,30,32,34,36);;	Nc1nc(NCCO)nc(Nc2ccc(C=Cc3ccc(Nc4nc(N)nc(NCCO)n4)cc3S(=O)(=O)O)c(S(=O)(=O)O)c2)n1.[Na].[Na]					105.02008430099424	-152.2284319830256	Other
3034363	3,4,4,5,7-Pentachloro-6,6-dimethyl-2-(trichloromethyl)bicyclo(3.1.1)hept-2-ene	3,4,4,5,7-pentachloro-6,6-dimethyl-2-(trichloromethyl)bicyclo[3.1.1]hept-2-ene	IQOZFEVRAFTNGS-UHFFFAOYSA-N	CC1(C2C(C1(C(C(=C2C(Cl)(Cl)Cl)Cl)(Cl)Cl)Cl)Cl)C	InChI=1S/C10H8Cl8/c1-7(2)3-4(10(16,17)18)6(12)9(14,15)8(7,13)5(3)11/h3,5H,1-2H3	CC1(C)C2C(C(Cl)(Cl)Cl)=C(Cl)C(Cl)(Cl)C1(Cl)C2Cl	Organic compounds	Lipids and lipid-like molecules	Prenol lipids	Monoterpenoids	-124.80434999305749	-54.57597178796695	Lipids and lipid-like molecules	CC1(C)C2C(C(Cl)(Cl)Cl)=C(Cl)C(Cl)(Cl)C1(Cl)C2Cl		1.696197844638089	0.8755034617489482				0.6691051712155323	0.3308948287844677	0.2615497106610838
22613956	Cobalt sulfate hexahydrate	cobalt(2+);sulfate;hexahydrate	DAYYOITXWWUZCV-UHFFFAOYSA-L	O.O.O.O.O.O.[O-]S(=O)(=O)[O-].[Co+2]	InChI=1S/Co.H2O4S.6H2O/c;1-5(2,3)4;;;;;;/h;(H2,1,2,3,4);6*1H2/q+2;;;;;;;/p-2	O.O.O.O.O.O.O=S(=O)([O-])[O-].[Co+2]					100.73087393715716	73.44998919420675	Other
62789	Dicamba-diolamine	3,6-dichloro-2-methoxybenzoic acid;2-(2-hydroxyethylamino)ethanol	RAKSGYQDDJHPCC-UHFFFAOYSA-N	COC1=C(C=CC(=C1C(=O)O)Cl)Cl.C(CO)NCCO	InChI=1S/C8H6Cl2O3.C4H11NO2/c1-13-7-5(10)3-2-4(9)6(7)8(11)12;6-3-1-5-2-4-7/h2-3H,1H3,(H,11,12);5-7H,1-4H2	COc1c(Cl)ccc(Cl)c1C(=O)O.OCCNCCO	Organic compounds	Benzenoids	Benzene and substituted derivatives	Benzoic acids and derivatives	-17.972495397131254	-74.96706990850981	Benzenoids
168238	Chromium triacetate monohydrate	chromium(3+);triacetate;hydrate	PHDRSNNXYBUITB-UHFFFAOYSA-K	CC(=O)[O-].CC(=O)[O-].CC(=O)[O-].O.[Cr+3]	InChI=1S/3C2H4O2.Cr.H2O/c3*1-2(3)4;;/h3*1H3,(H,3,4);;1H2/q;;;+3;/p-3	CC(=O)[O-].CC(=O)[O-].CC(=O)[O-].O.[Cr+3]	Organic compounds	Organic acids and derivatives	Carboxylic acids and derivatives	Carboxylic acid derivatives	72.22038186804909	97.9346393537346	Organic acids and derivatives
212686	Picoperine tripalmitate	tris(hexadecanoic acid);N-(2-piperidin-1-ylethyl)-N-(pyridin-2-ylmethyl)aniline	RZGXZVBANSQIHQ-UHFFFAOYSA-N	CCCCCCCCCCCCCCCC(=O)O.CCCCCCCCCCCCCCCC(=O)O.CCCCCCCCCCCCCCCC(=O)O.C1CCN(CC1)CCN(CC2=CC=CC=N2)C3=CC=CC=C3	InChI=1S/C19H25N3.3C16H32O2/c1-3-10-19(11-4-1)22(17-18-9-5-6-12-20-18)16-15-21-13-7-2-8-14-21;3*1-2-3-4-5-6-7-8-9-10-11-12-13-14-15-16(17)18/h1,3-6,9-12H,2,7-8,13-17H2;3*2-15H2,1H3,(H,17,18)	CCCCCCCCCCCCCCCC(=O)O.CCCCCCCCCCCCCCCC(=O)O.CCCCCCCCCCCCCCCC(=O)O.c1ccc(N(CCN2CCCCC2)Cc2ccccn2)cc1	Organic compounds	Lipids and lipid-like molecules	Fatty Acyls	Fatty acids and conjugates	-51.23226097321314	-49.79143204865747	Lipids and lipid-like molecules
541499	N-methyl-N-(phosphonomethyl)glycine	2-[methyl(phosphonomethyl)amino]acetic acid	SGVDYFNFBJGOHB-UHFFFAOYSA-N	CN(CC(=O)O)CP(=O)(O)O	InChI=1S/C4H10NO5P/c1-5(2-4(6)7)3-11(8,9)10/h2-3H2,1H3,(H,6,7)(H2,8,9,10)	CN(CC(=O)O)CP(=O)(O)O	Organic compounds	Organic acids and derivatives	Carboxylic acids and derivatives	Amino acids, peptides, and analogues	79.5562174548344	156.66297746797406	Organic acids and derivatives	CN(CC(=O)O)CP(=O)(O)O		1.01567660353252	0.6937648628035039				0.9373555211431288	0.0626444788568711	0.036987607949354
170854542	CID 170854542		ZQKYSXFNMDXYRE-UHFFFAOYSA-N	OP(=O)(O)OP(=O)(O)OP(=O)(O)O.[Na].[Na].[K].[K]	InChI=1S/2K.2Na.H5O10P3/c;;;;1-11(2,3)9-13(7,8)10-12(4,5)6/h;;;;(H,7,8)(H2,1,2,3)(H2,4,5,6)	O=P(O)(O)OP(=O)(O)OP(=O)(O)O.[K].[K].[Na].[Na]					91.77855183964112	135.96352137900072	Other
168163	Octaethylene glycol monodecyl ether	2-[2-[2-[2-[2-[2-[2-(2-decoxyethoxy)ethoxy]ethoxy]ethoxy]ethoxy]ethoxy]ethoxy]ethanol	UJMHIOBAHVUDGS-UHFFFAOYSA-N	CCCCCCCCCCOCCOCCOCCOCCOCCOCCOCCOCCO	InChI=1S/C26H54O9/c1-2-3-4-5-6-7-8-9-11-28-13-15-30-17-19-32-21-23-34-25-26-35-24-22-33-20-18-31-16-14-29-12-10-27/h27H,2-26H2,1H3	CCCCCCCCCCOCCOCCOCCOCCOCCOCCOCCOCCO	Organic compounds	Organic oxygen compounds	Organooxygen compounds	Ethers	-3.3778893384532944	97.83248515962424	Organic oxygen compounds	CCCCCCCCCCOCCOCCOCCOCCOCCOCCOCCOCCO		1.041029732958884	0.9507619535731864				0.8625648315028058	0.1374351684971941	0.1007788906591198
15774820	2-(Butylamino)ethyl 2-methylprop-2-enoate	2-(butylamino)ethyl 2-methylprop-2-enoate	NMGPHUOPSWFUEB-UHFFFAOYSA-N	CCCCNCCOC(=O)C(=C)C	InChI=1S/C10H19NO2/c1-4-5-6-11-7-8-13-10(12)9(2)3/h11H,2,4-8H2,1,3H3	C=C(C)C(=O)OCCNCCCC					-39.930710824537925	26.585494896249045	Other	C=C(C)C(=O)OCCNCCCC		0.238842880139651	0.6909581971406386				0.9961329004846332	0.0038670995153667	0.0017596762231416
32170	Articaine	methyl 4-methyl-3-[2-(propylamino)propanoylamino]thiophene-2-carboxylate	QTGIAADRBBLJGA-UHFFFAOYSA-N	CCCNC(C)C(=O)NC1=C(SC=C1C)C(=O)OC	InChI=1S/C13H20N2O3S/c1-5-6-14-9(3)12(16)15-10-8(2)7-19-11(10)13(17)18-4/h7,9,14H,5-6H2,1-4H3,(H,15,16)	CCCNC(C)C(=O)Nc1c(C)csc1C(=O)OC	Organic compounds	Organoheterocyclic compounds	Thiophenes	Thiophene carboxylic acids and derivatives	93.1807649628481	-30.877171546106663	Organoheterocyclic compounds	CCCNC(C)C(=O)Nc1c(C)csc1C(=O)OC		0.494321979312368	0.6782621769208029				0.9902712262189464	0.0097287737810535	0.0047121234434714
12527511	3,6,9,12-Tetraoxapentadecan-1-ol	2-[2-[2-(2-propoxyethoxy)ethoxy]ethoxy]ethanol	SXNRWWNGEQMQCB-UHFFFAOYSA-N	CCCOCCOCCOCCOCCO	InChI=1S/C11H24O5/c1-2-4-13-6-8-15-10-11-16-9-7-14-5-3-12/h12H,2-11H2,1H3	CCCOCCOCCOCCOCCO					-1.451139729574244	94.99358615389372	Other	CCCOCCOCCOCCOCCO		0.7610965383817788	0.7813103848689126				0.9542000576134548	0.0457999423865452	0.0279126191327064
90028	Methyl 5-deoxy-2,3-O-isopropylidene-beta-D-ribofuranoside	(3aR,4R,6R,6aR)-4-methoxy-2,2,6-trimethyl-3a,4,6,6a-tetrahydrofuro[3,4-d][1,3]dioxole	RNHBZJGMAYMLBE-WCTZXXKLSA-N	C[C@@H]1[C@@H]2[C@H]([C@@H](O1)OC)OC(O2)(C)C	InChI=1S/C9H16O4/c1-5-6-7(8(10-4)11-5)13-9(2,3)12-6/h5-8H,1-4H3/t5-,6-,7-,8-/m1/s1	COC1OC(C)C2OC(C)(C)OC12	Organic compounds	Organic oxygen compounds	Organooxygen compounds	Ethers	-123.45193677780152	-83.71885042985895	Organic oxygen compounds	CO[C@@H]1O[C@H](C)[C@H]2OC(C)(C)O[C@@H]12		1.1976755751235957	0.7118582432955024				0.8922006001916659	0.107799399808334	0.0686812642680864
442534	Paeoniflorin	[(1R,2S,3R,5R,6R,8S)-6-hydroxy-8-methyl-3-[(2S,3R,4S,5S,6R)-3,4,5-trihydroxy-6-(hydroxymethyl)oxan-2-yl]oxy-9,10-dioxatetracyclo[4.3.1.02,5.03,8]decan-2-yl]methyl benzoate	YKRGDOXKVOZESV-WRJNSLSBSA-N	C[C@]12C[C@@]3([C@@H]4C[C@]1([C@@]4([C@H](O2)O3)COC(=O)C5=CC=CC=C5)O[C@H]6[C@@H]([C@H]([C@@H]([C@H](O6)CO)O)O)O)O	InChI=1S/C23H28O11/c1-20-9-22(29)13-7-23(20,32-18-16(27)15(26)14(25)12(8-24)31-18)21(13,19(33-20)34-22)10-30-17(28)11-5-3-2-4-6-11/h2-6,12-16,18-19,24-27,29H,7-10H2,1H3/t12-,13-,14-,15+,16-,18+,19-,20+,21+,22-,23+/m1/s1	CC12CC3(O)OC(O1)C1(COC(=O)c4ccccc4)C3CC21OC1OC(CO)C(O)C(O)C1O	Organic compounds	Lipids and lipid-like molecules	Prenol lipids	Terpene glycosides	-135.9562581010023	-91.675272141256	Lipids and lipid-like molecules
14054371	2-(Dimethylamino)-6-methylpyrimidin-4-yl dimethylcarbamate	[2-(dimethylamino)-6-methylpyrimidin-4-yl] N,N-dimethylcarbamate	CIANCMXBOHYMSA-UHFFFAOYSA-N	CC1=CC(=NC(=N1)N(C)C)OC(=O)N(C)C	InChI=1S/C10H16N4O2/c1-7-6-8(16-10(15)14(4)5)12-9(11-7)13(2)3/h6H,1-5H3	Cc1cc(OC(=O)N(C)C)nc(N(C)C)n1					-4.47107158044586	-36.53841228526511	Other	Cc1cc(OC(=O)N(C)C)nc(N(C)C)n1		1.3966253218501374	0.6444399560317449				0.8552333259706715	0.1447666740293285	0.0913655668329145
19777538	3-Amino-5-[[(2-hydroxyethyl)amino]carbonyl]-2,4,6-triiodobenzoic acid	3-amino-5-(2-hydroxyethylcarbamoyl)-2,4,6-triiodobenzoic acid	WGLWRCXOMJLZME-UHFFFAOYSA-N	C(CO)NC(=O)C1=C(C(=C(C(=C1I)N)I)C(=O)O)I	InChI=1S/C10H9I3N2O4/c11-5-3(9(17)15-1-2-16)6(12)8(14)7(13)4(5)10(18)19/h16H,1-2,14H2,(H,15,17)(H,18,19)	Nc1c(I)c(C(=O)O)c(I)c(C(=O)NCCO)c1I	Organic compounds	Benzenoids	Benzene and substituted derivatives	Benzoic acids and derivatives	154.62932071959418	31.54724352202781	Benzenoids	Nc1c(I)c(C(=O)O)c(I)c(C(=O)NCCO)c1I		1.230174609315444	0.9266801020812472				0.8202139967724384	0.1797860032275615	0.1343189618342997
2199	D-xylo-Pentitol, 1,4,5-trideoxy-1,4-imino-5-(4-methoxyphenyl)-, 3-acetate	[4-hydroxy-2-[(4-methoxyphenyl)methyl]pyrrolidin-3-yl] acetate	YKJYKKNCCRKFSL-UHFFFAOYSA-N	CC(=O)OC1C(CNC1CC2=CC=C(C=C2)OC)O	InChI=1S/C14H19NO4/c1-9(16)19-14-12(15-8-13(14)17)7-10-3-5-11(18-2)6-4-10/h3-6,12-15,17H,7-8H2,1-2H3	COc1ccc(CC2NCC(O)C2OC(C)=O)cc1					-17.108434663920878	-35.60841016860353	Other	COc1ccc(CC2NCC(O)C2OC(C)=O)cc1		-0.1330956522489292	0.6293960394834143				0.9997800569853706	0.0002199430146293	7.391151220015324e-05
21074330	Hydroxy(oxo)silanolate	hydroxy-oxido-oxosilane	CZCCPIFBHQBNFG-UHFFFAOYSA-N	O[Si](=O)[O-]	InChI=1S/HO3Si/c1-4(2)3/h1H/q-1	O=[Si]([O-])O					98.43010004204746	111.29403593194108	Other
57375935	Sodium tellurite pentahydrate	disodium;tellurite;pentahydrate	MCGMEGSORYZXCV-UHFFFAOYSA-L	O.O.O.O.O.[O-][Te](=O)[O-].[Na+].[Na+]	InChI=1S/2Na.H2O3Te.5H2O/c;;1-4(2)3;;;;;/h;;(H2,1,2,3);5*1H2/q2*+1;;;;;;/p-2	O.O.O.O.O.O=[Te]([O-])[O-].[Na+].[Na+]					95.5686925200858	85.03209281137141	Other
568150	1-[(Isopentyloxy)methoxy]-3-methylbutane	3-methyl-1-(3-methylbutoxymethoxy)butane	JTMQIYSIXSMCKE-UHFFFAOYSA-N	CC(C)CCOCOCCC(C)C	InChI=1S/C11H24O2/c1-10(2)5-7-12-9-13-8-6-11(3)4/h10-11H,5-9H2,1-4H3	CC(C)CCOCOCCC(C)C					-13.480887632034683	114.14889130635328	Other	CC(C)CCOCOCCC(C)C		1.1383710664173288	0.740217936648906				0.8981340373167792	0.1018659626832207	0.0656644844221738
31058	CL 71366	3-[4-(4-methoxyphenyl)piperazin-1-yl]-N,N-dimethylpropan-1-amine;dihydrochloride	PKYZVSXRPGNJOW-UHFFFAOYSA-N	CN(C)CCCN1CCN(CC1)C2=CC=C(C=C2)OC.Cl.Cl	InChI=1S/C16H27N3O.2ClH/c1-17(2)9-4-10-18-11-13-19(14-12-18)15-5-7-16(20-3)8-6-15;;/h5-8H,4,9-14H2,1-3H3;2*1H	COc1ccc(N2CCN(CCCN(C)C)CC2)cc1.Cl.Cl	Organic compounds	Organoheterocyclic compounds	Diazinanes	Piperazines	-47.703463401382216	-62.96798427335466	Organoheterocyclic compounds
5260537	Anthra[2,1,9,8-stuva]benzo[op]naphtho[2,1,8,7-hijk]pentacene	undecacyclo[19.15.1.130,34.02,7.03,20.04,17.05,14.06,11.023,32.026,31.033,37]octatriaconta-1(37),2,4(17),5(14),6(11),7,9,12,15,18,20,22,24,26(31),27,29,32,34(38),35-nonadecaene	FLQVCUAPNFSQKJ-UHFFFAOYSA-N	C1=CC2=C3C(=C1)C=C4C=CC5=C6C4=C3C(=CC6=C7C=CC8=C9C7=C5C1=CC=CC3=C1C9=C(C=C3)C=C8)C=C2	InChI=1S/C38H18/c1-3-19-11-12-25-18-29-26-15-13-22-10-9-21-8-7-20-4-2-6-27-31(20)32(21)33(22)38(26)36(27)28-16-14-24-17-23(5-1)30(19)34(25)35(24)37(28)29/h1-18H	c1cc2ccc3cc4c5ccc6ccc7ccc8cccc9c8c7c6c5c9c5ccc6cc(c1)c2c3c6c45					-2.823539408440213	-119.74389101494434	Other	c1cc2ccc3cc4c5ccc6ccc7ccc8cccc9c8c7c6c5c9c5ccc6cc(c1)c2c3c6c45		1.5220616209694913	1.1063795287447546				0.6927118850665154	0.3072881149334846	0.253757542135852
210983	1,3-Indandione, 2-(4-(diethylamino)-2-butynyl)-2-methyl-, hydrochloride	2-[4-(diethylamino)but-2-ynyl]-2-methylindene-1,3-dione;hydrochloride	SDPKUFJAURHESR-UHFFFAOYSA-N	CCN(CC)CC#CCC1(C(=O)C2=CC=CC=C2C1=O)C.Cl	InChI=1S/C18H21NO2.ClH/c1-4-19(5-2)13-9-8-12-18(3)16(20)14-10-6-7-11-15(14)17(18)21;/h6-7,10-11H,4-5,12-13H2,1-3H3;1H	CCN(CC)CC#CCC1(C)C(=O)c2ccccc2C1=O.Cl					-47.73186331818221	-89.88104765543413	Other
91347135	2-[2-[(6-Propyl-1,3-benzodioxol-5-yl)methoxy]ethoxy]ethanol	2-[2-[(6-propyl-1,3-benzodioxol-5-yl)methoxy]ethoxy]ethanol	DAWXEUBKMZAVEU-UHFFFAOYSA-N	CCCC1=CC2=C(C=C1COCCOCCO)OCO2	InChI=1S/C15H22O5/c1-2-3-12-8-14-15(20-11-19-14)9-13(12)10-18-7-6-17-5-4-16/h8-9,16H,2-7,10-11H2,1H3	CCCc1cc2c(cc1COCCOCCO)OCO2					-49.97244382014366	7.125039915305802	Other	CCCc1cc2c(cc1COCCOCCO)OCO2		0.5394322424228086	0.7121172862923819				0.9846991054769736	0.0153008945230264	0.0079873928685767
12031872	Diethyl 2-(1,4-diethoxy-1,4-dioxobutan-2-yl)sulfanylbutanedioate	diethyl 2-(1,4-diethoxy-1,4-dioxobutan-2-yl)sulfanylbutanedioate	SHTFXRVLQUKNJT-UHFFFAOYSA-N	CCOC(=O)CC(C(=O)OCC)SC(CC(=O)OCC)C(=O)OCC	InChI=1S/C16H26O8S/c1-5-21-13(17)9-11(15(19)23-7-3)25-12(16(20)24-8-4)10-14(18)22-6-2/h11-12H,5-10H2,1-4H3	CCOC(=O)CC(SC(CC(=O)OCC)C(=O)OCC)C(=O)OCC					-75.71568035839256	58.58399083034255	Other	CCOC(=O)CC(SC(CC(=O)OCC)C(=O)OCC)C(=O)OCC		0.1735726996051327	0.7685298514595055				0.9934225942248844	0.0065774057751156	0.0033775945327823
3722301	Dibenzo[b,i]thianthrene-5,7,12,14-tetraone	2,13-dithiapentacyclo[12.8.0.03,12.05,10.016,21]docosa-1(14),3(12),5,7,9,16,18,20-octaene-4,11,15,22-tetrone	HQSADPBKAVDUAS-UHFFFAOYSA-N	C1=CC=C2C(=C1)C(=O)C3=C(C2=O)SC4=C(S3)C(=O)C5=CC=CC=C5C4=O	InChI=1S/C20H8O4S2/c21-13-9-5-1-2-6-10(9)14(22)18-17(13)25-19-15(23)11-7-3-4-8-12(11)16(24)20(19)26-18/h1-8H	O=c1c2ccccc2c(=O)c2sc3c(=O)c4ccccc4c(=O)c3sc12					-5.899232820151471	-126.90222139735413	Other	O=c1c2ccccc2c(=O)c2sc3c(=O)c4ccccc4c(=O)c3sc12		1.865470410740852	0.9027616386847342				0.5935669013151316	0.4064330986848684	0.3329475690232184
23701733	Sodium heptadecafluorononanoate	sodium 2,2,3,3,4,4,5,5,6,6,7,7,8,8,9,9,9-heptadecafluorononanoate	HMGYIWSXCDCHRF-UHFFFAOYSA-M	C(=O)(C(C(C(C(C(C(C(C(F)(F)F)(F)F)(F)F)(F)F)(F)F)(F)F)(F)F)(F)F)[O-].[Na+]	InChI=1S/C9HF17O2.Na/c10-2(11,1(27)28)3(12,13)4(14,15)5(16,17)6(18,19)7(20,21)8(22,23)9(24,25)26;/h(H,27,28);/q;+1/p-1	O=C([O-])C(F)(F)C(F)(F)C(F)(F)C(F)(F)C(F)(F)C(F)(F)C(F)(F)C(F)(F)F.[Na+]	Organic compounds	Organohalogen compounds	Alkyl halides	Alkyl fluorides	106.82749759697045	46.16546249330455	Organohalogen compounds
121388270	acetic acid;(E)-3-phenylprop-2-en-1-ol	acetic acid;(E)-3-phenylprop-2-en-1-ol	SFYIQXJIFPASKN-KQGICBIGSA-N	CC(=O)O.C1=CC=C(C=C1)/C=C/CO	InChI=1S/C9H10O.C2H4O2/c10-8-4-7-9-5-2-1-3-6-9;1-2(3)4/h1-7,10H,8H2;1H3,(H,3,4)/b7-4+;	CC(=O)O.OCC=Cc1ccccc1					24.905735183872327	-16.841930654969797	Other
86199206	Acetic acid;2-propoxyethanol	acetic acid;2-propoxyethanol	OZRRFAZLUBSCFL-UHFFFAOYSA-N	CCCOCCO.CC(=O)O	InChI=1S/C5H12O2.C2H4O2/c1-2-4-7-5-3-6;1-2(3)4/h6H,2-5H2,1H3;1H3,(H,3,4)	CC(=O)O.CCCOCCO					-1.6347975968928845	95.0332181478382	Other
138394172	Silicate (Si2O52-)	oxido-[oxido(oxo)silyl]oxy-oxosilane	QEPHKASGYBVUBN-UHFFFAOYSA-N	[O-][Si](=O)O[Si](=O)[O-]	InChI=1S/O5Si2/c1-6(2)5-7(3)4/q-2	O=[Si]([O-])O[Si](=O)[O-]					101.65388218763329	111.64052265563272	Other
24953	Dimethyldimyristylammonium	dimethyl-di(tetradecyl)azanium	CJBMLKNLJXFFGD-UHFFFAOYSA-N	CCCCCCCCCCCCCC[N+](C)(C)CCCCCCCCCCCCCC	InChI=1S/C30H64N/c1-5-7-9-11-13-15-17-19-21-23-25-27-29-31(3,4)30-28-26-24-22-20-18-16-14-12-10-8-6-2/h5-30H2,1-4H3/q+1	CCCCCCCCCCCCCC[N+](C)(C)CCCCCCCCCCCCCC	Organic compounds	Organic nitrogen compounds	Organonitrogen compounds	Quaternary ammonium salts	30.49720059287031	66.08262589754176	Organic nitrogen compounds	CCCCCCCCCCCCCC[N+](C)(C)CCCCCCCCCCCCCC		1.1545446318494088	0.8945691926310295				0.8493409873186932	0.1506590126813067	0.1092632299082856
20142034	Lanthanum(3+);trichloride;hydrate	lanthanum(3+);trichloride;hydrate	NUXZAAJDCYMILL-UHFFFAOYSA-K	O.[Cl-].[Cl-].[Cl-].[La+3]	InChI=1S/3ClH.La.H2O/h3*1H;;1H2/q;;;+3;/p-3	O.[Cl-].[Cl-].[Cl-].[La+3]					81.8185971986405	39.97081742315808	Other
5215148	2-({2-[Bis(carbamoylmethyl)amino]ethyl}(carbamoylmethyl)amino)acetamide	2-[(2-amino-2-oxoethyl)-[2-[bis(2-amino-2-oxoethyl)amino]ethyl]amino]acetamide	KGBURRFUTVSDKX-UHFFFAOYSA-N	C(CN(CC(=O)N)CC(=O)N)N(CC(=O)N)CC(=O)N	InChI=1S/C10H20N6O4/c11-7(17)3-15(4-8(12)18)1-2-16(5-9(13)19)6-10(14)20/h1-6H2,(H2,11,17)(H2,12,18)(H2,13,19)(H2,14,20)	NC(=O)CN(CCN(CC(N)=O)CC(N)=O)CC(N)=O					74.48227676671472	140.4747542588808	Other	NC(=O)CN(CCN(CC(N)=O)CC(N)=O)CC(N)=O		1.1771228491905572	0.8590320647197108				0.8531609406136865	0.1468390593863134	0.1047257701485386
21972222	2,4,6-Tris[2-(dimethylamino)ethyl]phenol	2,4,6-tris[2-(dimethylamino)ethyl]phenol	XDWHWRIAVCRANP-UHFFFAOYSA-N	CN(C)CCC1=CC(=C(C(=C1)CCN(C)C)O)CCN(C)C	InChI=1S/C18H33N3O/c1-19(2)10-7-15-13-16(8-11-20(3)4)18(22)17(14-15)9-12-21(5)6/h13-14,22H,7-12H2,1-6H3	CN(C)CCc1cc(CCN(C)C)c(O)c(CCN(C)C)c1					58.70370009238351	-2.7181244971039384	Other	CN(C)CCc1cc(CCN(C)C)c(O)c(CCN(C)C)c1		1.5987603148351437	0.7307836066632362				0.7445397903100384	0.2554602096899616	0.1844948473657333
12217445	(2S)-propane-1,2-diamine dihydrochloride	(2S)-propane-1,2-diamine;dihydrochloride	AEIAMRMQKCPGJR-QTNFYWBSSA-N	C[C@@H](CN)N.Cl.Cl	InChI=1S/C3H10N2.2ClH/c1-3(5)2-4;;/h3H,2,4-5H2,1H3;2*1H/t3-;;/m0../s1	CC(N)CN.Cl.Cl					-15.136079123188445	165.94303248373856	Other
94855962	(1R,4aR,4bS,7R,10aR)-1,4a-dimethyl-7-propan-2-yl-2,3,4,4b,5,6,7,8,10,10a-decahydrophenanthrene-1-carboxylic acid	(1R,4aR,4bS,7R,10aR)-1,4a-dimethyl-7-propan-2-yl-2,3,4,4b,5,6,7,8,10,10a-decahydrophenanthrene-1-carboxylic acid	ZJHGZCRUIYHIHW-NZODBCNPSA-N	CC(C)[C@@H]1CC[C@H]2C(=CC[C@@H]3[C@@]2(CCC[C@@]3(C)C(=O)O)C)C1	InChI=1S/C20H32O2/c1-13(2)14-6-8-16-15(12-14)7-9-17-19(16,3)10-5-11-20(17,4)18(21)22/h7,13-14,16-17H,5-6,8-12H2,1-4H3,(H,21,22)/t14-,16+,17-,19-,20-/m1/s1	CC(C)C1CCC2C(=CCC3C(C)(C(=O)O)CCCC23C)C1					-158.34200315073798	-43.743701282332665	Other	CC(C)[C@@H]1CC[C@H]2C(=CC[C@@H]3[C@]2(C)CCC[C@@]3(C)C(=O)O)C1		1.0734108789690269	0.7666517572183824				0.9052230451195804	0.0947769548804194	0.061586796076731
44146067	Diphosphoric acid, nickel(2+) salt (1:?)	nickel(2+);phosphonato phosphate	QAFJCFNEKICMDN-UHFFFAOYSA-J	[O-]P(=O)([O-])OP(=O)([O-])[O-].[Ni+2]	InChI=1S/Ni.H4O7P2/c;1-8(2,3)7-9(4,5)6/h;(H2,1,2,3)(H2,4,5,6)/q+2;/p-4	O=P([O-])([O-])OP(=O)([O-])[O-].[Ni+2]					99.38856761547171	134.6449697843434	Other
66879904	CID 66879904		CWJBQBXWZYVZAR-UHFFFAOYSA-N	CC1=CC=C(C=C1)S(=O)O.[K]	InChI=1S/C7H8O2S.K/c1-6-2-4-7(5-3-6)10(8)9;/h2-5H,1H3,(H,8,9);	Cc1ccc(S(=O)O)cc1.[K]					96.19809748714538	-43.31178017619639	Other
87930	2-(2-Chloro-6-methylphenoxy)acetic acid	2-(2-chloro-6-methylphenoxy)acetic acid	WHLKFTSLSDHFMU-UHFFFAOYSA-N	CC1=C(C(=CC=C1)Cl)OCC(=O)O	InChI=1S/C9H9ClO3/c1-6-3-2-4-7(10)9(6)13-5-8(11)12/h2-4H,5H2,1H3,(H,11,12)	Cc1cccc(Cl)c1OCC(=O)O	Organic compounds	Benzenoids	Benzene and substituted derivatives	Phenoxyacetic acid derivatives	9.356375078949265	-43.87045228816288	Benzenoids	Cc1cccc(Cl)c1OCC(=O)O		0.6851791024814844	0.6182430091728282				0.98792643807662	0.01207356192338	0.0055488770043978
22386232	Copper(2+) sulfate heptahydrate	copper;sulfate;heptahydrate	OQRBCLLVAUWAKU-UHFFFAOYSA-L	O.O.O.O.O.O.O.[O-]S(=O)(=O)[O-].[Cu+2]	InChI=1S/Cu.H2O4S.7H2O/c;1-5(2,3)4;;;;;;;/h;(H2,1,2,3,4);7*1H2/q+2;;;;;;;;/p-2	O.O.O.O.O.O.O.O=S(=O)([O-])[O-].[Cu+2]					101.14609930332206	73.21304157726955	Other
519593	1,1,3,3-Tetramethyl-1,3-dioctyldisiloxane	[dimethyl(octyl)silyl]oxy-dimethyl-octylsilane	VZSZUXBTVQNMOY-UHFFFAOYSA-N	CCCCCCCC[Si](C)(C)O[Si](C)(C)CCCCCCCC	InChI=1S/C20H46OSi2/c1-7-9-11-13-15-17-19-22(3,4)21-23(5,6)20-18-16-14-12-10-8-2/h7-20H2,1-6H3	CCCCCCCC[Si](C)(C)O[Si](C)(C)CCCCCCCC					23.532288821066064	93.34514812512954	Other	CCCCCCCC[Si](C)(C)O[Si](C)(C)CCCCCCCC		1.3082552197669752	0.8062834141248193				0.830501188911337	0.169498811088663	0.1200881180687718
29128	2-Benzimidazolecarbamic acid	1H-benzimidazol-2-ylcarbamic acid	WEYSQARHSRZNTC-UHFFFAOYSA-N	C1=CC=C2C(=C1)NC(=N2)NC(=O)O	InChI=1S/C8H7N3O2/c12-8(13)11-7-9-5-3-1-2-4-6(5)10-7/h1-4H,(H,12,13)(H2,9,10,11)	O=C(O)Nc1nc2ccccc2[nH]1					-13.321310323654696	-113.30757198160886	Other	O=C(O)Nc1nc2ccccc2[nH]1		1.4305615173742297	0.6931546182872728				0.8252991492111457	0.1747008507888543	0.1170637460811423
2776340	1-Benzothiophene-3-sulfonyl chloride	1-benzothiophene-3-sulfonyl chloride	WYYRQMZTUXFUTC-UHFFFAOYSA-N	C1=CC=C2C(=C1)C(=CS2)S(=O)(=O)Cl	InChI=1S/C8H5ClO2S2/c9-13(10,11)8-5-12-7-4-2-1-3-6(7)8/h1-5H	O=S(=O)(Cl)c1csc2ccccc12					68.2749866291457	-89.55407969769918	Other	O=S(=O)(Cl)c1csc2ccccc12		1.3919768705648128	0.7214809004156505				0.829576095233997	0.170423904766003	0.1157389284124708
85705919	2-[bis(4-methylphenyl)methoxy]-N,N-dimethylethanamine hydrochloride	2-[bis(4-methylphenyl)methoxy]-N,N-dimethylethanamine;hydrochloride	BSXDHIQUZKZSEK-UHFFFAOYSA-N	CC1=CC=C(C=C1)C(C2=CC=C(C=C2)C)OCCN(C)C.Cl	InChI=1S/C19H25NO.ClH/c1-15-5-9-17(10-6-15)19(21-14-13-20(3)4)18-11-7-16(2)8-12-18;/h5-12,19H,13-14H2,1-4H3;1H	Cc1ccc(C(OCCN(C)C)c2ccc(C)cc2)cc1.Cl					8.867128092932107	6.78524980495471	Other
118862174	Eicosyl 3,5-di-tert-butyl-4-hydroxyhydrocinnamate	icosyl 3-(3,5-ditert-butyl-4-hydroxyphenyl)propanoate	IJRNBFTZDIMYDO-UHFFFAOYSA-N	CCCCCCCCCCCCCCCCCCCCOC(=O)CCC1=CC(=C(C(=C1)C(C)(C)C)O)C(C)(C)C	InChI=1S/C37H66O3/c1-8-9-10-11-12-13-14-15-16-17-18-19-20-21-22-23-24-25-28-40-34(38)27-26-31-29-32(36(2,3)4)35(39)33(30-31)37(5,6)7/h29-30,39H,8-28H2,1-7H3	CCCCCCCCCCCCCCCCCCCCOC(=O)CCc1cc(C(C)(C)C)c(O)c(C(C)(C)C)c1					10.824526274641237	14.011991640058335	Other	CCCCCCCCCCCCCCCCCCCCOC(=O)CCc1cc(C(C)(C)C)c(O)c(C(C)(C)C)c1		0.8222503660060498	0.8629359264302792				0.9273831308795538	0.0726168691204461	0.048393325061347
14598537	1-Isocyanato-2-[(4-isocyanatocyclohexyl)methyl]cyclohexane	1-isocyanato-2-[(4-isocyanatocyclohexyl)methyl]cyclohexane	FPWRWTXOOZSCTB-UHFFFAOYSA-N	C1CCC(C(C1)CC2CCC(CC2)N=C=O)N=C=O	InChI=1S/C15H22N2O2/c18-10-16-14-7-5-12(6-8-14)9-13-3-1-2-4-15(13)17-11-19/h12-15H,1-9H2	O=C=NC1CCC(CC2CCCCC2N=C=O)CC1					-62.52227448387833	20.620184236565677	Other	O=C=NC1CCC(CC2CCCCC2N=C=O)CC1		0.7290142775721877	0.7400100950017748				0.9659636349134494	0.0340363650865506	0.0195808880594478
23668526	Potassium icosanoate	potassium icosanoate	JFZDUSDRGGZYDF-UHFFFAOYSA-M	CCCCCCCCCCCCCCCCCCCC(=O)[O-].[K+]	InChI=1S/C20H40O2.K/c1-2-3-4-5-6-7-8-9-10-11-12-13-14-15-16-17-18-19-20(21)22;/h2-19H2,1H3,(H,21,22);/q;+1/p-1	CCCCCCCCCCCCCCCCCCCC(=O)[O-].[K+]	Organic compounds	Lipids and lipid-like molecules	Fatty Acyls	Fatty acids and conjugates	6.270817379035382	59.80825416589286	Lipids and lipid-like molecules
92035280	1,3-Disiloxanediol, 1,3-bis[3-[(2-aminoethyl)amino]propyl]-1,3-dimethyl-	N'-[3-[[3-(2-aminoethylamino)propyl-hydroxy-methylsilyl]oxy-hydroxy-methylsilyl]propyl]ethane-1,2-diamine	REJLCABBXQNYGF-UHFFFAOYSA-N	C[Si](CCCNCCN)(O)O[Si](C)(CCCNCCN)O	InChI=1S/C12H34N4O3Si2/c1-20(17,11-3-7-15-9-5-13)19-21(2,18)12-4-8-16-10-6-14/h15-18H,3-14H2,1-2H3	C[Si](O)(CCCNCCN)O[Si](C)(O)CCCNCCN					17.57965163589265	96.09376261039392	Other	C[Si](O)(CCCNCCN)O[Si](C)(O)CCCNCCN		0.9367847397087334	0.8417876378540551				0.9126265079016412	0.0873734920983586	0.0586397859008428
4072356	2-Ethylhexanoate	2-ethylhexanoate	OBETXYAYXDNJHR-UHFFFAOYSA-M	CCCCC(CC)C(=O)[O-]	InChI=1S/C8H16O2/c1-3-5-6-7(4-2)8(9)10/h7H,3-6H2,1-2H3,(H,9,10)/p-1	CCCCC(CC)C(=O)[O-]	Organic compounds	Lipids and lipid-like molecules	Fatty Acyls	Fatty acids and conjugates	-60.36216437004097	116.99295630859044	Lipids and lipid-like molecules	CCCCC(CC)C(=O)[O-]		0.2227879579464355	0.7112867663555317				0.9954716761759792	0.0045283238240209	0.0021351276269866
554410	1,1,1-Tris(1-methylethyl)silanol	hydroxy-tri(propan-2-yl)silane	MQNNNLJCDJBERF-UHFFFAOYSA-N	CC(C)[Si](C(C)C)(C(C)C)O	InChI=1S/C9H22OSi/c1-7(2)11(10,8(3)4)9(5)6/h7-10H,1-6H3	CC(C)[Si](O)(C(C)C)C(C)C	Organic compounds	Organometallic compounds	Organometalloid compounds	Organosilicon compounds	-13.686105246651596	140.611231301503	Organometallic compounds	CC(C)[Si](O)(C(C)C)C(C)C		0.8729006092111928	0.8082219992833573				0.93221744897771	0.0677825510222899	0.0435972243869006
11206160	Methyl (+)-cis-chrysanthemate	trans-methyl (1R,3S)-2,2-dimethyl-3-(2-methylprop-1-enyl)cyclopropane-1-carboxylate	ITNHSNMLIFFVQC-IUCAKERBSA-N	CC(=C[C@H]1[C@H](C1(C)C)C(=O)OC)C	InChI=1S/C11H18O2/c1-7(2)6-8-9(10(12)13-5)11(8,3)4/h6,8-9H,1-5H3/t8-,9-/m0/s1	COC(=O)C1C(C=C(C)C)C1(C)C	Organic compounds	Lipids and lipid-like molecules	Prenol lipids	Monoterpenoids	-139.66862891184846	-48.826936092865886	Lipids and lipid-like molecules	COC(=O)[C@@H]1[C@H](C=C(C)C)C1(C)C		0.6656755788103828	0.7549160470999352				0.9694244362807036	0.0305755637192963	0.0176169251989241
28749	Carboxin sulfoxide	6-methyl-4-oxo-N-phenyl-2,3-dihydro-1,4-oxathiine-5-carboxamide	UZXIHLNNJNITMJ-UHFFFAOYSA-N	CC1=C(S(=O)CCO1)C(=O)NC2=CC=CC=C2	InChI=1S/C12H13NO3S/c1-9-11(17(15)8-7-16-9)12(14)13-10-5-3-2-4-6-10/h2-6H,7-8H2,1H3,(H,13,14)	CC1=C(C(=O)Nc2ccccc2)S(=O)CCO1	Organic compounds	Benzenoids	Benzene and substituted derivatives	Anilides	79.57790376086318	-42.67387144212474	Benzenoids	CC1=C(C(=O)Nc2ccccc2)S(=O)CCO1		1.3597460065103166	0.5450017916950763	Carboxin sulfoxide P/V-16 M4	1.55	0.13	0.9065925602454736	0.0934074397545262	0.0501746596940443
288363	1,4a-Dimethyl-7-propan-2-yl-2,3,4,5,6,7,8,9,10,10a-decahydrophenanthrene-1-carboxylic acid	1,4a-dimethyl-7-propan-2-yl-2,3,4,5,6,7,8,9,10,10a-decahydrophenanthrene-1-carboxylic acid	OEILFLGOGZTONZ-UHFFFAOYSA-N	CC(C)C1CCC2=C(C1)CCC3C2(CCCC3(C)C(=O)O)C	InChI=1S/C20H32O2/c1-13(2)14-6-8-16-15(12-14)7-9-17-19(16,3)10-5-11-20(17,4)18(21)22/h13-14,17H,5-12H2,1-4H3,(H,21,22)	CC(C)C1CCC2=C(CCC3C(C)(C(=O)O)CCCC23C)C1					-160.38698904627617	-43.32489312419551	Other	CC(C)C1CCC2=C(CCC3C(C)(C(=O)O)CCCC23C)C1		1.0579470685395125	0.752250856207487				0.9127001235346096	0.0872998764653905	0.0557308832541275
11044934	(1R,4aR,4bS,8aS,10aR)-1,4a-dimethyl-7-propan-2-yl-2,3,4,4b,5,6,8a,9,10,10a-decahydrophenanthrene-1-carboxylic acid	(1R,4aR,4bS,8aS,10aR)-1,4a-dimethyl-7-propan-2-yl-2,3,4,4b,5,6,8a,9,10,10a-decahydrophenanthrene-1-carboxylic acid	YIEIGESIRFBTRS-OCBLOMHFSA-N	CC(C)C1=C[C@@H]2CC[C@@H]3[C@@]([C@H]2CC1)(CCC[C@@]3(C)C(=O)O)C	InChI=1S/C20H32O2/c1-13(2)14-6-8-16-15(12-14)7-9-17-19(16,3)10-5-11-20(17,4)18(21)22/h12-13,15-17H,5-11H2,1-4H3,(H,21,22)/t15-,16-,17+,19+,20+/m0/s1	CC(C)C1=CC2CCC3C(C)(C(=O)O)CCCC3(C)C2CC1					-158.98165270760154	-43.62466413681408	Other	CC(C)C1=C[C@@H]2CC[C@@H]3[C@](C)(CCC[C@@]3(C)C(=O)O)[C@H]2CC1		1.1119176359979808	0.7709963723568991				0.8951812996759455	0.1048187003240544	0.0690428486154292
67858350	(1R,4aS,10aR)-1,4a-dimethyl-7-propan-2-yl-2,3,4,5,8,9,10,10a-octahydrophenanthrene-1-carboxylic acid	(1R,4aS,10aR)-1,4a-dimethyl-7-propan-2-yl-2,3,4,5,8,9,10,10a-octahydrophenanthrene-1-carboxylic acid	QOODXLAMJBRPHN-MISYRCLQSA-N	CC(C)C1=CCC2=C(C1)CC[C@@H]3[C@@]2(CCC[C@@]3(C)C(=O)O)C	InChI=1S/C20H30O2/c1-13(2)14-6-8-16-15(12-14)7-9-17-19(16,3)10-5-11-20(17,4)18(21)22/h6,13,17H,5,7-12H2,1-4H3,(H,21,22)/t17-,19-,20-/m1/s1	CC(C)C1=CCC2=C(CCC3C(C)(C(=O)O)CCCC23C)C1					-160.0528153840716	-43.64621156657997	Other	CC(C)C1=CCC2=C(CC[C@H]3[C@](C)(C(=O)O)CCC[C@]23C)C1		1.0528249576629505	0.757821925458646				0.912187663753081	0.0878123362469189	0.0562885841649249
10889368	2-Ethoxy-succinic acid diethyl ester	diethyl 2-ethoxybutanedioate	SYCKGYYABBRUOZ-UHFFFAOYSA-N	CCOC(CC(=O)OCC)C(=O)OCC	InChI=1S/C10H18O5/c1-4-13-8(10(12)15-6-3)7-9(11)14-5-2/h8H,4-7H2,1-3H3	CCOC(=O)CC(OCC)C(=O)OCC					-75.7382074182253	58.42259809807794	Other	CCOC(=O)CC(OCC)C(=O)OCC		0.3620596414635398	0.6864067185769982				0.9938184907082056	0.0061815092917942	0.0029064736225327
21943748	2,2-Dimethyl-3-[(oxiran-2-yl)methoxy]propan-1-ol	2,2-dimethyl-3-(oxiran-2-ylmethoxy)propan-1-ol	UXMYUFHUUYBDLL-UHFFFAOYSA-N	CC(C)(CO)COCC1CO1	InChI=1S/C8H16O3/c1-8(2,5-9)6-10-3-7-4-11-7/h7,9H,3-6H2,1-2H3	CC(C)(CO)COCC1CO1					-83.30352925185312	11.21118567892612	Other	CC(C)(CO)COCC1CO1		0.6111522405899019	0.7505456541752328				0.9747644175974328	0.025235582402567	0.0142415840833887
57370621	Potassium;fluoro hypofluorite;niobium(5+)	potassium;fluoro hypofluorite;niobium(5+)	HILRXRXQCJNRKV-UHFFFAOYSA-N	O(F)F.[K+].[Nb+5]	InChI=1S/F2O.K.Nb/c1-3-2;;/q;+1;+5	FOF.[K+].[Nb+5]					111.88215566907766	67.3236215358589	Other
170854541	Dipotassium;niobium(3+);pentafluoride;hydrate	dipotassium;niobium(3+);pentafluoride;hydrate	YKVXLNRJFHKZQE-UHFFFAOYSA-I	O.[F-].[F-].[F-].[F-].[F-].[K+].[K+].[Nb+3]	InChI=1S/5FH.2K.Nb.H2O/h5*1H;;;;1H2/q;;;;;2*+1;+3;/p-5	O.[F-].[F-].[F-].[F-].[F-].[K+].[K+].[Nb+3]					79.13423007196856	28.3496206723233	Other
923	Sodium ion	sodium(1+)	FKNQFGJONOIPTF-UHFFFAOYSA-N	[Na+]	InChI=1S/Na/q+1	[Na+]	Inorganic compounds	Homogeneous metal compounds	Homogeneous alkali metal compounds		72.69179724817228	35.37194895571083	Other
44630434	(R)-3-(1-Hydroxy-2-(methylamino)ethyl)phenol 2,3-dihydroxysuccinate	2,3-dihydroxybutanedioic acid;3-[(1R)-1-hydroxy-2-(methylamino)ethyl]phenol	NHKOTKKHHYKARN-FVGYRXGTSA-N	CNC[C@@H](C1=CC(=CC=C1)O)O.C(C(C(=O)O)O)(C(=O)O)O	InChI=1S/C9H13NO2.C4H6O6/c1-10-6-9(12)7-3-2-4-8(11)5-7;5-1(3(7)8)2(6)4(9)10/h2-5,9-12H,6H2,1H3;1-2,5-6H,(H,7,8)(H,9,10)/t9-;/m0./s1	CNCC(O)c1cccc(O)c1.O=C(O)C(O)C(O)C(=O)O					32.49593161549308	-8.799022837695107	Other
91868428	Antimony(5+);hexafluoride	antimony(5+) hexafluoride	MBAKFIZHTUAVJN-UHFFFAOYSA-H	[F-].[F-].[F-].[F-].[F-].[F-].[Sb+5]	InChI=1S/6FH.Sb/h6*1H;/q;;;;;;+5/p-6	[F-].[F-].[F-].[F-].[F-].[F-].[Sb+5]	Inorganic compounds	Mixed metal/non-metal compounds	Metalloid salts	Metalloid fluorides	77.9009118986473	26.34769108211553	Mixed metal/non-metal compounds
6420056	10H-Phenothiazine-10-propanamine, 2-methoxy-N,N,beta-trimethyl-, (Z)-2-butenedioate (1:1)	(Z)-but-2-enedioic acid;3-(2-methoxyphenothiazin-10-yl)-N,N,2-trimethylpropan-1-amine	IFLZPECPTYCEBR-BTJKTKAUSA-N	CC(CN1C2=CC=CC=C2SC3=C1C=C(C=C3)OC)CN(C)C.C(=C\C(=O)O)\C(=O)O	InChI=1S/C19H24N2OS.C4H4O4/c1-14(12-20(2)3)13-21-16-7-5-6-8-18(16)23-19-10-9-15(22-4)11-17(19)21;5-3(6)1-2-4(7)8/h5-11,14H,12-13H2,1-4H3;1-2H,(H,5,6)(H,7,8)/b;2-1-	COc1ccc2c(c1)N(CC(C)CN(C)C)c1ccccc1S2.O=C(O)C=CC(=O)O					123.68602157292212	16.064780471387497	Other
19295	N-(2-carboxyethyl)-N-dodecyl-beta-alanine	3-[2-carboxyethyl(dodecyl)amino]propanoic acid	XYYUAOIALFMRGY-UHFFFAOYSA-N	CCCCCCCCCCCCN(CCC(=O)O)CCC(=O)O	InChI=1S/C18H35NO4/c1-2-3-4-5-6-7-8-9-10-11-14-19(15-12-17(20)21)16-13-18(22)23/h2-16H2,1H3,(H,20,21)(H,22,23)	CCCCCCCCCCCCN(CCC(=O)O)CCC(=O)O	Organic compounds	Organic acids and derivatives	Carboxylic acids and derivatives	Dicarboxylic acids and derivatives	40.92340209290764	136.3899126023055	Organic acids and derivatives	CCCCCCCCCCCCN(CCC(=O)O)CCC(=O)O		0.7056208040034241	0.7552024645242112				0.9655288438710956	0.0344711561289042	0.0200863598050501
40469496	7-Epilincomycin	(2S,4R)-N-[(1R,2S)-2-hydroxy-1-[(2R,3R,4S,5R,6R)-3,4,5-trihydroxy-6-methylsulfanyloxan-2-yl]propyl]-1-methyl-4-propylpyrrolidine-2-carboxamide	OJMMVQQUTAEWLP-AWPVFWJPSA-N	CCC[C@@H]1C[C@H](N(C1)C)C(=O)N[C@@H]([C@@H]2[C@@H]([C@@H]([C@H]([C@H](O2)SC)O)O)O)[C@H](C)O	InChI=1S/C18H34N2O6S/c1-5-6-10-7-11(20(3)8-10)17(25)19-12(9(2)21)16-14(23)13(22)15(24)18(26-16)27-4/h9-16,18,21-24H,5-8H2,1-4H3,(H,19,25)/t9-,10+,11-,12+,13-,14+,15+,16+,18+/m0/s1	CCCC1CC(C(=O)NC(C(C)O)C2OC(SC)C(O)C(O)C2O)N(C)C1	Organic compounds	Organic acids and derivatives	Carboxylic acids and derivatives	Amino acids, peptides, and analogues	-136.242947320601	45.2943526608441	Organic acids and derivatives	CCC[C@@H]1C[C@@H](C(=O)N[C@@H]([C@H]2O[C@H](SC)[C@H](O)[C@@H](O)[C@H]2O)[C@H](C)O)N(C)C1		0.4820565232514212	0.8034721689071407				0.9765819050950136	0.0234180949049864	0.0136590772942116
9886	Hexafluorophosphate	hexafluorophosphate	LJQLCJWAZJINEB-UHFFFAOYSA-N	F[P-](F)(F)(F)(F)F	InChI=1S/F6P/c1-7(2,3,4,5)6/q-1	F[P-](F)(F)(F)(F)F					117.6072202266801	67.46897998326143	Other
165360333	3-Methyl-1-(2-phenylethyl)-4-(2-propyn-1-yl)-4-piperidinol-4-propanoate hydrochloride	[3-methyl-1-(2-phenylethyl)-4-prop-2-ynylpiperidin-4-yl] propanoate;hydrochloride	DHHNCOZETCNQLT-UHFFFAOYSA-N	CCC(=O)OC1(CCN(CC1C)CCC2=CC=CC=C2)CC#C.Cl	InChI=1S/C20H27NO2.ClH/c1-4-12-20(23-19(22)5-2)13-15-21(16-17(20)3)14-11-18-9-7-6-8-10-18;/h1,6-10,17H,5,11-16H2,2-3H3;1H	C#CCC1(OC(=O)CC)CCN(CCc2ccccc2)CC1C.Cl					-66.16189945537099	-53.54229639456121	Other
61847	Tetraamminecopper(2+)	copper azane	QKSIFUGZHOUETI-UHFFFAOYSA-N	N.N.N.N.[Cu+2]	InChI=1S/Cu.4H3N/h;4*1H3/q+2;;;;	N.N.N.N.[Cu+2]	Inorganic compounds	Mixed metal/non-metal compounds	Miscellaneous mixed metal/non-metals		63.77672336640431	39.5255530937438	Mixed metal/non-metal compounds
23701135	Sodium metaborate dihydrate	sodium;oxido(oxo)borane;dihydrate	PKSSFLLYULKTIU-UHFFFAOYSA-N	B(=O)[O-].O.O.[Na+]	InChI=1S/BO2.Na.2H2O/c2-1-3;;;/h;;2*1H2/q-1;+1;;	O.O.O=B[O-].[Na+]	Inorganic compounds	Mixed metal/non-metal compounds	Metalloid organides	Metalloid oxides	100.67406407125878	95.38582125010454	Mixed metal/non-metal compounds
66865	4-Anilinobenzenediazonium	4-anilinobenzenediazonium	BIHDOXAXFMXYDF-UHFFFAOYSA-N	C1=CC=C(C=C1)NC2=CC=C(C=C2)[N+]#N	InChI=1S/C12H10N3/c13-15-12-8-6-11(7-9-12)14-10-4-2-1-3-5-10/h1-9,14H/q+1	N#[N+]c1ccc(Nc2ccccc2)cc1					65.38722411542105	-33.66641205651335	Other	N#[N+]c1ccc(Nc2ccccc2)cc1		0.8136368176873863	0.7053258937141862				0.963614883011468	0.0363851169885319	0.0204803061711107
11970385	Disodium sulphidoacetate	disodium;2-sulfidoacetate	DJEXOGGESJBQIO-UHFFFAOYSA-L	C(C(=O)[O-])[S-].[Na+].[Na+]	InChI=1S/C2H4O2S.2Na/c3-2(4)1-5;;/h5H,1H2,(H,3,4);;/q;2*+1/p-2	O=C([O-])C[S-].[Na+].[Na+]	Organic compounds	Organic acids and derivatives	Carboxylic acids and derivatives	Carboxylic acid derivatives	74.2007772927529	106.68124207927708	Organic acids and derivatives
9837744	Azane;bis(chloranyl)palladium	azane;palladium(2+);dichloride	AQBOUNVXZQRXNP-UHFFFAOYSA-L	N.N.N.N.[Cl-].[Cl-].[Pd+2]	InChI=1S/2ClH.4H3N.Pd/h2*1H;4*1H3;/q;;;;;;+2/p-2	N.N.N.N.[Cl-].[Cl-].[Pd+2]	Inorganic compounds	Mixed metal/non-metal compounds	Transition metal salts	Transition metal chlorides	83.30681052390193	34.8844949037321	Mixed metal/non-metal compounds
6328134	Fosetyl	ethoxy-hydroxy-oxophosphanium	ZUNGGJHBMLMRFJ-UHFFFAOYSA-O	CCO[P+](=O)O	InChI=1S/C2H5O3P/c1-2-5-6(3)4/h2H2,1H3/p+1	CCO[P+](=O)O					-16.365900854729198	103.56958439120888	Other	CCO[P+](=O)O		0.3933694668184277	0.700443142646028				0.9919530450401048	0.0080469549598951	0.0039282112168218
643950	Crotonaldehyde, (2Z)-	(Z)-but-2-enal	MLUCVPSAIODCQM-IHWYPQMZSA-N	C/C=C\C=O	InChI=1S/C4H6O/c1-2-3-4-5/h2-4H,1H3/b3-2-	CC=CC=O	Organic compounds	Organic oxygen compounds	Organooxygen compounds	Carbonyl compounds	22.5501584525381	130.55270255736173	Organic oxygen compounds	C/C=C\C=O		-0.1950748637901633	0.7281202135637658				0.9991063164967772	0.0008936835032228	0.0003822939792238
9883259	Molindone Hydrochloride	3-ethyl-2-methyl-5-(morpholin-4-ylmethyl)-1,5,6,7-tetrahydroindol-4-one;hydrochloride	GQWNECFJGBQMBO-UHFFFAOYSA-N	CCC1=C(NC2=C1C(=O)C(CC2)CN3CCOCC3)C.Cl	InChI=1S/C16H24N2O2.ClH/c1-3-13-11(2)17-14-5-4-12(16(19)15(13)14)10-18-6-8-20-9-7-18;/h12,17H,3-10H2,1-2H3;1H	CCc1c(C)[nH]c2c1C(=O)C(CN1CCOCC1)CC2.Cl	Organic compounds	Organoheterocyclic compounds	Indoles and derivatives		-75.62782315480784	-8.357825498361375	Organoheterocyclic compounds
115035	Silicate (SiO32-)	dioxido(oxo)silane	WTOAJNCLCKBIMK-UHFFFAOYSA-N	[O-][Si](=O)[O-]	InChI=1S/O3Si/c1-4(2)3/q-2	O=[Si]([O-])[O-]					99.51147420362004	112.75759730011808	Other
155139	N~1~,N~1'~-(Hexane-1,6-diyl)di(hexane-1,6-diamine)	N'-[6-(6-aminohexylamino)hexyl]hexane-1,6-diamine	AXLNDSRCNIVHRU-UHFFFAOYSA-N	C(CCCNCCCCCCNCCCCCCN)CCN	InChI=1S/C18H42N4/c19-13-7-1-3-9-15-21-17-11-5-6-12-18-22-16-10-4-2-8-14-20/h21-22H,1-20H2	NCCCCCCNCCCCCCNCCCCCCN					18.205469878354403	101.71985992349076	Other	NCCCCCCNCCCCCCNCCCCCCN		0.9090778937060316	0.8074939351804693				0.9263389276500256	0.0736610723499745	0.0477446178502103
11389777	N-[(E)-but-1-enyl]-N-butylbutan-1-amine	N-[(E)-but-1-enyl]-N-butylbutan-1-amine	JDDSFDIVGJXIIW-JXMROGBWSA-N	CCCCN(CCCC)/C=C/CC	InChI=1S/C12H25N/c1-4-7-10-13(11-8-5-2)12-9-6-3/h7,10H,4-6,8-9,11-12H2,1-3H3/b10-7+	CCC=CN(CCCC)CCCC					-88.71479755190164	125.55780888912544	Other	CC/C=C/N(CCCC)CCCC		0.8375276726717691	0.7456737795826268				0.9520578984141064	0.0479421015858935	0.0286317792673848
23695358	Glutamic acid, monosodium salt, D-	sodium (4R)-4-amino-5-hydroxy-5-oxopentanoate	LPUQAYUQRXPFSQ-AENDTGMFSA-M	C(CC(=O)[O-])[C@H](C(=O)O)N.[Na+]	InChI=1S/C5H9NO4.Na/c6-3(5(9)10)1-2-4(7)8;/h3H,1-2,6H2,(H,7,8)(H,9,10);/q;+1/p-1/t3-;/m1./s1	NC(CCC(=O)[O-])C(=O)O.[Na+]					-0.6712428247653905	42.01942969624948	Other
22242376	Magnesium sulfate trihydrate	magnesium;sulfate;trihydrate	QIGOZTHDQZFDPY-UHFFFAOYSA-L	O.O.O.[O-]S(=O)(=O)[O-].[Mg+2]	InChI=1S/Mg.H2O4S.3H2O/c;1-5(2,3)4;;;/h;(H2,1,2,3,4);3*1H2/q+2;;;;/p-2	O.O.O.O=S(=O)([O-])[O-].[Mg+2]	Inorganic compounds	Mixed metal/non-metal compounds	Alkaline earth metal oxoanionic compounds	Alkaline earth metal sulfates	101.22069799244596	73.26203231945013	Mixed metal/non-metal compounds
131842726	CID 131842726		YGWRBKUWPNQCPI-UHFFFAOYSA-N	O.O.OP(=O)(O)O.[Na].[Na]	InChI=1S/2Na.H3O4P.2H2O/c;;1-5(2,3)4;;/h;;(H3,1,2,3,4);2*1H2	O.O.O=P(O)(O)O.[Na].[Na]					88.77369484068795	130.85145339152467	Other
54604154	Wln: QV1 &-NI-	acetic acid;nickel	XMOKRCSXICGIDD-UHFFFAOYSA-N	CC(=O)O.[Ni]	InChI=1S/C2H4O2.Ni/c1-2(3)4;/h1H3,(H,3,4);	CC(=O)O.[Ni]					65.04968486192573	92.36558489101004	Other
19814993	Chromium(2+);chloride;hydroxide	chromium(2+);chloride;hydroxide	IQUNBDVOTFKWIO-UHFFFAOYSA-L	[OH-].[Cl-].[Cr+2]	InChI=1S/ClH.Cr.H2O/h1H;;1H2/q;+2;/p-2	[Cl-].[Cr+2].[OH-]					78.21533101512628	39.697753870630606	Other
170854540	Chromium;hydroxide;hydrochloride	chromium;hydroxide;hydrochloride	LPXPTKOPVCVRDY-UHFFFAOYSA-M	[OH-].Cl.[Cr]	InChI=1S/ClH.Cr.H2O/h1H;;1H2/p-1	Cl.[Cr].[OH-]					83.21062196347148	55.333308073536834	Other
170854539	CID 170854539		QTLGQIYCMWSETJ-UHFFFAOYSA-M	CC(=C[C](C)O)[O-].[C-]#[O+].[C-]#[O+].[Rh]	InChI=1S/C5H9O2.2CO.Rh/c1-4(6)3-5(2)7;2*1-2;/h3,6-7H,1-2H3;;;/p-1	C[C](O)C=C(C)[O-].[C-]#[O+].[C-]#[O+].[Rh]					61.38565844762362	64.62635450312872	Other
85766	2-(3-Hydroxy-3,7,11,15-tetramethylhexadecyl)-3,5,6-trimethylbenzene-1,4-diol	2-(3-hydroxy-3,7,11,15-tetramethylhexadecyl)-3,5,6-trimethylbenzene-1,4-diol	JOURHZSBLWSODQ-UHFFFAOYSA-N	CC1=C(C(=C(C(=C1O)C)CCC(C)(CCCC(C)CCCC(C)CCCC(C)C)O)O)C	InChI=1S/C29H52O3/c1-20(2)12-9-13-21(3)14-10-15-22(4)16-11-18-29(8,32)19-17-26-25(7)27(30)23(5)24(6)28(26)31/h20-22,30-32H,9-19H2,1-8H3	Cc1c(C)c(O)c(CCC(C)(O)CCCC(C)CCCC(C)CCCC(C)C)c(C)c1O					-33.59140989746859	154.8206489935862	Other	Cc1c(C)c(O)c(CCC(C)(O)CCCC(C)CCCC(C)CCCC(C)C)c(C)c1O		1.042533458248722	0.8260216996562058				0.8952585445122272	0.1047414554877728	0.0710292280350569
6347343	Di(propan-2-yloxy)-sulfanylidenephosphanium	di(propan-2-yloxy)-sulfanylidenephosphanium	KSYSXKLYBUQIKI-UHFFFAOYSA-N	CC(C)O[P+](=S)OC(C)C	InChI=1S/C6H14O2PS/c1-5(2)7-9(10)8-6(3)4/h5-6H,1-4H3/q+1	CC(C)O[P+](=S)OC(C)C					-5.890446236491578	176.58732079854036	Other	CC(C)O[P+](=S)OC(C)C		1.0396383235896434	0.7419608773474793				0.9194041940760742	0.0805958059239257	0.0506683697209456
78062087	CID 78062087		XHUBAXWYLJVWNO-UHFFFAOYSA-N	CC(=O)O.CC(=O)O.CC(=O)O.O[Si](O)O	InChI=1S/3C2H4O2.H3O3Si/c3*1-2(3)4;1-4(2)3/h3*1H3,(H,3,4);1-3H	CC(=O)O.CC(=O)O.CC(=O)O.O[Si](O)O					65.51548269658912	91.73965485378376	Other
639782	3-Thiophenecarboxylic acid, 4,5-dimethyl-, methyl ester	methyl 4,5-dimethylthiophene-3-carboxylate	KGRBMZZUBBZAPX-UHFFFAOYSA-N	CC1=C(SC=C1C(=O)OC)C	InChI=1S/C8H10O2S/c1-5-6(2)11-4-7(5)8(9)10-3/h4H,1-3H3	COC(=O)c1csc(C)c1C					-20.67952387465812	-49.45715802885624	Other	COC(=O)c1csc(C)c1C		0.4348783320418825	0.7029767773385327				0.9903337641151884	0.0096662358848116	0.0048050601919038
167113	Hexaaquanickel(II) bromate	nickel(2+) dibromate	XCCVZTSVSXTDDO-UHFFFAOYSA-L	[O-]Br(=O)=O.[O-]Br(=O)=O.[Ni+2]	InChI=1S/2BrHO3.Ni/c2*2-1(3)4;/h2*(H,2,3,4);/q;;+2/p-2	[Ni+2].[O-][Br+2]([O-])[O-].[O-][Br+2]([O-])[O-]	Inorganic compounds	Mixed metal/non-metal compounds	Transition metal oxoanionic compounds	Transition metal bromates	113.10029633918226	94.60391706529067	Mixed metal/non-metal compounds
146050487	Metaphosphoric acid (H6P6O18), sodium salt (1:6)		FVFHXLBTPAOQHD-UHFFFAOYSA-N	OP1(=O)OP(=O)(OP(=O)(OP(=O)(OP(=O)(OP(=O)(O1)O)O)O)O)O.[Na]	InChI=1S/Na.H6O18P6/c;1-19(2)13-20(3,4)15-22(7,8)17-24(11,12)18-23(9,10)16-21(5,6)14-19/h;(H,1,2)(H,3,4)(H,5,6)(H,7,8)(H,9,10)(H,11,12)	O=P1(O)OP(=O)(O)OP(=O)(O)OP(=O)(O)OP(=O)(O)OP(=O)(O)O1.[Na]					83.29912647592097	84.87011213802407	Other
131854745	CID 131854745		GHQFLMULNSGOAR-ZVGUSBNCSA-N	[C@@H]([C@H](C(=O)O)O)(C(=O)O)O.[Na]	InChI=1S/C4H6O6.Na/c5-1(3(7)8)2(6)4(9)10;/h1-2,5-6H,(H,7,8)(H,9,10);/t1-,2-;/m1./s1	O=C(O)C(O)C(O)C(=O)O.[Na]					61.629290613908935	138.5930950893983	Other
61739	Hypochlorite	hypochlorite	WQYVRQLZKVEZGA-UHFFFAOYSA-N	[O-]Cl	InChI=1S/ClO/c1-2/q-1	[O-]Cl	Inorganic compounds	Homogeneous non-metal compounds	Non-metal oxoanionic compounds	Non-metal hypochlorites	108.17138811552276	96.27486164497586	Homogeneous non-metal compounds
1099	Sulfite	sulfite	LSNNMFCWUKXFEE-UHFFFAOYSA-L	[O-]S(=O)[O-]	InChI=1S/H2O3S/c1-4(2)3/h(H2,1,2,3)/p-2	O=S([O-])[O-]	Inorganic compounds	Homogeneous non-metal compounds	Non-metal oxoanionic compounds	Non-metal sulfites	98.9962508325946	90.94265015471086	Homogeneous non-metal compounds
[truncated: 137,188 more rows]
